# Supplementary material for: Characterisation of Neurospheres-Derived Cells from Human Olfactory Epithelium
Source: Cells. 2021 Jul 4;10(7):1690. doi: 10.3390/cells10071690 (PMC8307784; doi:10.3390/cells10071690)
Supplement: Supplementary file 1 [file cells-10-01690-s001.zip]

Archive with 3 entries (2 files):
- cells-1262105 supplementary revised back/
- cells-1262105 supplementary revised back/Supplementary Files_1st revision.pdf
- cells-1262105 supplementary revised back/Supplementary Tables v2.xls
