# Supplementary material for: Characterisation of Neurospheres-Derived Cells from Human Olfactory Epithelium
Source: Cells. 2021 Jul 4;10(7):1690. doi: 10.3390/cells10071690 (PMC8307784; doi:10.3390/cells10071690)
Supplement: Supplementary file 1 [file cells-10-01690-s001.zip › cells-1262105 supplementary revised back/Supplementary Tables v2.xls]

## Sheet: Index
Supplementary Tables	Description
Table S1	List of data used on dimensionality reduction plots
Table S2	Deseq2 results of differential expression of NDC vs NS
Table S3	GSEA results for cell component gene ontologies (GO:CC), p < 0.05 (BH adjusted)
Table S4	GSEA results for biological process ontologies (GO:BP), p < 0.05 (BH adjusted)
Table S5	GSEA results for KEGG pathways, p < 0.05 (BH adjusted)
Table S6	GSEA results for Wikipathways collection, p < 0.05 (BH adjusted)
Table S7	GSEA results for MsigDB Hallmark pathways collection, p < 0.05 (BH adjusted)

## Sheet: Table S1
label	SRA dataset	cell_label	Figure 2B, Figure S2	Figure 4
dFbArc	unpublished	fibroblasts	yes	no
Fleischer_fibro	SRR7093811	fibroblasts	yes	no
Fleischer_fibro	SRR7093812	fibroblasts	yes	no
Jung_fibro	SRR1014762	fibroblasts	yes	no
Jung_fibro	SRR1014763	fibroblasts	yes	no
Maduro_fibro_ctrls	SRR3158894	fibroblasts	yes	no
Maduro_fibro_ctrls	SRR3158895	fibroblasts	yes	no
PF46	unpublished	fibroblasts	yes	no
Sullivan_fibro	SRR3322285	fibroblasts	yes	no
Sullivan_fibro	SRR3322286	fibroblasts	yes	no
GarciaLeon_oligo	SRR6297568	glial	yes	no
GarciaLeon_oligo	SRR6297592	glial	yes	no
Lundin_ccf	SRR6456866	glial	yes	no
Lundin_icell	SRR6456863	glial	yes	no
Lundin_ltnes	SRR6456857	glial	yes	no
Lundin_ltnes	SRR6456860	glial	yes	no
Lundin_nes	SRR6456854	glial	yes	no
Lundin_phaastro	SRR6456869	glial	yes	no
Ma_astro	SRR8206866	glial	yes	no
Ma_astro	SRR8206867	glial	yes	no
Monje_schwann	SRR9627241	glial	yes	no
Monje_schwann	SRR9627242	glial	yes	no
Song_astro	SRR7050888	glial	yes	no
Song_astro	SRR8558413	glial	yes	no
Weiss_frozen	SRR5145070	glial	yes	no
Weiss_frozen	SRR5145071	glial	yes	no
Weiss_mem_media	SRR5145082	glial	yes	no
Weiss_mem_media	SRR5145083	glial	yes	no
Weiss_sc_media	SRR5145077	glial	yes	no
Weiss_sc_media	SRR5145078	glial	yes	no
Windrem_gpc	SRR4242150	glial	yes	no
Windrem_gpc	SRR4242153	glial	yes	no
Yin_astro	SRR8284724	glial	yes	no
Yin_astro	SRR8284725	glial	yes	no
Gonzales_ipsc	SRR5874667	IPSC	yes	no
Gonzales_ipsc	SRR5874668	IPSC	yes	no
HemanAckah_iso_ipsc	SRR7608020	IPSC	yes	no
HemanAckah_iso_ipsc	SRR7608021	IPSC	yes	no
Hibaoui_ipsc	SRR1028345	IPSC	yes	no
Hibaoui_ipsc	SRR1028346	IPSC	yes	no
iPSKYOU	unpublished	IPSC	yes	no
iPSLH2SA1	unpublished	IPSC	yes	no
Ballantyne_ctrl	SRR2054652	vascular	yes	no
Ballantyne_ctrl	SRR2054653	vascular	yes	no
Gorr_healthy	SRR10969436	vascular	yes	no
Gorr_healthy	SRR10969437	vascular	yes	no
Gorr_healthy	SRR10969438	vascular	yes	no
Kamato_basal	SRR5656183	vascular	yes	no
Kamato_basal	SRR5656184	vascular	yes	no
Pan_endothelial	SRR5368413	vascular	yes	no
Pan_endothelial	SRR5368414	vascular	yes	no
Pan_smc	SRR5368422	vascular	yes	no
Pan_smc	SRR5368423	vascular	yes	no
Siricilla_adult_aorta	SRR8490457	vascular	yes	no
Siricilla_adult_aorta	SRR8490458	vascular	yes	no
Siricilla_fetal_aorta	SRR8490461	vascular	yes	no
Siricilla_fetal_aorta	SRR8490462	vascular	yes	no
Siricilla_myometrial_cell	SRR8490477	vascular	yes	no
Siricilla_myometrial_cell	SRR8490478	vascular	yes	no
Siricilla_myometrial_tissue	SRR8490487	vascular	yes	no
Siricilla_myometrial_tissue	SRR8490488	vascular	yes	no
Hadassah_nasal	SRR11966163	nasal	yes	no
Hadassah_nasal	SRR11966164	nasal	yes	no
ICL_nasal	SRR12333682	nasal	yes	no
ICL_nasal	SRR12333685	nasal	yes	no
Kicik_nasal_epithelium	SRR7721186	nasal	yes	no
Kicik_nasal_epithelium	SRR7721188	nasal	yes	no
Olender_nasal	SRR3376220	nasal	yes	no
Olender_nasal	SRR3376221	nasal	yes	no
Olender_nasal	SRR3376222	nasal	yes	no
Ziegler_nasal_mucosa	SRR11589518	nasal	yes	no
Ziegler_nasal_mucosa	SRR11589519	nasal	yes	no
Anastasaki_ctrl_npc	SRR10994444	NPC	yes	no
Anastasaki_ctrl_npc	SRR10994445	NPC	yes	no
Gopurappilly_wt	SRR6464805	NPC	yes	no
Gopurappilly_wt	SRR6464806	NPC	yes	no
GriesiOliveira_mixed	SRR10775643	NPC	yes	no
GriesiOliveira_mixed	SRR10775645	NPC	yes	no
GriesiOliveira_npc	SRR10775618	NPC	yes	no
GriesiOliveira_npc	SRR10775619	NPC	yes	no
Ichisima_NPC	SRR8069675	NPC	yes	no
Ichisima_NPC	SRR8069676	NPC	yes	no
Kuusisto_2D_2Imidazolidinethione_39d	SRR8593989	NPC	no	yes
Kuusisto_2D_5Fluorouracil_39d	SRR8593975	NPC	no	yes
Kuusisto_2D_AccutaneorIsotretinoin_39d	SRR8593981	NPC	no	yes
Kuusisto_2D_AccutaneorIsotretinoin_8d	SRR8593897	NPC	no	yes
Kuusisto_2D_Acetaminophen_39d	SRR8594039	NPC	no	yes
Kuusisto_2D_Amiodarone_39d	SRR8593978	NPC	no	yes
Kuusisto_2D_Amoxicillin_39d	SRR8594040	NPC	no	yes
Kuusisto_2D_Arsenic_6d	SRR8593815	NPC	no	yes
Kuusisto_2D_Aspirin_6d	SRR8593800	NPC	no	yes
Kuusisto_2D_Benzene_39d	SRR8593965	NPC	no	yes
Kuusisto_2D_Bioallethrin_39d	SRR8593966	NPC	no	yes
Kuusisto_2D_BisI_39d	SRR8593983	NPC	no	yes
Kuusisto_2D_Busulfan_6d	SRR8593818	NPC	no	yes
Kuusisto_2D_Cadmium_2d	SRR8593680	NPC	no	yes
Kuusisto_2D_Cadmium_4d	SRR8593844	NPC	no	yes
Kuusisto_2D_Cadmium_6d	SRR8593816	NPC	no	yes
Kuusisto_2D_Carbamazepine_21d	SRR8593959	NPC	no	yes
Kuusisto_2D_Carbamazepine_39d	SRR8593979	NPC	no	yes
Kuusisto_2D_CytosineBetaDarabinofuranoside_6d	SRR8593813	NPC	no	yes
Kuusisto_2D_Dexamethasone_39d	SRR8593990	NPC	no	yes
Kuusisto_2D_Diazinon_21d	SRR8593948	NPC	no	yes
Kuusisto_2D_Diazinon_39d	SRR8593967	NPC	no	yes
Kuusisto_2D_Dioxin_39d	SRR8593974	NPC	no	yes
Kuusisto_2D_DMSO_39d	SRR8594052	NPC	no	yes
Kuusisto_2D_Ficoll400_39d	SRR8594050	NPC	no	yes
Kuusisto_2D_Fructose_39d	SRR8594045	NPC	no	yes
Kuusisto_2D_Glucosamine_10d	SRR8593880	NPC	no	yes
Kuusisto_2D_Glycerol_1d	SRR8593734	NPC	yes	yes
Kuusisto_2D_Glycerol_39d	SRR8594049	NPC	yes	yes
Kuusisto_2D_Glyphosate_39d	SRR8594041	NPC	no	yes
Kuusisto_2D_Hydroxyurea_39d	SRR8593968	NPC	no	yes
Kuusisto_2D_Ibuprofen_39d	SRR8594048	NPC	no	yes
Kuusisto_2D_K252a_21d	SRR8593963	NPC	no	yes
Kuusisto_2D_K252a_39d	SRR8593987	NPC	no	yes
Kuusisto_2D_Leadacetate_39d	SRR8593982	NPC	no	yes
Kuusisto_2D_Lphenylalanine_39d	SRR8593971	NPC	no	yes
Kuusisto_2D_Maneb_1d	SRR8593643	NPC	no	yes
Kuusisto_2D_Monosodiumglutamate_39d	SRR8593969	NPC	no	yes
Kuusisto_2D_Naproxensodium_39d	SRR8594051	NPC	no	yes
Kuusisto_2D_Okadaicacid_6d	SRR8593827	NPC	no	yes
Kuusisto_2D_PD166866_39d	SRR8593973	NPC	no	yes
Kuusisto_2D_PEG3350_39d	SRR8594047	NPC	no	yes
Kuusisto_2D_Permethrin_39d	SRR8593970	NPC	no	yes
Kuusisto_2D_Propylthiouracil_39d	SRR8593972	NPC	no	yes
Kuusisto_2D_PVP_39d	SRR8594046	NPC	no	yes
Kuusisto_2D_Saccharin_39d	SRR8594042	NPC	no	yes
Kuusisto_2D_Sorbitol_1d	SRR8593728	NPC	yes	yes
Kuusisto_2D_Sorbitol_39d	SRR8594043	NPC	no	yes
Kuusisto_2D_Sucrose_39d	SRR8594044	NPC	yes	yes
Kuusisto_2D_Thalidomide_39d	SRR8593977	NPC	no	yes
Kuusisto_2D_transRetinoicacid_21d	SRR8593956	NPC	no	yes
Kuusisto_2D_transRetinoicacid_39d	SRR8593976	NPC	no	yes
Kuusisto_2D_U0126_39d	SRR8593988	NPC	no	yes
Kuusisto_2D_Vincristine_6d	SRR8593829	NPC	no	yes
Kuusisto_3D_unthreated	SRR1696181	NPC	yes	no
Kuusisto_3D_unthreated	SRR1696182	NPC	yes	no
Lancaster_encor	SRR3416394	NPC	yes	no
Lancaster_encor	SRR3416395	NPC	yes	no
Lancaster_spheroids	SRR3416397	NPC	yes	no
Lancaster_spheroids	SRR3416398	NPC	yes	no
Madhavan_oligospheroids	SRR6662765	NPC	yes	no
Madhavan_oligospheroids	SRR6662766	NPC	yes	no
Meyer_E4E4	SRR7586681	NPC	yes	no
Meyer_eE3E3	SRR7586683	NPC	yes	no
Rhee_npc	SRR8858362	NPC	yes	no
Shan_diffnpc	SRR7749857	NPC	yes	no
Shan_diffnpc	SRR7749858	NPC	yes	no
Shan_npc	SRR7749865	NPC	yes	no
Shan_npc	SRR7749866	NPC	yes	no
Simao_mono	SRR5889417	NPC	yes	no
Simao_mono	SRR5889460	NPC	yes	no
Simao_neurospheres	SRR5889430	NPC	yes	no
Simao_neurospheres	SRR5889461	NPC	yes	no
Srikanth_NPC	SRR2131505	NPC	yes	no
Srikanth_NPC	SRR2131506	NPC	yes	no
Wang_npc	SRR2138033	NPC	yes	no
Wang_npc	SRR2138034	NPC	yes	no
Zucco_npc	SRR6819093	NPC	yes	no
Zucco_npc	SRR6819094	NPC	yes	no

## Sheet: Table S2
ensembl_gene_id	hgnc_symbol	entrezgene_id	chr	strand	hg38_gene_start	hg38_gene_end	log2fold	p.adj
ENSG00000000003	TSPAN6	7105	X	-1	100627108	100639991	-1.11626	6.27866904248322e-12
ENSG00000000419	DPM1	8813	20	-1	50934867	50958555	0.722045	1.03598600751748e-05
ENSG00000000457	SCYL3	57147	1	-1	169849631	169894267	-0.693098	0.00284218
ENSG00000000460	C1orf112	55732	1	1	169662007	169854080	1.32075	0.00743195
ENSG00000000971	CFH	3075	1	1	196652043	196747504	-1.9856	4.7494282013918e-23
ENSG00000001036	FUCA2	2519	6	-1	143494812	143511720	0.221743	0.135214
ENSG00000001084	GCLC	2729	6	-1	53497341	53616970	-1.11324	0.0023504
ENSG00000001167	NFYA	4800	6	1	41072945	41099976	-1.98596	1.42495636066958e-24
ENSG00000001460	STPG1	90529	1	-1	24356999	24416934	0.518774	0.0521404
ENSG00000001461	NIPAL3	57185	1	1	24415802	24472976	1.66647	1.24110739720337e-35
ENSG00000001497	LAS1L	81887	X	-1	65438549	65534810	0.607433	0.000363279
ENSG00000001561	ENPP4	22875	6	1	46129989	46146688	-0.00991907	0.990765
ENSG00000001617	SEMA3F	6405	3	1	50155045	50189075	-0.774461	0.135732
ENSG00000001629	ANKIB1	54467	7	1	92245974	92401383	-1.19934	1.87469871650148e-11
ENSG00000001630	CYP51A1	1595	7	-1	92112153	92134803	-0.226804	0.249874
ENSG00000001631	KRIT1	889	7	-1	92198969	92246166	-0.857551	8.06941691811455e-05
ENSG00000002016	RAD52	5893	12	-1	911736	990053	-1.80253	5.55634235529067e-09
ENSG00000002330	BAD	572	11	-1	64269830	64284704	1.14282	6.82869511326652e-17
ENSG00000002549	LAP3	51056	4	1	17577192	17607972	-0.628489	9.80109547390421e-05
ENSG00000002586	CD99	4267	X	1	2691187	2741309	-0.156216	0.256179
ENSG00000002822	MAD1L1	8379	7	-1	1815793	2233243	1.06848	0.00128827
ENSG00000002834	LASP1	3927	17	1	38869859	38921770	1.36581	2.20103112687586e-15
ENSG00000002919	SNX11	29916	17	1	48103357	48123601	1.10205	2.90768719663188e-09
ENSG00000003056	M6PR	4074	12	-1	8940361	8949761	0.6337	5.27354147607612e-07
ENSG00000003096	KLHL13	90293	X	-1	117897813	118117340	-1.09403	0.0302079
ENSG00000003137	CYP26B1	56603	2	-1	72129238	72148038	1.42345	0.100361
ENSG00000003249	DBNDD1	79007	16	-1	90004871	90019890	0.143438	0.707676
ENSG00000003393	ALS2	57679	2	-1	201700267	201780956	-1.23233	1.31146350363909e-18
ENSG00000003400	CASP10	843	2	1	201182898	201229406	-0.936544	0.00700794
ENSG00000003402	CFLAR	8837	2	1	201116154	201176687	0.857417	1.17300901043341e-05
ENSG00000003436	TFPI	7035	2	-1	187464230	187565760	0.0373369	0.848714
ENSG00000003509	NDUFAF7	55471	2	1	37231631	37253403	-0.259141	0.191014
ENSG00000003756	RBM5	10181	3	1	50088919	50119021	-1.80121	3.86155703394319e-49
ENSG00000003989	SLC7A2	6542	8	1	17497088	17570573	-4.76266	1.50722521285715e-37
ENSG00000004059	ARF5	381	7	1	127588386	127591700	1.09219	1.09829833583151e-15
ENSG00000004139	SARM1	23098	17	1	28364356	28404049	0.565705	0.0332138
ENSG00000004142	POLDIP2	26073	17	-1	28346633	28357527	1.15498	6.25720514202914e-30
ENSG00000004399	PLXND1	23129	3	-1	129555214	129606676	-0.173917	0.284488
ENSG00000004455	AK2	204	1	-1	33007940	33080996	0.757864	1.22775818232588e-05
ENSG00000004478	FKBP4	2288	12	1	2794970	2805423	0.660805	0.00030047
ENSG00000004487	KDM1A	23028	1	1	23019443	23083689	-0.149129	0.226115
ENSG00000004534	RBM6	10180	3	1	49940007	50100045	-0.50895	0.00644831
ENSG00000004660	CAMKK1	84254	17	-1	3860315	3894891	-1.03009	0.00184235
ENSG00000004700	RECQL	5965	12	-1	21468910	21501669	-1.24317	5.74622504666053e-15
ENSG00000004766	VPS50	55610	7	1	93232340	93361123	-1.14041	1.13496229175334e-06
ENSG00000004776	HSPB6	126393	19	-1	35754566	35758079	0.629639	0.0872326
ENSG00000004777	ARHGAP33	115703	19	1	35774532	35788822	-1.6179	5.14167780514211e-06
ENSG00000004779	NDUFAB1	4706	16	-1	23581014	23596316	1.66031	2.68931256884176e-17
ENSG00000004799	PDK4	5166	7	-1	95583499	95596516	-6.13495	1.0805054299159e-14
ENSG00000004838	ZMYND10	51364	3	-1	50341110	50345732	0.776326	0.228968
ENSG00000004864	SLC25A13	10165	7	-1	96120220	96322147	0.706754	0.00574227
ENSG00000004866	ST7	7982	7	1	116953238	117230176	-0.104437	0.632347
ENSG00000004897	CDC27	996	17	-1	47117703	47189422	-0.387096	0.0165275
ENSG00000004961	HCCS	3052	X	1	11111301	11123086	1.22976	4.15809878747954e-11
ENSG00000004975	DVL2	1856	17	-1	7225342	7234517	-0.656934	0.000387089
ENSG00000005007	UPF1	5976	19	1	18831959	18868230	0.182493	0.156705
ENSG00000005020	SKAP2	8935	7	-1	26667068	26995239	-0.422441	0.101174
ENSG00000005022	SLC25A5	292	X	1	119468422	119471396	1.35808	1.47594596886673e-17
ENSG00000005059	MCUB	55013	4	1	109560209	109688719	-0.850094	0.000153782
ENSG00000005075	POLR2J	5439	7	-1	102473118	102478907	1.73537	1.81128033159894e-38
ENSG00000005100	DHX33	56919	17	-1	5440917	5468982	0.396028	0.028426
ENSG00000005102	MEOX1	4222	17	-1	43640389	43661922	-5.24577	4.6712377172625e-18
ENSG00000005156	LIG3	3980	17	1	34980512	35009743	-0.485896	0.0702367
ENSG00000005175	RPAP3	79657	12	-1	47661249	47706030	-0.637791	0.0123931
ENSG00000005187	ACSM3	6296	16	1	20610243	20797581	-2.18467	0.00419234
ENSG00000005189	REXO5	81691	16	1	20806429	20849665	0.315667	0.54602
ENSG00000005194	CIAPIN1	57019	16	-1	57428187	57447420	1.07704	1.2196893900181e-16
ENSG00000005206	SPPL2B	56928	19	1	2328615	2355095	-0.295818	0.116456
ENSG00000005238	FAM214B	80256	9	-1	35104112	35116341	0.767139	0.00016459
ENSG00000005243	COPZ2	51226	17	-1	48026167	48038030	2.57384	1.95865245196668e-49
ENSG00000005249	PRKAR2B	5577	7	1	107044705	107161811	-2.13997	1.70045898349072e-19
ENSG00000005302	MSL3	10943	X	1	11758159	11775772	-0.42032	0.306294
ENSG00000005339	CREBBP	1387	16	-1	3725054	3880713	-1.17748	9.97615277490741e-08
ENSG00000005379	TSPOAP1	9256	17	-1	58301228	58328795	-1.20011	0.0253313
ENSG00000005436	GCFC2	6936	2	-1	75652000	75710985	0.624666	0.00668442
ENSG00000005448	WDR54	84058	2	1	74421678	74425755	1.327	3.41467672178793e-08
ENSG00000005469	CROT	54677	7	1	87345664	87399794	-0.972643	1.78650949173405e-07
ENSG00000005471	ABCB4	5244	7	-1	87401696	87480435	-0.0150486	0.990752
ENSG00000005483	KMT2E	55904	7	1	105014190	105115019	-1.26573	5.24603221087476e-27
ENSG00000005486	RHBDD2	57414	7	1	75842602	75888926	-0.285225	0.0792338
ENSG00000005513	SOX8	30812	16	1	981770	986979	-4.81099	8.68504100155743e-19
ENSG00000005700	IBTK	25998	6	-1	82169986	82247754	0.516865	0.00257162
ENSG00000005801	ZNF195	7748	11	-1	3339261	3379222	-1.78039	1.6412663660196e-09
ENSG00000005810	MYCBP2	23077	13	-1	77044657	77327094	0.299107	0.260407
ENSG00000005812	FBXL3	26224	13	-1	76992598	77027195	-0.795155	4.23841614650152e-10
ENSG00000005882	PDK2	5164	17	1	50094737	50112152	0.0170851	0.940041
ENSG00000005884	ITGA3	3675	17	1	50055968	50090481	2.08881	1.24756261431401e-17
ENSG00000005889	ZFX	7543	X	1	24149173	24216255	-1.26165	9.14366202906244e-13
ENSG00000005893	LAMP2	3920	X	-1	120426148	120469365	-0.225494	0.183789
ENSG00000006007	GDE1	51573	16	-1	19501693	19522123	-0.10248	0.482453
ENSG00000006015	REX1BD	55049	19	1	18588685	18592337	1.02861	0.000151166
ENSG00000006016	CRLF1	9244	19	-1	18572220	18607741	2.09342	0.0209656
ENSG00000006025	OSBPL7	114881	17	-1	47807372	47821834	-0.62525	0.0206361
ENSG00000006042	TMEM98	26022	17	1	32927910	32945106	-0.684477	3.04356059549722e-06
ENSG00000006062	MAP3K14	9020	17	-1	45263119	45317029	0.273566	0.241821
ENSG00000006118	TMEM132A	54972	11	1	60924460	60937159	0.0647015	0.770606
ENSG00000006125	AP2B1	163	17	1	35578046	35726413	-0.550427	4.64525679787944e-05
ENSG00000006194	ZNF263	10127	16	1	3263800	3301401	-1.0593	3.58355537247149e-08
ENSG00000006210	CX3CL1	6376	16	1	57372477	57385044	-6.2197	4.58424832090234e-43
ENSG00000006282	SPATA20	64847	17	1	50543058	50555852	0.141005	0.40077
ENSG00000006283	CACNA1G	8913	17	1	50560715	50627474	-7.59181	9.22289711120424e-33
ENSG00000006327	TNFRSF12A	51330	16	1	3018445	3022383	3.19215	4.33178483846066e-27
ENSG00000006432	MAP3K9	4293	14	-1	70722526	70809534	1.29812	0.00127838
ENSG00000006451	RALA	5898	7	1	39623565	39708120	-0.613584	0.00350487
ENSG00000006453	BAIAP2L1	55971	7	-1	98291650	98401090	3.43997	1.16860083476654e-17
ENSG00000006459	KDM7A	80853	7	-1	140084746	140176983	-1.65952	7.29419321370587e-07
ENSG00000006468	ETV1	2115	7	-1	13891229	13991425	-5.51903	6.31227130965187e-54
ENSG00000006530	AGK	55750	7	1	141551278	141655244	0.0282146	0.98204
ENSG00000006534	ALDH3B1	221	11	1	68008578	68029282	1.72049	4.29209986388617e-17
ENSG00000006576	PHTF2	57157	7	1	77798792	77957503	0.0765949	0.655097
ENSG00000006606	CCL26	10344	7	-1	75769533	75789896	-0.381709	0.671297
ENSG00000006607	FARP2	9855	2	1	241356285	241494841	0.0373816	0.887387
ENSG00000006625	GGCT	79017	7	-1	30496621	30504841	0.214698	0.323711
ENSG00000006634	DBF4	10926	7	1	87876216	87909553	-0.709119	0.00586534
ENSG00000006638	TBXA2R	6915	19	-1	3594507	3606875	-0.268311	0.470614
ENSG00000006652	IFRD1	3475	7	1	112422887	112481017	-0.615844	0.0198521
ENSG00000006695	COX10	1352	17	1	14069490	14231736	0.85044	0.000152061
ENSG00000006704	GTF2IRD1	9569	7	1	74453790	74602605	0.985955	7.24124082904859e-07
ENSG00000006712	PAF1	54623	19	-1	39385629	39391154	-0.150921	0.304605
ENSG00000006715	VPS41	27072	7	-1	38722974	38932394	-1.38433	5.30884456668563e-11
ENSG00000006740	ARHGAP44	9912	17	1	12789498	12991643	-2.22529	4.37211619365171e-09
ENSG00000006744	ELAC2	60528	17	-1	12991612	13018065	0.592835	4.21236045868488e-05
ENSG00000006747	SCIN	85477	7	1	12570577	12660182	1.34968	0.0578512
ENSG00000006756	ARSD	414	X	-1	2903972	2929349	1.03187	1.55039133752147e-05
ENSG00000006757	PNPLA4	8228	X	-1	7898247	7927739	1.10275	0.000136896
ENSG00000006831	ADIPOR2	79602	12	1	1688574	1788674	-0.474072	0.0092111
ENSG00000006837	CDKL3	51265	5	-1	134286350	134371047	0.0737529	0.888435
ENSG00000007047	MARK4	57787	19	1	45079288	45305284	-0.694474	0.000814546
ENSG00000007080	CCDC124	115098	19	1	17933015	17943991	1.52674	1.35791874216875e-34
ENSG00000007168	PAFAH1B1	5048	17	1	2593210	2685615	0.145893	0.344123
ENSG00000007202	KIAA0100	9703	17	-1	28614446	28645454	-0.272574	0.174551
ENSG00000007237	GAS7	8522	17	-1	9910606	10198606	-4.35484	9.91881334887755e-62
ENSG00000007255	TRAPPC6A	79090	19	-1	45162928	45178237	0.72379	0.00123825
ENSG00000007312	CD79B	974	17	-1	63928740	63932336	-0.338906	0.705649
ENSG00000007341	ST7L	54879	1	-1	112523514	112620825	0.166873	0.400087
ENSG00000007376	RPUSD1	113000	16	-1	784974	788397	1.57495	3.50642014542328e-19
ENSG00000007384	RHBDF1	64285	16	-1	58059	76355	0.074344	0.773616
ENSG00000007392	LUC7L	55692	16	-1	188969	229463	-0.309694	0.119903
ENSG00000007516	BAIAP3	8938	16	1	1333638	1349441	-2.24862	0.00129606
ENSG00000007520	TSR3	115939	16	-1	1349240	1351878	1.53775	2.09830158572657e-20
ENSG00000007541	PIGQ	9091	16	1	566995	584109	0.91471	2.3417965917071e-05
ENSG00000007545	CRAMP1	57585	16	1	1612337	1677908	-1.66303	5.10206606042785e-24
ENSG00000007866	TEAD3	7005	6	-1	35473597	35497079	0.756817	0.000197362
ENSG00000007923	DNAJC11	55735	1	-1	6634168	6701924	0.0547547	0.812493
ENSG00000007933	FMO3	2328	1	1	171090901	171117819	0.529125	0.164674
ENSG00000007944	MYLIP	29116	6	1	16129086	16148248	-2.91583	8.00627182146034e-29
ENSG00000007968	E2F2	1870	1	-1	23506438	23531233	2.2664	0.000142245
ENSG00000008018	PSMB1	5689	6	-1	170535120	170553307	1.29034	1.0263283894734e-21
ENSG00000008056	SYN1	6853	X	-1	47571901	47619857	-0.896018	0.249234
ENSG00000008083	JARID2	3720	6	1	15246069	15522042	-0.502978	0.00589202
ENSG00000008086	CDKL5	6792	X	1	18425583	18653629	-0.38062	0.351636
ENSG00000008118	CAMK1G	57172	1	1	209583714	209613939	-2.5763	3.94884067230887e-10
ENSG00000008128	CDK11A	728642	1	-1	1702379	1724357	-0.152895	0.474476
ENSG00000008130	NADK	65220	1	-1	1751232	1780457	0.0774058	0.54346
ENSG00000008196	TFAP2B	7021	6	1	50818723	50847619	-0.755309	0.0268655
ENSG00000008256	CYTH3	9265	7	-1	6161776	6272644	0.334011	0.140148
ENSG00000008277	ADAM22	53616	7	1	87934143	88202889	-6.09297	1.44993708967061e-37
ENSG00000008282	SYPL1	6856	7	-1	106090505	106112576	0.20583	0.27963
ENSG00000008283	CYB561	1534	17	-1	63432304	63446354	0.0454	0.79924
ENSG00000008294	SPAG9	9043	17	-1	50962174	51120868	-1.93891	3.22524782273723e-34
ENSG00000008300	CELSR3	1951	3	-1	48636463	48662886	1.15053	0.0021932
ENSG00000008311	AASS	10157	7	-1	122073549	122144255	-1.5877	3.33441609345887e-22
ENSG00000008324	SS18L2	51188	3	1	42581840	42596934	0.624758	0.000377489
ENSG00000008382	MPND	84954	19	1	4343527	4360086	1.86776	3.17890083439955e-18
ENSG00000008394	MGST1	4257	12	1	16347142	16609259	1.38814	4.68472665671116e-08
ENSG00000008405	CRY1	1407	12	-1	106991364	107093549	-0.75594	0.00977668
ENSG00000008441	NFIX	4784	19	1	12995475	13098796	-1.57795	2.80633712722137e-14
ENSG00000008513	ST3GAL1	6482	8	-1	133454848	133571940	0.369557	0.0505272
ENSG00000008516	MMP25	64386	16	1	3046561	3060726	-4.09218	8.24667044891687e-09
ENSG00000008517	IL32	9235	16	1	3065297	3082192	4.70559	2.77073297266199e-32
ENSG00000008710	PKD1	5310	16	-1	2088708	2135898	-0.688349	0.0042327
ENSG00000008735	MAPK8IP2	23542	22	1	50600793	50613981	1.8109	0.00182017
ENSG00000008838	MED24	9862	17	-1	40019097	40061215	0.0364734	0.825809
ENSG00000008853	RHOBTB2	23221	8	1	22987417	23020199	-0.915473	3.59859694046549e-08
ENSG00000008869	HEATR5B	54497	2	-1	36968383	37084372	-1.79168	7.47739672482847e-07
ENSG00000008952	SEC62	7095	3	1	169966635	169998373	0.956507	4.51146682256555e-07
ENSG00000008988	RPS20	6224	8	-1	56067254	56074510	0.58484	5.52022721521618e-06
ENSG00000009307	CSDE1	7812	1	-1	114716913	114758676	-0.995446	1.28099210373585e-10
ENSG00000009335	UBE3C	9690	7	1	157138916	157269370	-0.314724	0.0104898
ENSG00000009413	REV3L	5980	6	-1	111299028	111483715	-0.956033	4.95368115226646e-06
ENSG00000009780	FAM76A	199870	1	1	27725961	27763116	-0.291739	0.217417
ENSG00000009830	POMT2	29954	14	-1	77274956	77320883	1.10776	7.28937142573427e-06
ENSG00000009844	VTA1	51534	6	1	142147162	142224685	0.0156016	0.920027
ENSG00000009950	MLXIPL	51085	7	-1	73593194	73624543	0.249125	0.773034
ENSG00000009954	BAZ1B	9031	7	-1	73440406	73522293	-0.985149	5.09781092696077e-16
ENSG00000010017	RANBP9	10048	6	-1	13621498	13711835	-0.913942	2.87906844798083e-05
ENSG00000010030	ETV7	51513	6	-1	36354091	36387800	0.943228	0.0278775
ENSG00000010072	SPRTN	83932	1	1	231337104	231355023	-0.542619	0.0131834
ENSG00000010165	EEF1AKNMT	51603	1	1	171781660	171814023	0.782026	1.46218197430733e-05
ENSG00000010219	DYRK4	8798	12	1	4562204	4615302	1.55219	2.96317512436531e-16
ENSG00000010244	ZNF207	7756	17	1	32350132	32381885	0.177539	0.146275
ENSG00000010256	UQCRC1	7384	3	-1	48599002	48610976	1.08334	2.87951543291863e-17
ENSG00000010270	STARD3NL	83930	7	1	38178245	38230670	0.67916	0.00377642
ENSG00000010278	CD9	928	12	1	6199715	6238271	-0.189913	0.569863
ENSG00000010292	NCAPD2	9918	12	1	6493356	6531955	-0.134716	0.575759
ENSG00000010295	IFFO1	25900	12	-1	6538961	6556073	-0.926755	8.48747810631019e-17
ENSG00000010310	GIPR	2696	19	1	45668221	45683722	-1.70231	0.012962
ENSG00000010318	PHF7	51533	3	1	52410660	52423641	-0.388606	0.481149
ENSG00000010322	NISCH	11188	3	1	52455118	52493068	-1.06332	1.31102379750549e-07
ENSG00000010361	FUZ	80199	19	-1	49806866	49817376	0.163247	0.466833
ENSG00000010404	IDS	3423	X	-1	149476988	149521096	-0.981355	6.61392716614083e-06
ENSG00000010438	PRSS3	5646	9	1	33750679	33799231	1.68818	8.58683379459783e-07
ENSG00000010539	ZNF200	7752	16	-1	3222325	3236221	-0.458748	0.0359599
ENSG00000010610	CD4	920	12	1	6786858	6820799	-3.61334	1.73143420249642e-18
ENSG00000010626	LRRC23	10233	12	1	6873569	6914241	-0.232407	0.373611
ENSG00000010704	HFE	3077	6	1	26087281	26098343	-0.17251	0.453479
ENSG00000010803	SCMH1	22955	1	-1	41027200	41242154	-0.0950291	0.570775
ENSG00000010810	FYN	2534	6	-1	111660332	111873452	-0.653934	0.00552962
ENSG00000010818	HIVEP2	3097	6	-1	142751469	142956698	-1.72269	1.91900954934613e-14
ENSG00000010932	FMO1	2326	1	1	171248471	171285978	-3.61872	5.99094224978074e-11
ENSG00000011007	ELOA	6924	1	1	23743155	23762059	-0.303286	0.0631657
ENSG00000011009	LYPLA2	11313	1	1	23791145	23795539	0.97277	9.47230074859276e-17
ENSG00000011021	CLCN6	1185	1	1	11806096	11848079	-0.951821	8.90297964592855e-05
ENSG00000011028	MRC2	9902	17	1	62627670	62693597	-0.731878	6.81870792350841e-08
ENSG00000011052	NME1-NME2	654364	17	1	51153590	51171744	1.32818	0.00108996
ENSG00000011105	TSPAN9	10867	12	1	3077355	3286564	-1.7007	1.45696793984214e-16
ENSG00000011132	APBA3	9546	19	-1	3750772	3761692	0.817004	0.00120997
ENSG00000011143	MKS1	54903	17	-1	58205441	58219605	0.196215	0.465786
ENSG00000011198	ABHD5	51099	3	1	43690108	43734371	-1.4406	0.145073
ENSG00000011201	ANOS1	3730	X	-1	8528874	8732137	1.42487	0.113522
ENSG00000011243	AKAP8L	26993	19	-1	15380050	15419141	-0.635361	0.000623301
ENSG00000011258	MBTD1	54799	17	-1	51177425	51260163	-1.57255	6.02863415836089e-12
ENSG00000011260	UTP18	51096	17	1	51260546	51297936	-0.476014	0.0174053
ENSG00000011275	RNF216	54476	7	-1	5620047	5781696	0.295574	0.0405486
ENSG00000011295	TTC19	54902	17	1	15999784	16045015	-0.0781062	0.599119
ENSG00000011304	PTBP1	5725	19	1	797075	812327	0.863169	1.70920854095438e-16
ENSG00000011332	DPF1	8193	19	-1	38211006	38229714	3.26748	1.72296862771351e-07
ENSG00000011347	SYT7	9066	11	-1	61513714	61581148	-6.50494	1.83481984572859e-37
ENSG00000011405	PIK3C2A	5286	11	-1	17077730	17207983	-1.12155	1.22335106176966e-10
ENSG00000011422	PLAUR	5329	19	-1	43646095	43670547	0.196252	0.656967
ENSG00000011426	ANLN	54443	7	1	36389821	36453791	2.67085	1.67743933603496e-10
ENSG00000011451	WIZ	58525	19	-1	15419978	15449956	0.118137	0.618359
ENSG00000011454	RABGAP1	23637	9	1	122940833	123104866	-0.152126	0.612964
ENSG00000011465	DCN	1634	12	-1	91140484	91183217	-3.50231	9.2664800363226e-34
ENSG00000011478	QPCTL	54814	19	1	45692403	45703989	1.6403	3.8117771794549e-21
ENSG00000011485	PPP5C	5536	19	1	46347087	46392981	0.789006	8.60041202864379e-11
ENSG00000011523	CEP68	23177	2	1	65056366	65087004	-1.02117	3.21049760007584e-06
ENSG00000011566	MAP4K3	8491	2	-1	39249266	39437301	-1.65305	7.63857023293393e-14
ENSG00000011638	TMEM159	57146	16	1	21158377	21180616	-0.927682	4.88668707695083e-05
ENSG00000012048	BRCA1	672	17	-1	43044295	43170245	0.752328	0.104001
ENSG00000012061	ERCC1	2067	19	-1	45407334	45478828	0.238926	0.088282
ENSG00000012171	SEMA3B	7869	3	1	50267558	50277546	0.974452	0.000485721
ENSG00000012174	MBTPS2	51360	X	1	21839617	21885423	-0.22809	0.235029
ENSG00000012211	PRICKLE3	4007	X	-1	49174802	49186528	0.281317	0.296279
ENSG00000012232	EXTL3	2137	8	1	28600469	28755599	-0.885091	1.88965515828505e-08
ENSG00000012660	ELOVL5	60481	6	-1	53267398	53349179	-0.155616	0.310115
ENSG00000012817	KDM5D	8284	Y	-1	19703865	19744939	-1.75863	2.116569352695e-11
ENSG00000012822	CALCOCO1	57658	12	-1	53708517	53727745	-0.745506	0.00222347
ENSG00000012963	UBR7	55148	14	1	93207241	93229215	-0.354107	0.0576765
ENSG00000012983	MAP4K5	11183	14	-1	50418501	50561126	-1.33185	1.26486686113556e-12
ENSG00000013016	EHD3	30845	2	1	31234152	31269451	-0.198662	0.403661
ENSG00000013275	PSMC4	5704	19	1	39971165	39981764	0.979366	8.87537530886563e-15
ENSG00000013288	MAN2B2	23324	4	1	6575189	6623362	-0.435731	0.0212988
ENSG00000013293	SLC7A14	57709	3	-1	170459548	170586075	-5.11628	2.63922354757491e-17
ENSG00000013297	CLDN11	5010	3	1	170418868	170454733	-2.18447	9.37216088057295e-12
ENSG00000013306	SLC25A39	51629	17	-1	44319625	44324870	1.5593	2.36176738991073e-37
ENSG00000013364	MVP	9961	16	1	29820394	29848039	0.360532	0.00160491
ENSG00000013374	NUB1	51667	7	1	151341699	151378449	-0.132509	0.274513
ENSG00000013375	PGM3	5238	6	-1	83161150	83193936	-0.148511	0.600114
ENSG00000013392	RWDD2A	112611	6	1	83193357	83198935	0.0796442	0.696931
ENSG00000013441	CLK1	1195	2	-1	200853009	200864744	0.132062	0.66919
ENSG00000013503	POLR3B	55703	12	1	106357748	106510198	-0.0688892	0.818396
ENSG00000013523	ANGEL1	23357	14	-1	76786009	76826246	-1.11553	6.95569333381424e-09
ENSG00000013561	RNF14	9604	5	1	141958328	141990292	-0.670538	3.30015411410348e-05
ENSG00000013563	DNASE1L1	1774	X	-1	154401236	154412112	0.410331	0.0889504
ENSG00000013573	DDX11	1663	12	1	31073860	31104799	-0.965754	7.75209730052587e-06
ENSG00000013583	HEBP1	50865	12	-1	12974870	13000265	0.79699	0.000107319
ENSG00000013588	GPRC5A	9052	12	1	12891559	12917937	5.40857	3.94183741917715e-31
ENSG00000013619	MAMLD1	10046	X	1	150361422	150514178	0.97744	0.0151419
ENSG00000013810	TACC3	10460	4	1	1712891	1745171	3.28266	3.38280657176967e-13
ENSG00000014123	UFL1	23376	6	1	96521595	96555276	-0.554725	0.00821513
ENSG00000014138	POLA2	23649	11	1	65261920	65305589	2.46992	2.83620714399573e-10
ENSG00000014164	ZC3H3	23144	8	-1	143437659	143541447	0.23168	0.244219
ENSG00000014216	CAPN1	823	11	1	65180566	65212006	0.954971	7.68015671672863e-19
ENSG00000014641	MDH1	4190	2	1	63588609	63607197	1.02494	8.91701673984023e-09
ENSG00000014824	SLC30A9	10463	4	1	41990502	42090461	-0.583615	2.35780751656062e-05
ENSG00000014914	MTMR11	10903	1	-1	149928651	149936879	-2.10327	8.93779031952637e-21
ENSG00000014919	COX15	1355	10	-1	99710868	99732127	-0.0598391	0.721848
ENSG00000015133	CCDC88C	440193	14	-1	91271323	91417844	-2.86585	0.000485824
ENSG00000015153	YAF2	10138	12	-1	42157104	42238349	0.959161	0.000277789
ENSG00000015171	ZMYND11	10771	10	1	134465	254637	-1.25866	5.93419564941821e-13
ENSG00000015475	BID	637	22	-1	17734138	17774770	1.39788	3.05157110960168e-05
ENSG00000015479	MATR3	9782	5	1	139293674	139331677	-1.11403	2.3707161812321e-19
ENSG00000015532	XYLT2	64132	17	1	50346126	50363138	-0.0376227	0.791148
ENSG00000015568	RGPD5	84220	2	1	109792758	109857705	-3.82279	0.00266447
ENSG00000015676	NUDCD3	23386	7	-1	44379119	44490658	-0.727363	8.04672205791689e-09
ENSG00000016391	CHDH	55349	3	-1	53812335	53846419	-1.92225	9.76321680712605e-06
ENSG00000016864	GLT8D1	55830	3	-1	52694488	52706032	-0.375495	0.013045
ENSG00000017260	ATP2C1	27032	3	1	130850595	131016712	-0.685978	5.67517806018207e-07
ENSG00000017483	SLC38A5	92745	X	-1	48458537	48470260	1.32758	0.0126613
ENSG00000017797	RALBP1	10928	18	1	9475009	9538114	1.0074	9.53192365114662e-11
ENSG00000018189	RUFY3	22902	4	1	70704204	70808619	-1.45097	3.744456319727e-12
ENSG00000018236	CNTN1	1272	12	1	40692439	41072415	-5.8616	7.89092471542864e-30
ENSG00000018280	SLC11A1	6556	2	1	218382029	218396894	2.08309	0.0143372
ENSG00000018408	WWTR1	25937	3	-1	149517235	149736714	-3.53262	1.04525387345777e-109
ENSG00000018510	AGPS	8540	2	1	177392768	177559299	-0.593582	0.0173804
ENSG00000018610	CXorf56	63932	X	-1	119538149	119565409	0.257861	0.208331
ENSG00000018699	TTC27	55622	2	1	32628032	32821051	0.557474	0.0163349
ENSG00000018869	ZNF582	147948	19	-1	56375846	56393545	-0.68447	0.139672
ENSG00000019144	PHLDB1	23187	11	1	118606440	118658031	-1.15907	5.9060574541977e-08
ENSG00000019485	PRDM11	56981	11	1	45095806	45235110	0.103428	0.742815
ENSG00000019549	SNAI2	6591	8	-1	48917598	48921740	-1.11645	3.88740879065684e-11
ENSG00000019582	CD74	972	5	-1	150400041	150412929	-1.89713	2.29487529970201e-05
ENSG00000019991	HGF	3082	7	-1	81699010	81770438	-5.28605	1.66391279276305e-32
ENSG00000019995	ZRANB1	54764	10	1	124942123	124988189	-0.671669	3.34516494977977e-06
ENSG00000020129	NCDN	23154	1	1	35557473	35567274	-1.02257	7.09606549048928e-06
ENSG00000020181	ADGRA2	25960	8	1	37784191	37844896	-1.54471	3.75618628349735e-07
ENSG00000020256	ZFP64	55734	20	-1	52051663	52204308	0.734803	0.00127806
ENSG00000020426	MNAT1	4331	14	1	60734742	60969965	0.921111	5.27890492638181e-07
ENSG00000020577	SAMD4A	23034	14	1	54566117	54793315	-0.377013	0.224654
ENSG00000020633	RUNX3	864	1	-1	24899511	24965121	1.30992	3.22310706807366e-07
ENSG00000020922	MRE11	4361	11	-1	94415570	94493885	-0.598371	0.00250482
ENSG00000021355	SERPINB1	1992	6	-1	2832332	2841959	1.54883	2.82589106930339e-09
ENSG00000021574	SPAST	6683	2	1	32063556	32157637	-7.96381	9.06497881930043e-08
ENSG00000021762	OSBPL5	114879	11	-1	3087107	3166739	-0.22671	0.147585
ENSG00000021776	AQR	9716	15	-1	34851782	34969742	0.330358	0.352501
ENSG00000021826	CPS1	1373	2	1	210477682	210679107	-1.99299	5.88722777608545e-11
ENSG00000022267	FHL1	2273	X	1	136146702	136211359	3.33392	7.57780919258668e-42
ENSG00000022277	RTF2	51507	20	1	56468585	56519449	0.724172	8.08787622463417e-16
ENSG00000022567	SLC45A4	57210	8	-1	141207166	141308305	-1.41423	2.29268225083491e-07
ENSG00000022840	RNF10	9921	12	1	120533480	120577588	0.37346	0.00105796
ENSG00000022976	ZNF839	55778	14	1	102317377	102342702	0.401092	0.122253
ENSG00000023041	ZDHHC6	64429	10	-1	112424428	112446917	0.0903406	0.764703
ENSG00000023171	GRAMD1B	57476	11	1	123358428	123627774	0.584488	0.0584194
ENSG00000023191	RNH1	6050	11	-1	494512	507300	-1.24289	0.2778
ENSG00000023228	NDUFS1	4719	2	-1	206114817	206159509	-0.3632	0.0270731
ENSG00000023287	RB1CC1	9821	8	-1	52622458	52745843	-1.20736	1.03082002467844e-11
ENSG00000023318	ERP44	23071	9	-1	99979185	100099000	0.220664	0.144086
ENSG00000023330	ALAS1	211	3	1	52198086	52214327	0.255229	0.154295
ENSG00000023445	BIRC3	330	11	1	102317450	102339403	2.00021	0.000329216
ENSG00000023516	AKAP11	11215	13	1	42272152	42323261	-1.94711	1.70332714189894e-31
ENSG00000023572	GLRX2	51022	1	-1	193090866	193106114	1.14946	6.31837420962318e-08
ENSG00000023608	SNAPC1	6617	14	1	61762420	61796428	1.08783	2.33705660719006e-10
ENSG00000023697	DERA	51071	12	1	15911302	16037381	0.590114	5.377649698733e-05
ENSG00000023734	STRAP	11171	12	1	15882387	15903478	1.23278	3.53295216534639e-23
ENSG00000023892	DEF6	50619	6	1	35297818	35321771	-0.846204	0.0273217
ENSG00000023902	PLEKHO1	51177	1	1	150149183	150164720	0.72752	9.38517564159465e-07
ENSG00000023909	GCLM	2730	1	-1	93885199	93909456	0.243641	0.333676
ENSG00000024048	UBR2	23304	6	1	42564029	42693505	-0.854033	4.56026006563019e-07
ENSG00000024422	EHD2	30846	19	1	47713422	47743134	0.664525	5.96305310880458e-06
ENSG00000024526	DEPDC1	55635	1	-1	68474152	68497221	1.95113	4.78593138907875e-06
ENSG00000024862	CCDC28A	25901	6	1	138773769	138793319	0.363601	0.0540407
ENSG00000025156	HSF2	3298	6	1	122399551	122433119	-1.28495	5.39079950640548e-08
ENSG00000025293	PHF20	51230	20	1	35771974	35950370	0.979031	1.0488036484634e-28
ENSG00000025423	HSD17B6	8630	12	1	56752161	56787790	3.1206	2.25608146464403e-05
ENSG00000025434	NR1H3	10062	11	1	47248300	47269033	-0.852105	0.000135771
ENSG00000025708	TYMP	1890	22	-1	50525752	50530032	1.80358	8.74084523064287e-09
ENSG00000025770	NCAPH2	29781	22	1	50508224	50524780	1.48074	2.52410920691295e-09
ENSG00000025772	TOMM34	10953	20	-1	44942130	44960397	0.585693	0.00330798
ENSG00000025796	SEC63	11231	6	-1	107867756	107958208	-0.292238	0.0321292
ENSG00000025800	KPNA6	23633	1	1	32108056	32176563	0.968046	1.54149633595242e-19
ENSG00000026025	VIM	7431	10	1	17228241	17237593	-0.817993	0.000557222
ENSG00000026036	RTEL1-TNFRSF6B	NA	20	1	63659300	63698684	-0.923238	0.0146445
ENSG00000026103	FAS	355	10	1	88990531	89017059	-2.21326	4.31129596453307e-07
ENSG00000026297	RNASET2	8635	6	-1	166922113	166957191	-1.38625	1.82340100584855e-07
ENSG00000026508	CD44	960	11	1	35138882	35232402	-0.878278	0.00118416
ENSG00000026559	KCNG1	3755	20	-1	51003656	51023107	0.800951	0.0459466
ENSG00000026652	AGPAT4	56895	6	-1	161129967	161274061	-1.23374	5.92554253727837e-05
ENSG00000026950	BTN3A1	11119	6	1	26402237	26415208	-2.75646	2.89999060649465e-29
ENSG00000027001	MIPEP	4285	13	-1	23730189	23889400	0.973243	0.000106323
ENSG00000027075	PRKCH	5583	14	1	61187559	61550976	-1.24344	7.43920217359153e-05
ENSG00000027644	INSRR	3645	1	-1	156840063	156859117	-6.24415	3.16875005028119e-11
ENSG00000027697	IFNGR1	3459	6	-1	137197485	137219449	-1.96171	1.92681535560551e-09
ENSG00000027847	B4GALT7	11285	5	1	177600132	177610330	2.02051	2.81744633036436e-26
ENSG00000027869	SH2D2A	9047	1	-1	156806243	156816848	0.0153365	0.981158
ENSG00000028116	VRK2	7444	2	1	57907629	58159920	-0.356135	0.214257
ENSG00000028137	TNFRSF1B	7133	1	1	12166991	12209228	-1.70919	2.83566333943525e-07
ENSG00000028203	VEZT	55591	12	1	95217746	95302799	-0.781751	1.71547153115053e-12
ENSG00000028277	POU2F2	5452	19	-1	42086110	42196585	-1.11241	0.00206406
ENSG00000028310	BRD9	65980	5	-1	850291	892801	0.702834	0.0019231
ENSG00000028528	SNX1	6642	15	1	64094123	64146090	-0.527851	0.000705454
ENSG00000028839	TBPL1	9519	6	1	133952170	133990432	0.510116	0.0110907
ENSG00000029153	ARNTL2	56938	12	1	27332854	27425289	-0.09993	0.842519
ENSG00000029363	BCLAF1	9774	6	-1	136256627	136289851	-0.620542	0.00183088
ENSG00000029364	SLC39A9	55334	14	1	69398015	69462390	0.232528	0.0797508
ENSG00000029534	ANK1	286	8	-1	41653220	41896762	2.68207	5.62306521723568e-06
ENSG00000029639	TFB1M	51106	6	-1	155256134	155314493	0.494534	0.189628
ENSG00000029725	RABEP1	9135	17	1	5282265	5386340	-0.593802	0.000365192
ENSG00000029993	HMGB3	3149	X	1	150980509	150990771	1.94835	3.25397002880045e-07
ENSG00000030066	NUP160	23279	11	-1	47778087	47848555	-1.12558	1.59918766878318e-14
ENSG00000030110	BAK1	578	6	-1	33572547	33580293	1.44752	1.15962551532189e-24
ENSG00000030419	IKZF2	22807	2	-1	212999691	213152427	0.107637	0.845926
ENSG00000030582	GRN	2896	17	1	44345246	44353106	0.500666	0.010059
ENSG00000031003	FAM13B	51306	5	-1	137937960	138051961	-1.25432	3.61311492504583e-05
ENSG00000031081	ARHGAP31	57514	3	1	119294383	119420714	-1.14722	1.40060238821319e-05
ENSG00000031691	CENPQ	55166	6	1	49463370	49493107	0.765992	0.0986181
ENSG00000031698	SARS1	6301	1	1	109213918	109238182	0.0368359	0.818766
ENSG00000031823	RANBP3	8498	19	-1	5916139	5978142	-0.565581	0.000350262
ENSG00000032219	ARID4A	5926	14	1	58298504	58373887	-0.266605	0.228519
ENSG00000032389	EIPR1	7260	2	-1	3188925	3377830	1.30072	6.39728606984522e-11
ENSG00000032444	PNPLA6	10908	19	1	7534004	7561764	1.57894	8.12168518660096e-11
ENSG00000032742	IFT88	8100	13	1	20567138	20691444	-0.146823	0.579371
ENSG00000033011	ALG1	56052	16	1	5033923	5087379	1.3599	7.64182973429564e-23
ENSG00000033030	ZCCHC8	55596	12	-1	122471599	122501073	-0.369254	0.153377
ENSG00000033050	ABCF2	10061	7	-1	151211484	151227205	0.00763666	0.960242
ENSG00000033100	CHPF2	54480	7	1	151232489	151238827	0.608997	7.40866316433382e-05
ENSG00000033170	FUT8	2530	14	1	65410592	65744121	-1.76751	1.57384645606713e-17
ENSG00000033178	UBA6	55236	4	-1	67612652	67701155	-1.17408	1.66698333067699e-07
ENSG00000033327	GAB2	9846	11	-1	78215293	78418348	-1.47851	7.86711000012226e-08
ENSG00000033627	ATP6V0A1	535	17	1	42458844	42522582	0.103133	0.593339
ENSG00000033800	PIAS1	8554	15	1	68054309	68198603	0.16023	0.52367
ENSG00000033867	SLC4A7	9497	3	-1	27372721	27484420	1.85303	6.78030718219297e-11
ENSG00000034053	APBA2	321	15	1	28884483	29118315	-0.0298139	0.980213
ENSG00000034152	MAP2K3	5606	17	1	21284672	21315232	1.67418	2.52798090631588e-11
ENSG00000034239	EFCAB1	79645	8	-1	48710789	48735311	-3.02831	0.00147139
ENSG00000034510	TMSB10	9168	2	1	84905656	84906671	1.4516	2.7984797158234e-16
ENSG00000034533	ASTE1	28990	3	-1	131013875	131027649	-1.24635	4.28324986560515e-06
ENSG00000034677	RNF19A	25897	8	-1	100257060	100336218	-1.23915	4.14570340309988e-12
ENSG00000034693	PEX3	8504	6	1	143450805	143490616	0.444775	0.0636091
ENSG00000034713	GABARAPL2	11345	16	1	75566375	75577881	0.316734	0.0279386
ENSG00000035115	SH3YL1	26751	2	-1	217730	266398	-1.00182	2.04012461105931e-05
ENSG00000035141	FAM136A	84908	2	-1	70295975	70302090	1.02991	4.2041012663976e-10
ENSG00000035403	VCL	7414	10	1	73995193	74121363	-0.251575	0.14042
ENSG00000035499	DEPDC1B	55789	5	-1	60596912	60700190	1.35598	0.00461502
ENSG00000035664	DAPK2	23604	15	-1	63907036	64072033	-0.0290991	0.943645
ENSG00000035681	NSMAF	8439	8	-1	58583508	58659853	-1.57936	4.36394002208352e-25
ENSG00000035687	ADSS2	159	1	-1	244408494	244451909	-0.178262	0.280512
ENSG00000035862	TIMP2	7077	17	-1	78852977	78925387	-1.67101	4.08474164431813e-21
ENSG00000035928	RFC1	5981	4	-1	39287456	39366375	-0.886883	3.87829715720917e-10
ENSG00000036054	TBC1D23	55773	3	1	100260992	100325251	0.223264	0.211602
ENSG00000036257	CUL3	8452	2	-1	224470150	224585397	0.342383	0.0534123
ENSG00000036530	CYP46A1	10858	14	1	99684298	99727301	-1.44642	0.0167419
ENSG00000036549	ZZZ3	26009	1	-1	77562416	77683419	-0.556503	5.86147252003208e-06
ENSG00000036672	USP2	9099	11	-1	119355215	119381711	-0.530162	0.283931
ENSG00000037042	TUBG2	27175	17	1	42659284	42667006	-0.71613	5.81285735315539e-06
ENSG00000037241	RPL26L1	51121	5	1	172958729	172969771	1.89961	1.19047698122707e-37
ENSG00000037474	NSUN2	54888	5	-1	6599239	6633291	0.0488276	0.801428
ENSG00000037637	FBXO42	54455	1	-1	16246840	16352480	-0.408306	0.127716
ENSG00000037749	MFAP3	4238	5	1	154038906	154220478	-2.73748	4.18538011525367e-20
ENSG00000037757	MRI1	84245	19	1	13764522	13774282	0.0996612	0.590407
ENSG00000037897	METTL1	4234	12	-1	57768471	57772119	1.86149	1.09974220488273e-09
ENSG00000038002	AGA	175	4	-1	177430774	177442437	0.958475	0.000193149
ENSG00000038210	PI4K2B	55300	4	1	25160663	25279204	-0.0589234	0.833505
ENSG00000038219	BOD1L1	259282	4	-1	13568738	13627725	-1.22115	4.76238055186649e-11
ENSG00000038274	MAT2B	27430	5	1	163503114	163519354	-0.160362	0.262129
ENSG00000038295	TLL1	7092	4	1	165873237	166104457	0.493163	0.521485
ENSG00000038358	EDC4	23644	16	1	67873052	67884499	0.484968	0.00515817
ENSG00000038382	TRIO	7204	5	1	14143342	14532128	-0.0488753	0.809694
ENSG00000038427	VCAN	1462	5	1	83471618	83582303	-0.999702	0.00796425
ENSG00000038532	CLEC16A	23274	16	1	10944564	11182186	-0.149191	0.48695
ENSG00000039123	MTREX	23517	5	1	55307989	55425579	-1.18015	1.28297622175645e-12
ENSG00000039139	DNAH5	1767	5	-1	13690331	13944543	5.26754	2.9840395664308e-09
ENSG00000039319	ZFYVE16	9765	5	1	80408013	80483379	-1.45163	2.45852948199048e-08
ENSG00000039523	RIPOR1	79567	16	1	67518418	67546788	0.00767849	0.974925
ENSG00000039560	RAI14	26064	5	1	34656328	34832612	-0.0652564	0.819306
ENSG00000039650	PNKP	11284	19	-1	49859882	49878351	0.446227	0.0591529
ENSG00000040199	PHLPP2	23035	16	-1	71637835	71724701	-1.39861	2.1503124901982e-10
ENSG00000040275	SPDL1	54908	5	1	169583636	169604778	0.78955	0.00290463
ENSG00000040341	STAU2	27067	8	-1	73420369	73747708	-0.369817	0.0759664
ENSG00000040487	SLC66A1	54896	1	1	19312326	19329300	1.01383	4.19840377999791e-08
ENSG00000040531	CTNS	1497	17	1	3636459	3663103	-0.0394585	0.881611
ENSG00000040608	RTN4R	65078	22	-1	20241415	20283246	0.928313	0.202558
ENSG00000040633	PHF23	79142	17	-1	7235029	7239722	0.405548	0.00418806
ENSG00000040933	INPP4A	3631	2	1	98444854	98594392	-1.44509	3.06050021813778e-15
ENSG00000041353	RAB27B	5874	18	1	54717860	54895516	-4.06556	3.03113815884986e-16
ENSG00000041357	PSMA4	5685	15	1	78540405	78552417	0.662634	3.36447608348501e-05
ENSG00000041802	LSG1	55341	3	-1	194640791	194672463	0.0717454	0.673602
ENSG00000041880	PARP3	10039	3	1	51942345	51948867	0.718007	1.52221507082856e-08
ENSG00000041982	TNC	3371	9	-1	115019575	115118257	-2.7155	8.38394330150762e-17
ENSG00000041988	THAP3	90326	1	1	6624866	6635586	0.703676	7.24993580942192e-05
ENSG00000042062	RIPOR3	140876	20	-1	50586108	50691542	-5.19104	2.54536595655667e-32
ENSG00000042088	TDP1	55775	14	1	89954939	90044764	0.204538	0.345466
ENSG00000042286	AIFM2	84883	10	-1	70098223	70132934	0.378201	0.131323
ENSG00000042317	SPATA7	55812	14	1	88384924	88470350	-1.12746	5.75822755749505e-05
ENSG00000042429	MED17	9440	11	1	93784227	93814963	-0.290863	0.731532
ENSG00000042445	RETSAT	54884	2	-1	85341955	85354531	-0.1549	0.306294
ENSG00000042493	CAPG	822	2	-1	85394753	85418432	1.45575	2.15817254299915e-16
ENSG00000042753	AP2S1	1175	19	-1	46838136	46850846	2.30124	9.61248797607021e-21
ENSG00000043093	DCUN1D1	54165	3	-1	182938074	182985953	-0.941596	3.16069319491834e-08
ENSG00000043143	JADE2	23338	5	1	134524312	134583230	-2.3514	1.96683895889902e-16
ENSG00000043514	TRIT1	54802	1	-1	39838110	39883511	0.182485	0.415226
ENSG00000044090	CUL7	9820	6	-1	43037617	43053945	-0.996706	2.0388124161419e-15
ENSG00000044115	CTNNA1	1495	5	1	138610967	138935034	-0.317717	0.044239
ENSG00000044446	PHKA2	5256	X	-1	18892298	18984114	-0.198344	0.430707
ENSG00000044459	CNTLN	54875	9	1	17134982	17503923	-1.2557	1.41246443819712e-07
ENSG00000044574	HSPA5	3309	9	-1	125234853	125241343	0.13315	0.422909
ENSG00000046604	DSG2	1829	18	1	31498177	31549008	-0.314344	0.607042
ENSG00000046647	GEMIN8	54960	X	-1	14008279	14029893	0.692294	0.00336579
ENSG00000046651	OFD1	8481	X	1	13734745	13769357	-0.156507	0.442373
ENSG00000046653	GPM6B	2824	X	-1	13770939	13938638	-3.72003	1.63257174437036e-28
ENSG00000046889	PREX2	80243	8	1	67952046	68237032	-2.47938	0.00729774
ENSG00000047056	WDR37	22884	10	1	1049538	1132384	-1.37906	5.89432805114517e-14
ENSG00000047188	YTHDC2	64848	5	1	113513694	113595285	-1.06772	8.40438837132723e-06
ENSG00000047230	CTPS2	56474	X	-1	16587999	16712936	-0.0804564	0.832865
ENSG00000047249	ATP6V1H	51606	8	-1	53715543	53843558	1.38393	1.90120536495477e-13
ENSG00000047315	POLR2B	5431	4	1	56977722	57031158	-1.2101	5.55969913980014e-19
ENSG00000047346	FAM214A	56204	15	-1	52581317	52709817	-0.599228	0.00486279
ENSG00000047365	ARAP2	116984	4	-1	35948221	36244514	-2.96517	1.01934247279882e-08
ENSG00000047410	TPR	7175	1	-1	186311652	186375693	-0.712077	2.64177785423494e-06
ENSG00000047578	KATNIP	23247	16	1	27550133	27780369	-0.43514	0.191134
ENSG00000047579	DTNBP1	84062	6	-1	15522807	15663058	0.285611	0.127258
ENSG00000047621	C12orf4	57102	12	-1	4487735	4538508	-0.343861	0.169783
ENSG00000047634	SCML1	6322	X	1	17737449	17754988	-0.408533	0.186033
ENSG00000047644	WWC3	55841	X	1	10015254	10144474	-0.371198	0.0515111
ENSG00000047648	ARHGAP6	395	X	-1	11117651	11665920	-1.9201	9.33627894575134e-09
ENSG00000047662	FAM184B	27146	4	-1	17629306	17781621	3.82	0.00303527
ENSG00000047849	MAP4	4134	3	-1	47850690	48089272	0.16724	0.310479
ENSG00000047932	GOPC	57120	6	-1	117560269	117602542	-0.69353	1.03288866068332e-09
ENSG00000048028	USP28	57646	11	-1	113797874	113875570	-1.51539	7.39093801191511e-15
ENSG00000048052	HDAC9	9734	7	1	18086949	19002416	-0.868828	0.0209621
ENSG00000048140	TSPAN17	26262	5	1	176647387	176659054	1.16067	9.27814888023589e-22
ENSG00000048162	NOP16	51491	5	-1	176383938	176388927	2.12446	2.21362605479354e-21
ENSG00000048342	CC2D2A	57545	4	1	15469865	15601552	-1.18794	5.28024075970244e-10
ENSG00000048392	RRM2B	50484	8	-1	102204502	102238961	-1.11845	3.71281570151339e-16
ENSG00000048405	ZNF800	168850	7	-1	127346790	127431924	-0.699819	0.000355868
ENSG00000048471	SNX29	92017	16	1	11976734	12574287	-1.97272	7.40695739849578e-30
ENSG00000048544	MRPS10	55173	6	-1	42206807	42217861	0.836411	9.49665228535449e-11
ENSG00000048545	GUCA1A	2978	6	1	42155406	42181338	-1.58457	0.00840328
ENSG00000048649	RSF1	51773	11	-1	77659996	77821017	0.181302	0.384513
ENSG00000048707	VPS13D	55187	1	1	12230030	12512047	-0.287953	0.353533
ENSG00000048740	CELF2	10659	10	1	10798397	11336675	-2.02496	1.59654531166692e-08
ENSG00000048828	FAM120A	23196	9	1	93451685	93566112	-0.277868	0.0141599
ENSG00000048991	R3HDM1	23518	2	1	135531455	135725270	-0.43393	0.00126433
ENSG00000049089	COL9A2	1298	1	-1	40300489	40317813	-2.54201	5.59662552722999e-05
ENSG00000049130	KITLG	4254	12	-1	88492793	88580851	2.69996	0.000512494
ENSG00000049167	ERCC8	1161	5	-1	60866454	60945073	0.570978	0.281129
ENSG00000049192	ADAMTS6	11174	5	-1	65148738	65481920	0.187916	0.682739
ENSG00000049239	H6PD	9563	1	1	9234774	9271337	-0.906795	4.60353375391601e-09
ENSG00000049245	VAMP3	9341	1	1	7771296	7781432	0.392876	0.000315674
ENSG00000049246	PER3	8863	1	1	7784320	7845177	-2.09881	1.9458441875315e-14
ENSG00000049323	LTBP1	4052	2	1	32946953	33399509	-1.96661	4.83107997055578e-17
ENSG00000049449	RCN1	5954	11	1	32091074	32105722	-0.636655	4.08205743548204e-06
ENSG00000049540	ELN	2006	7	1	74027789	74069907	2.40674	6.67756893963207e-08
ENSG00000049541	RFC2	5982	7	-1	74231499	74254458	1.56719	2.11721871953635e-10
ENSG00000049618	ARID1B	57492	6	1	156776020	157210779	-1.44787	1.62722224519832e-14
ENSG00000049656	CLPTM1L	81037	5	-1	1317752	1345099	1.13864	1.3489560437316e-16
ENSG00000049759	NEDD4L	23327	18	1	58044226	58401540	0.79695	1.04117908960801e-05
ENSG00000049769	PPP1R3F	89801	X	1	49269793	49301461	-1.17193	7.75661328927451e-05
ENSG00000049860	HEXB	3074	5	1	74640023	74722647	-0.296817	0.0974539
ENSG00000049883	PTCD2	79810	5	1	72320367	72368395	0.291614	0.240407
ENSG00000050130	JKAMP	51528	14	1	59484443	59505410	0.0031702	0.987523
ENSG00000050165	DKK3	27122	11	-1	11956207	12009769	0.597102	0.0110227
ENSG00000050327	ARHGEF5	7984	7	1	144355288	144380632	0.855914	0.0239263
ENSG00000050344	NFE2L3	9603	7	1	26152198	26187137	-1.7942	3.21348104828099e-08
ENSG00000050393	MCUR1	63933	6	-1	13786557	13814568	1.19377	7.99649587931544e-11
ENSG00000050405	LIMA1	51474	12	-1	50175788	50283546	0.461689	0.00302155
ENSG00000050426	LETMD1	25875	12	1	51047962	51060424	-0.805643	1.07099672034827e-05
ENSG00000050438	SLC4A8	9498	12	1	51391317	51515763	-1.69048	1.09694840056536e-10
ENSG00000050628	PTGER3	5733	1	-1	70852353	71047808	0.535445	0.0870103
ENSG00000050730	TNIP3	79931	4	-1	121131408	121227466	0.359896	0.730203
ENSG00000050748	MAPK9	5601	5	-1	180233143	180292099	-0.34621	0.0467861
ENSG00000050820	BCAR1	9564	16	-1	75228181	75268053	0.970816	1.11240203245104e-06
ENSG00000051009	FAM160A2	84067	11	-1	6211345	6234711	-0.195903	0.53368
ENSG00000051108	HERPUD1	9709	16	1	56932142	56944864	0.664724	0.000489847
ENSG00000051128	HOMER3	9454	19	-1	18929201	18941261	1.17346	2.63212274126038e-06
ENSG00000051180	RAD51	5888	15	1	40694774	40732340	2.98227	1.92323963154409e-15
ENSG00000051341	POLQ	10721	3	-1	121431427	121546641	1.65266	0.0111419
ENSG00000051382	PIK3CB	5291	3	-1	138652698	138834928	-0.446889	0.0353513
ENSG00000051523	CYBA	1535	16	-1	88643289	88651054	1.55307	3.17734471022723e-15
ENSG00000051596	THOC3	84321	5	-1	175917873	176034680	0.700295	0.000842667
ENSG00000051620	HEBP2	23593	6	1	138403531	138422197	1.59437	2.03153783298231e-13
ENSG00000051825	MPHOSPH9	10198	12	-1	123152320	123244014	0.194853	0.578464
ENSG00000052126	PLEKHA5	54477	12	1	19129752	19376400	-2.29819	1.08370018777417e-13
ENSG00000052723	SIKE1	80143	1	-1	114769479	114780685	0.699156	0.000207212
ENSG00000052749	RRP12	23223	10	-1	97356358	97426076	0.232772	0.332015
ENSG00000052795	FNIP2	57600	4	1	158769026	158908050	-0.352209	0.313969
ENSG00000052802	MSMO1	6307	4	1	165327667	165343164	0.345424	0.306085
ENSG00000052841	TTC17	55761	11	1	43358920	43494933	-1.61393	7.42965555149112e-15
ENSG00000053254	FOXN3	1112	14	-1	89124871	89619149	-0.690965	0.00130622
ENSG00000053371	AKR7A2	8574	1	-1	19303965	19312146	0.550971	0.0332806
ENSG00000053372	MRTO4	51154	1	1	19251805	19260128	1.78311	1.5821729471283e-23
ENSG00000053438	NNAT	4826	20	1	37521206	37523690	-4.18115	0.000403396
ENSG00000053501	USE1	55850	19	1	17215346	17219829	0.763675	2.31237871788572e-05
ENSG00000053524	MCF2L2	23101	3	-1	183178043	183428778	-0.890505	0.336688
ENSG00000053702	NRIP2	83714	12	-1	2825348	2835544	-7.35605	6.89804218980481e-23
ENSG00000053747	LAMA3	3909	18	1	23689453	23956222	-0.15142	0.797773
ENSG00000053770	AP5M1	55745	14	1	57268924	57298742	-2.17337	1.62211839774352e-25
ENSG00000053900	ANAPC4	29945	4	1	25377263	25418498	-0.231471	0.416425
ENSG00000054116	TRAPPC3	27095	1	-1	36136570	36156053	0.660827	6.33993387743421e-09
ENSG00000054118	THRAP3	9967	1	1	36224432	36305357	-0.75525	2.5991730171726e-08
ENSG00000054148	PHPT1	29085	9	1	136848724	136851027	1.67134	1.3737065480336e-50
ENSG00000054219	LY75	4065	2	-1	159803355	159904756	-2.40442	2.2059901801233e-05
ENSG00000054267	ARID4B	51742	1	-1	235131634	235328219	-0.868705	3.02042606967414e-08
ENSG00000054277	OPN3	23596	1	-1	241590102	241677376	-0.597189	0.0446596
ENSG00000054282	SDCCAG8	10806	1	1	243256034	243500091	-0.0631127	0.883353
ENSG00000054356	PTPRN	5798	2	-1	219289623	219309648	-1.67322	0.00330456
ENSG00000054523	KIF1B	23095	1	1	10210570	10381603	-0.642819	5.1876653469446e-06
ENSG00000054611	TBC1D22A	25771	22	1	46762617	47175699	0.910952	2.26099013782158e-11
ENSG00000054654	SYNE2	23224	14	1	63761899	64226433	-2.59586	1.73691818568373e-12
ENSG00000054690	PLEKHH1	57475	14	1	67533290	67589612	-2.36072	0.000244266
ENSG00000054793	ATP9A	10079	20	-1	51596514	51768390	-1.77499	2.40706979513478e-26
ENSG00000054938	CHRDL2	25884	11	-1	74696429	74731426	-0.472883	0.698451
ENSG00000054965	FAM168A	23201	11	-1	73400487	73598189	-1.37481	2.14870115993763e-17
ENSG00000054967	RELT	84957	11	1	73376399	73397474	0.557569	0.0244677
ENSG00000054983	GALC	2581	14	-1	87837820	87993665	-1.88246	1.26273381617936e-33
ENSG00000055044	NOP58	51602	2	1	202265736	202303661	0.851248	6.42305494796417e-06
ENSG00000055070	SZRD1	26099	1	1	16352575	16398145	-0.0921567	0.45115
ENSG00000055130	CUL1	8454	7	1	148697914	148801110	-0.0164443	0.949294
ENSG00000055147	FAM114A2	10827	5	-1	153990148	154038936	-0.435422	0.0697389
ENSG00000055163	CYFIP2	26999	5	1	157266079	157395595	0.585274	0.180876
ENSG00000055208	TAB2	23118	6	1	149218641	149411613	-0.983851	3.63964625397217e-12
ENSG00000055211	GINM1	116254	6	1	149566294	149591748	-0.0902152	0.633748
ENSG00000055332	EIF2AK2	5610	2	-1	37099210	37157065	-0.76221	1.61054973363909e-06
ENSG00000055483	USP36	57602	17	-1	78787381	78841441	-0.486235	0.00413349
ENSG00000055609	KMT2C	58508	7	-1	152134922	152436003	-2.42064	1.32384788114202e-19
ENSG00000055732	MCOLN3	55283	1	-1	85018082	85048500	-1.92587	0.00716937
ENSG00000055813	CCDC85A	114800	2	1	56183990	56386172	1.48029	0.000117296
ENSG00000055917	PUM2	23369	2	-1	20248691	20352234	-1.18207	9.15042594089583e-14
ENSG00000055950	MRPL43	84545	10	-1	100969458	100987515	1.1132	2.07246990910777e-22
ENSG00000055955	ITIH4	3700	3	-1	52812962	52830688	-1.52498	0.0295896
ENSG00000056050	HPF1	54969	4	-1	169729470	169757944	0.21819	0.374829
ENSG00000056097	ZFR	51663	5	-1	32354350	32444740	-0.978525	1.57331088498247e-11
ENSG00000056277	ZNF280C	55609	X	-1	130202707	130268899	-1.11322	6.17950225116395e-05
ENSG00000056558	TRAF1	7185	9	-1	120902393	120929173	1.03739	0.000731664
ENSG00000056586	RC3H2	54542	9	-1	122844556	122905359	1.00573	1.49043401290035e-05
ENSG00000056972	TRAF3IP2	10758	6	-1	111555381	111606906	1.47969	1.59558051086276e-05
ENSG00000056998	GYG2	8908	X	1	2828822	2882820	-0.0606837	0.914199
ENSG00000057019	DCBLD2	131566	3	-1	98795941	98901695	-0.927117	1.58845473026524e-10
ENSG00000057252	SOAT1	6646	1	1	179293714	179358680	-0.697439	2.79200451167678e-06
ENSG00000057294	PKP2	5318	12	-1	32790755	32896777	1.93325	0.150964
ENSG00000057608	GDI2	2665	10	-1	5765223	5842132	-0.129319	0.156679
ENSG00000057657	PRDM1	639	6	1	105993463	106109939	-1.43512	0.000492347
ENSG00000057663	ATG5	9474	6	-1	106045423	106325791	-0.787451	0.0444584
ENSG00000057704	TMCC3	57458	12	-1	94567122	94650557	-5.84826	1.53559771748726e-21
ENSG00000057757	PITHD1	57095	1	1	23778418	23788232	0.259018	0.114285
ENSG00000057935	MTA3	57504	2	1	42494569	42756947	0.11103	0.486725
ENSG00000058056	USP13	8975	3	1	179653040	179789401	-0.272397	0.146171
ENSG00000058063	ATP11B	23200	3	1	182793503	182921629	-1.06553	1.65566132078825e-10
ENSG00000058085	LAMC2	3918	1	1	183186238	183245127	0.399051	0.273192
ENSG00000058091	CDK14	5218	7	1	90466424	91210590	-2.35781	5.72587668003049e-28
ENSG00000058262	SEC61A1	29927	3	1	128051641	128071683	0.884355	3.23724549141082e-19
ENSG00000058272	PPP1R12A	4659	12	-1	79773563	79935460	2.38987	1.05589186414913e-39
ENSG00000058335	RASGRF1	5923	15	-1	78959906	79090780	-1.84455	0.0407702
ENSG00000058404	CAMK2B	816	7	-1	44217150	44334577	-2.4968	0.00318641
ENSG00000058453	CROCC	9696	1	1	16740273	16972964	-1.16967	4.71650300990742e-07
ENSG00000058600	POLR3E	55718	16	1	22297375	22335101	0.00885328	0.973317
ENSG00000058668	ATP2B4	493	1	1	203626787	203744081	0.299452	0.128727
ENSG00000058673	ZC3H11A	9877	1	1	203795623	203854999	-4.34554	4.47455588638745e-08
ENSG00000058729	RIOK2	55781	5	-1	97160867	97183247	0.400155	0.122039
ENSG00000058799	YIPF1	54432	1	-1	53851719	53889798	0.735598	1.01103060987281e-06
ENSG00000058804	NDC1	55706	1	-1	53765478	53838463	0.601905	0.00262541
ENSG00000059122	FLYWCH1	84256	16	1	2911931	2951208	-0.131763	0.568892
ENSG00000059145	UNKL	64718	16	-1	1363205	1414751	-0.473526	0.0584941
ENSG00000059377	TBXAS1	6916	7	1	139777051	140020325	0.138905	0.86896
ENSG00000059378	PARP12	64761	7	-1	140023749	140062951	1.50668	7.1130848512525e-11
ENSG00000059573	ALDH18A1	5832	10	-1	95605941	95656711	-0.198248	0.228029
ENSG00000059588	TARBP1	6894	1	-1	234391313	234479179	0.306858	0.379915
ENSG00000059691	GATB	5188	4	-1	151670504	151761007	1.21305	3.78794685511049e-08
ENSG00000059728	MXD1	4084	2	1	69897688	69942945	-0.365022	0.460946
ENSG00000059758	CDK17	5128	12	-1	96278261	96400480	-2.01924	2.49889136646603e-22
ENSG00000059769	DNAJC25	548645	9	1	111631334	111654351	0.0340467	0.889491
ENSG00000059804	SLC2A3	6515	12	-1	7919230	7936187	0.167922	0.615537
ENSG00000059915	PSD	5662	10	-1	102402617	102421539	-3.55479	3.5044168171406e-25
ENSG00000060069	CTDP1	9150	18	1	79679803	79754510	0.781958	6.92374059819843e-09
ENSG00000060138	YBX3	8531	12	-1	10699089	10723323	-0.442044	0.0175771
ENSG00000060237	WNK1	65125	12	1	752579	911452	-2.4822	3.77499567214844e-39
ENSG00000060339	CCAR1	55749	10	1	68721012	68792377	0.82894	0.000547034
ENSG00000060491	OGFR	11054	20	1	62804835	62814000	-0.00821007	0.952877
ENSG00000060642	PIGV	55650	1	1	26787054	26800659	0.305517	0.250734
ENSG00000060656	PTPRU	10076	1	1	29236516	29326813	-2.5243	2.34016623726021e-26
ENSG00000060688	SNRNP40	9410	1	-1	31259568	31296788	0.70881	0.000602084
ENSG00000060718	COL11A1	1301	1	-1	102876467	103108872	-0.225629	0.507963
ENSG00000060749	QSER1	79832	11	1	32892811	32993316	-1.53437	1.38161157953786e-18
ENSG00000060762	MPC1	51660	6	-1	166364919	166383013	0.671413	0.000749454
ENSG00000060971	ACAA1	30	3	-1	38103129	38137242	0.8813	4.25514040676621e-07
ENSG00000060982	BCAT1	586	12	-1	24810024	24949101	1.23914	8.81628718669862e-09
ENSG00000061273	HDAC7	51564	12	-1	47782722	47833132	-0.326752	0.0341353
ENSG00000061337	LZTS1	11178	8	-1	20246165	20303963	-1.12409	0.0701861
ENSG00000061455	PRDM6	93166	5	1	123089241	123194266	-1.90054	0.0683122
ENSG00000061656	SPAG4	6676	20	1	35615829	35621094	1.14192	0.00919664
ENSG00000061676	NCKAP1	10787	2	-1	182909115	183038858	-0.77336	0.000481314
ENSG00000061794	MRPS35	60488	12	1	27710822	27756295	0.686606	8.04336983473412e-07
ENSG00000061918	GUCY1B1	2983	4	1	155758992	155807811	-3.95944	3.98008190357895e-37
ENSG00000061936	SFSWAP	6433	12	1	131711081	131799738	-0.391783	0.00810484
ENSG00000061938	TNK2	10188	3	-1	195863364	195911945	-0.351289	0.00902418
ENSG00000061987	MON2	23041	12	1	62466817	62600476	-2.12133	2.53700460986763e-14
ENSG00000062038	CDH3	1001	16	1	68636189	68722616	0.0669603	0.918047
ENSG00000062194	GPBP1	65056	5	1	57173948	57264679	-1.20175	5.82436628991227e-30
ENSG00000062282	DGAT2	84649	11	1	75759512	75801535	-1.99082	5.00871556778343e-07
ENSG00000062370	ZNF112	7771	19	-1	44326555	44367217	-1.27098	0.00077401
ENSG00000062485	CS	1431	12	-1	56271699	56300391	0.0645698	0.561052
ENSG00000062524	LTK	4058	15	-1	41503637	41513887	-0.680793	0.236193
ENSG00000062582	MRPS24	64951	7	-1	43866558	43869893	2.35234	1.02608760270364e-28
ENSG00000062598	ELMO2	63916	20	-1	46366050	46432985	-0.497817	0.00215568
ENSG00000062650	WAPL	23063	10	-1	86435256	86521792	-0.104241	0.507576
ENSG00000062716	VMP1	81671	17	1	59707192	59842255	-0.422016	0.0166512
ENSG00000062725	APPBP2	10513	17	-1	60443158	60526242	-1.16436	1.49517276536827e-15
ENSG00000062822	POLD1	5424	19	1	50384204	50418018	2.15976	1.12645076558743e-12
ENSG00000063046	EIF4B	1975	12	1	53006282	53042215	-1.66884	8.94034391057343e-21
ENSG00000063169	BICRA	29998	19	1	47608196	47703277	-0.116115	0.683722
ENSG00000063176	SPHK2	56848	19	1	48619291	48630717	0.244381	0.221565
ENSG00000063177	RPL18	6141	19	-1	48615328	48619184	1.14616	9.55612421402177e-17
ENSG00000063180	CA11	770	19	-1	48637946	48646187	-1.81218	9.27367431004273e-11
ENSG00000063241	ISOC2	79763	19	-1	55452985	55462343	1.76601	5.23927830276769e-28
ENSG00000063244	U2AF2	11338	19	1	55654146	55674716	0.358767	0.0187586
ENSG00000063245	EPN1	29924	19	1	55675226	55709858	0.524566	0.000697601
ENSG00000063322	MED29	55588	19	1	39391303	39400641	-0.00917238	0.957719
ENSG00000063438	AHRR	57491	5	1	321759	438291	-0.495178	0.0290515
ENSG00000063587	ZNF275	10838	X	1	153334147	153360110	1.65067	0.133056
ENSG00000063601	MTMR1	8776	X	1	150692971	150765108	-0.27587	0.234551
ENSG00000063660	GPC1	2817	2	1	240435663	240468076	0.210477	0.171935
ENSG00000063761	ADCK1	57143	14	1	77800109	77935014	0.131386	0.650198
ENSG00000063854	HAGH	3029	16	-1	1795620	1827157	1.46841	1.43508249455035e-16
ENSG00000063978	RNF4	6047	4	1	2462220	2625320	-0.490741	0.000877177
ENSG00000064012	CASP8	841	2	1	201233443	201287711	-1.41842	1.9474276941311e-10
ENSG00000064042	LIMCH1	22998	4	1	41359607	41700044	0.925467	0.0273265
ENSG00000064102	INTS13	55726	12	-1	26905181	26938326	1.68242	2.51820314080965e-10
ENSG00000064115	TM7SF3	51768	12	-1	26971579	27014434	-0.677926	0.0128842
ENSG00000064199	SPA17	53340	11	1	124673844	124697518	0.713688	0.00587534
ENSG00000064205	CCN5	8839	20	1	44714844	44728509	-1.10666	0.0194944
ENSG00000064225	ST3GAL6	10402	3	1	98732236	98821201	0.105884	0.872737
ENSG00000064300	NGFR	4804	17	1	49495293	49515008	-2.92127	0.00117694
ENSG00000064309	CDON	50937	11	-1	125955796	126063335	-2.47669	2.92240755702018e-05
ENSG00000064313	TAF2	6873	8	-1	119730774	119832841	-1.12087	7.56148380034136e-10
ENSG00000064393	HIPK2	28996	7	-1	139561570	139777998	-1.12319	3.5383631434708e-11
ENSG00000064419	TNPO3	23534	7	-1	128954180	129055173	-0.565324	7.0706110127091e-07
ENSG00000064490	RFXANK	8625	19	1	19192229	19201869	1.66047	1.39912577322347e-12
ENSG00000064545	TMEM161A	54929	19	-1	19119169	19138513	1.17575	5.32476813007775e-10
ENSG00000064547	LPAR2	9170	19	-1	19623655	19628930	-0.269523	0.553982
ENSG00000064601	CTSA	5476	20	1	45890144	45898824	-0.0661904	0.834054
ENSG00000064607	SUGP2	10147	19	-1	18990888	19034023	0.0275197	0.894778
ENSG00000064651	SLC12A2	6558	5	1	128083766	128189677	-1.5508	4.30005976400097e-11
ENSG00000064652	SNX24	28966	5	1	122843439	123029354	1.12831	0.000104508
ENSG00000064666	CNN2	1265	19	1	1026586	1039068	1.34507	7.19557597457459e-26
ENSG00000064687	ABCA7	10347	19	1	1039997	1065572	0.293924	0.543121
ENSG00000064692	SNCAIP	9627	5	1	122311354	122464219	-2.87644	4.37129961094312e-07
ENSG00000064703	DDX20	11218	1	1	111755245	111768000	0.143056	0.535748
ENSG00000064726	BTBD1	53339	15	-1	83016423	83067252	-0.900935	2.52775087893629e-13
ENSG00000064763	FAR2	55711	12	1	29149103	29340980	-0.423707	0.166154
ENSG00000064932	SBNO2	22904	19	-1	1107637	1174268	-3.074	0.00451997
ENSG00000064933	PMS1	5378	2	1	189784085	189877629	-0.304705	0.0628514
ENSG00000064961	HMG20B	10362	19	1	3572777	3579088	0.264855	0.0603134
ENSG00000064989	CALCRL	10203	2	-1	187341964	187448460	-3.95938	7.72630147133773e-17
ENSG00000064995	TAF11	6882	6	-1	34877462	34888071	0.629738	4.5370346320489e-06
ENSG00000064999	ANKS1A	23294	6	1	34889255	35091406	-1.4162	4.10097709168264e-12
ENSG00000065000	AP3D1	8943	19	-1	2100988	2164468	1.82443	7.395652052589e-05
ENSG00000065029	ZNF76	7629	6	1	35258909	35295985	-0.0514748	0.861153
ENSG00000065054	SLC9A3R2	9351	16	1	2025356	2039026	1.661	6.27258361646295e-22
ENSG00000065057	NTHL1	4913	16	-1	2039815	2047866	2.33739	5.3910297792323e-06
ENSG00000065060	UHRF1BP1	54887	6	1	34792015	34883138	0.279897	0.271165
ENSG00000065135	GNAI3	2773	1	1	109548615	109600195	0.182254	0.148418
ENSG00000065150	IPO5	3843	13	1	97953658	98024296	-0.134874	0.600575
ENSG00000065154	OAT	4942	10	-1	124397303	124418976	0.0911898	0.607824
ENSG00000065183	WDR3	10885	1	1	117929720	117966543	-1.49529	2.64647747865376e-11
ENSG00000065243	PKN2	5586	1	1	88684222	88836255	-1.0527	1.06102954908109e-14
ENSG00000065268	WDR18	57418	19	1	984332	998438	2.69926	7.12268953809506e-41
ENSG00000065308	TRAM2	9697	6	-1	52497408	52577060	-0.180653	0.2778
ENSG00000065320	NTN1	9423	17	1	9021510	9244000	-4.4292	5.50892169579374e-31
ENSG00000065328	MCM10	55388	10	1	13161558	13211110	2.13288	0.000227293
ENSG00000065357	DGKA	1606	12	1	55927319	55954027	0.429091	0.12213
ENSG00000065361	ERBB3	2065	12	1	56076799	56103505	3.92225	3.87314567087613e-13
ENSG00000065413	ANKRD44	91526	2	-1	196967017	197311173	-2.96809	1.72776956351412e-05
ENSG00000065427	KARS1	3735	16	-1	75627474	75648643	0.85475	7.00451632978578e-12
ENSG00000065457	ADAT1	23536	16	-1	75596981	75623300	0.427485	0.0862716
ENSG00000065485	PDIA5	10954	3	1	123067025	123225227	-0.733443	0.000578932
ENSG00000065491	TBC1D22B	55633	6	1	37257772	37332970	-0.308887	0.125334
ENSG00000065518	NDUFB4	4710	3	1	120596328	120602507	1.26603	4.84477528792955e-16
ENSG00000065526	SPEN	23013	1	1	15836095	15940456	-1.20149	1.1539232373035e-05
ENSG00000065534	MYLK	4638	3	-1	123610049	123884332	1.70193	1.00374194571903e-08
ENSG00000065548	ZC3H15	55854	2	1	186486253	186509361	0.351774	0.00523116
ENSG00000065559	MAP2K4	6416	17	1	12020829	12143830	-0.375134	0.0295925
ENSG00000065600	PACC1	55248	1	-1	212363928	212414901	-0.326442	0.317941
ENSG00000065613	SLK	9748	10	1	103967140	104029233	-1.94831	8.80011872775349e-40
ENSG00000065615	CYB5R4	51167	6	1	83859656	83967423	-0.660566	0.083466
ENSG00000065621	GSTO2	119391	10	1	104268873	104304950	1.93829	2.11112013754193e-06
ENSG00000065665	SEC61A2	55176	10	1	12129637	12169961	-0.609074	0.0327214
ENSG00000065717	TLE2	7089	19	-1	2997639	3047635	-1.90207	1.98283960983854e-19
ENSG00000065802	ASB1	51665	2	1	238426742	238452250	1.4221	2.01170709275983e-10
ENSG00000065809	FAM107B	83641	10	-1	14518557	14774897	-0.165458	0.375846
ENSG00000065833	ME1	4199	6	-1	83210402	83431051	0.774099	0.00212704
ENSG00000065882	TBC1D1	23216	4	1	37891084	38139175	0.742897	0.00498728
ENSG00000065883	CDK13	8621	7	1	39950121	40099580	-0.650221	0.0373008
ENSG00000065911	MTHFD2	10797	2	1	74186172	74217565	1.78818	2.86116790177626e-09
ENSG00000065923	SLC9A7	84679	X	-1	46599251	46759118	0.383096	0.0161606
ENSG00000065970	FOXJ2	55810	12	1	8032716	8055517	-0.362981	0.00327706
ENSG00000065978	YBX1	4904	1	1	42682418	42703805	0.149798	0.506525
ENSG00000065989	PDE4A	5141	19	1	10416773	10469630	-0.239716	0.223527
ENSG00000066027	PPP2R5A	5525	1	1	212285410	212361853	-0.770866	3.18717705140114e-05
ENSG00000066044	ELAVL1	1994	19	-1	7958573	8005659	-0.325128	0.00975157
ENSG00000066056	TIE1	7075	1	1	43300982	43323108	-0.0150919	0.987031
ENSG00000066084	DIP2B	57609	12	1	50504985	50748657	-0.848616	3.37779598663257e-08
ENSG00000066117	SMARCD1	6602	12	1	50085200	50100707	-0.188039	0.260407
ENSG00000066135	KDM4A	9682	1	1	43650149	43705518	-1.46964	8.04228284795347e-15
ENSG00000066136	NFYC	4802	1	1	40691648	40771603	-0.467556	2.53191988477314e-07
ENSG00000066185	ZMYND12	84217	1	-1	42430329	42456253	-1.03746	0.0739885
ENSG00000066248	NGEF	25791	2	-1	232878701	233013256	-2.6677	8.79807939638837e-05
ENSG00000066279	ASPM	259266	1	-1	197084127	197146694	1.67468	0.000125214
ENSG00000066322	ELOVL1	64834	1	-1	43363398	43368074	1.31749	1.04007735265539e-12
ENSG00000066379	POLR1H	30834	6	1	30058899	30064909	1.3193	0.00430482
ENSG00000066422	ZBTB11	27107	3	-1	101648889	101677132	-1.54359	3.63167830524264e-21
ENSG00000066427	ATXN3	4287	14	-1	92044496	92106621	-1.44074	1.36262621903628e-09
ENSG00000066455	GOLGA5	9950	14	1	92794305	92839947	-0.280477	0.160728
ENSG00000066468	FGFR2	2263	10	-1	121478332	121598458	1.92535	0.00354238
ENSG00000066557	LRRC40	55631	1	-1	70144805	70205579	-0.481303	0.00262408
ENSG00000066583	ISOC1	51015	5	1	129094749	129114028	-0.369463	0.0367262
ENSG00000066629	EML1	2009	14	1	99737693	99942060	-1.33868	1.37867976981787e-07
ENSG00000066651	TRMT11	60487	6	1	125986479	126203817	-0.558236	0.0118932
ENSG00000066654	THUMPD1	55623	16	-1	20702816	20742084	-0.559547	1.73442522093081e-05
ENSG00000066697	MSANTD3	91283	9	1	100427143	100451734	-0.0209763	0.918151
ENSG00000066735	KIF26A	26153	14	1	104138723	104180894	-3.27287	8.80741703153276e-09
ENSG00000066739	ATG2B	55102	14	-1	96279195	96363341	-1.34921	1.05271678162063e-09
ENSG00000066777	ARFGEF1	10565	8	-1	67173511	67343781	-0.868329	1.73114129128607e-05
ENSG00000066827	ZFAT	57623	8	-1	134477788	134713049	-0.300625	0.355153
ENSG00000066855	MTFR1	9650	8	1	65644734	65771261	-0.0285411	0.90615
ENSG00000066923	STAG3	10734	7	1	100177563	100221488	-0.276586	0.662954
ENSG00000066926	FECH	2235	18	-1	57544377	57586702	-1.15017	0.0236201
ENSG00000066933	MYO9A	4649	15	-1	71822291	72118577	-0.34803	0.234597
ENSG00000067048	DDX3Y	8653	Y	1	12904108	12920478	-1.72239	3.91632777757911e-15
ENSG00000067057	PFKP	5214	10	1	3066333	3137718	1.77301	2.19081606725617e-17
ENSG00000067064	IDI1	3422	10	-1	1039152	1049170	-0.175504	0.328612
ENSG00000067066	SP100	6672	2	1	230415942	230545606	-0.344621	0.0223736
ENSG00000067082	KLF6	1316	10	-1	3775996	3785281	0.0719137	0.850952
ENSG00000067113	PLPP1	8611	5	-1	55424854	55534969	-0.424652	0.0761015
ENSG00000067141	NEO1	4756	15	1	73051710	73305205	-2.52531	7.54443217961127e-15
ENSG00000067167	TRAM1	23471	8	-1	70573218	70608416	0.668227	0.000421625
ENSG00000067177	PHKA1	5255	X	-1	72578814	72714319	-1.17564	0.000486849
ENSG00000067182	TNFRSF1A	7132	12	-1	6328757	6342114	0.222959	0.115419
ENSG00000067191	CACNB1	782	17	-1	39173453	39197703	-0.0627114	0.816907
ENSG00000067208	EVI5	7813	1	-1	92508696	92792404	-0.871361	0.000105996
ENSG00000067221	STOML1	9399	15	-1	73978926	73994622	1.65898	2.40252149672625e-16
ENSG00000067225	PKM	5315	15	-1	72199029	72231822	0.496156	0.00115915
ENSG00000067248	DHX29	54505	5	-1	55256055	55307694	-0.750778	6.69979194275797e-10
ENSG00000067334	DNTTIP2	30836	1	-1	93866284	93879918	1.02591	3.93411622401365e-10
ENSG00000067365	METTL22	79091	16	1	8621683	8649654	1.48004	9.07115267062418e-11
ENSG00000067369	TP53BP1	7158	15	-1	43403061	43510728	-0.753714	3.66341360575253e-07
ENSG00000067445	TRO	7216	X	1	54920462	54931431	-1.56711	3.66871496119683e-15
ENSG00000067533	RRP15	51018	1	1	218285293	218337983	1.11521	0.00041282
ENSG00000067560	RHOA	387	3	-1	49359139	49412998	0.7249	3.24716233194743e-07
ENSG00000067596	DHX8	1659	17	1	43483865	43610338	0.405885	0.0769646
ENSG00000067601	PMS2P4	5382	7	-1	67287541	67302419	1.37351	0.00515595
ENSG00000067606	PRKCZ	5590	1	1	2050411	2185395	0.173538	0.709495
ENSG00000067646	ZFY	7544	Y	1	2935281	2982506	-1.75029	3.30993054012534e-08
ENSG00000067704	IARS2	55699	1	1	220094132	220148041	-0.555011	2.18130956442769e-07
ENSG00000067715	SYT1	6857	12	1	78863993	79452008	-3.75897	2.7840874397158e-10
ENSG00000067798	NAV3	89795	12	1	77324641	78213010	-0.137514	0.709196
ENSG00000067829	IDH3G	3421	X	-1	153785766	153794523	0.807873	8.36084390912963e-12
ENSG00000067836	ROGDI	79641	16	-1	4796968	4802880	1.13089	4.88733189682829e-13
ENSG00000067840	PDZD4	57595	X	-1	153802166	153830565	-1.48665	0.00856455
ENSG00000067900	ROCK1	6093	18	-1	20946906	21111813	-0.263043	0.0524538
ENSG00000067955	CBFB	865	16	1	67028984	67101058	-2.46294	3.37768561501926e-19
ENSG00000067992	PDK3	5165	X	1	24465270	24550466	1.92351	0.0723234
ENSG00000068001	HYAL2	8692	3	-1	50317790	50322782	0.260502	0.110787
ENSG00000068024	HDAC4	9759	2	-1	239048168	239401654	-1.96319	1.82158504137295e-09
ENSG00000068028	RASSF1	11186	3	-1	50329782	50340980	0.422356	0.0494891
ENSG00000068078	FGFR3	2261	4	1	1793293	1808872	1.71328	0.0147929
ENSG00000068079	IFI35	3430	17	1	43006740	43014456	1.14005	1.16252954990056e-11
ENSG00000068097	HEATR6	63897	17	-1	60041008	60078922	-0.528178	0.0366063
ENSG00000068120	COASY	80347	17	1	42561467	42566277	1.17353	3.89106668583248e-12
ENSG00000068137	PLEKHH3	79990	17	-1	42667914	42676994	0.557071	0.00262234
ENSG00000068305	MEF2A	4205	15	1	99565417	99716466	-1.1592	8.62779020208517e-06
ENSG00000068308	OTUD5	55593	X	-1	48922024	48958386	0.0557402	0.60315
ENSG00000068323	TFE3	7030	X	-1	49028726	49043410	-0.224453	0.273192
ENSG00000068354	TBC1D25	4943	X	1	48539714	48562609	0.229072	0.114581
ENSG00000068366	ACSL4	2182	X	-1	109624244	109733403	-1.31232	8.78093108910503e-14
ENSG00000068383	INPP5A	3632	10	1	132537787	132783480	1.59762	1.64739926091826e-14
ENSG00000068394	GPKOW	27238	X	-1	49113407	49123735	0.644585	3.73553979543524e-10
ENSG00000068400	GRIPAP1	56850	X	-1	48973720	49002264	-0.58682	0.000181806
ENSG00000068438	FTSJ1	24140	X	1	48476021	48486364	1.30833	4.64331934950072e-18
ENSG00000068489	PRR11	55771	17	1	59155732	59206709	1.99853	7.145872288481e-07
ENSG00000068650	ATP11A	23250	13	1	112690329	112887168	-1.09992	7.84576003163946e-05
ENSG00000068654	POLR1A	25885	2	-1	86020216	86106155	-0.938249	1.23381073627949e-05
ENSG00000068697	LAPTM4A	9741	2	-1	20032650	20051628	-0.186138	0.278757
ENSG00000068724	TTC7A	57217	2	1	46916157	47076137	-0.780974	0.00136974
ENSG00000068745	IP6K2	51447	3	-1	48688003	48740353	-0.480628	0.00289996
ENSG00000068784	SRBD1	55133	2	-1	45388680	45612165	-0.508756	0.0368779
ENSG00000068796	KIF2A	3796	5	1	62306162	62391025	-1.21013	2.17512479766303e-09
ENSG00000068831	RASGRP2	10235	11	-1	64726911	64745456	3.80535	1.02006020653973e-21
ENSG00000068878	PSME4	23198	2	-1	53864069	53970993	1.00701	2.281142223596e-11
ENSG00000068885	IFT80	57560	3	-1	160256986	160399880	-4.22924	2.76604918044656e-116
ENSG00000068903	SIRT2	22933	19	-1	38878555	38899862	0.0783471	0.488182
ENSG00000068912	ERLEC1	27248	2	1	53787044	53818819	-0.492422	0.000607355
ENSG00000068971	PPP2R5B	5526	11	1	64917553	64934475	0.370567	0.142944
ENSG00000068976	PYGM	5837	11	-1	64746389	64759974	-0.758646	0.300543
ENSG00000069011	PITX1	5307	5	-1	135027734	135034813	3.27264	0.000103427
ENSG00000069020	MAST4	375449	5	1	66596361	67169595	-1.53197	4.88490083513947e-05
ENSG00000069188	SDK2	54549	17	-1	73334384	73644445	-1.57522	0.0875237
ENSG00000069248	NUP133	55746	1	-1	229440259	229508341	0.11679	0.595774
ENSG00000069275	NUCKS1	64710	1	-1	205712822	205750182	1.32702	9.43326060965773e-06
ENSG00000069329	VPS35	55737	16	-1	46656132	46689518	-1.37399	1.65901317380509e-14
ENSG00000069345	DNAJA2	10294	16	-1	46955362	46973674	-0.784045	3.08287573449152e-08
ENSG00000069399	BCL3	602	19	1	44747705	44760044	0.523545	0.123408
ENSG00000069424	KCNAB2	8514	1	1	5990927	6101193	-0.837029	0.41656
ENSG00000069431	ABCC9	10060	12	-1	21797401	21942529	-0.741181	0.0300684
ENSG00000069482	GAL	51083	11	1	68683779	68691175	-2.61767	0.00121604
ENSG00000069493	CLEC2D	29121	12	1	9664969	9699553	-2.20998	5.14948028849144e-09
ENSG00000069509	FUNDC1	139341	X	-1	44523639	44542859	0.474256	0.0034441
ENSG00000069535	MAOB	4129	X	-1	43766610	43882450	-4.12078	3.21797620621903e-09
ENSG00000069667	RORA	6095	15	-1	60488284	61229302	0.749228	0.123408
ENSG00000069702	TGFBR3	7049	1	-1	91680343	91906335	-4.35379	1.1773234454981e-43
ENSG00000069812	HES2	54626	1	-1	6412418	6424670	-1.08751	0.337835
ENSG00000069849	ATP1B3	483	3	1	141876124	141926549	0.520557	0.058438
ENSG00000069869	NEDD4	4734	15	-1	55826922	55993746	-1.12892	1.8210084586417e-09
ENSG00000069943	PIGB	9488	15	1	55318960	55355648	0.718188	0.00262541
ENSG00000069956	MAPK6	5597	15	1	51952106	52067375	-1.1208	2.69346641334919e-08
ENSG00000069966	GNB5	10681	15	-1	52115100	52191392	-0.486079	0.00019251
ENSG00000069974	RAB27A	5873	15	-1	55202966	55319113	-0.57488	0.00754572
ENSG00000069998	HDHD5	27440	22	-1	17137511	17165287	1.62395	1.76663719424377e-36
ENSG00000070010	UFD1	7353	22	-1	19449911	19479202	0.818602	0.000232623
ENSG00000070018	LRP6	4040	12	-1	12116025	12267044	-1.93145	5.81510073404983e-13
ENSG00000070047	PHRF1	57661	11	1	576470	612222	-2.16847	0.0528862
ENSG00000070061	ELP1	8518	9	-1	108866898	108934328	-0.72027	2.07306262554738e-06
ENSG00000070081	NUCB2	4925	11	1	17208153	17349980	0.390193	0.0265606
ENSG00000070087	PFN2	5217	3	-1	149964904	150050788	0.358343	0.0218253
ENSG00000070159	PTPN3	5774	9	-1	109375466	109498313	-0.115651	0.669995
ENSG00000070182	SPTB	6710	14	-1	64746283	64879907	-0.654153	0.31843
ENSG00000070214	SLC44A1	23446	9	1	105244622	105439171	-2.21062	3.81648620213277e-33
ENSG00000070269	TMEM260	54916	14	1	56488354	56650606	-0.57895	0.0384691
ENSG00000070366	SMG6	23293	17	-1	2059839	2303785	0.025723	0.909759
ENSG00000070367	EXOC5	10640	14	-1	57200507	57268905	-1.33484	1.30159806645211e-13
ENSG00000070371	CLTCL1	8218	22	-1	19179473	19291719	1.18888	1.49722045330351e-06
ENSG00000070388	FGF22	27006	19	1	639879	644371	-0.846546	0.405414
ENSG00000070404	FSTL3	10272	19	1	676392	683392	3.65736	2.97846357154665e-62
ENSG00000070413	DGCR2	9993	22	-1	19036282	19122454	-0.641541	7.0653058865403e-05
ENSG00000070423	RNF126	55658	19	-1	647526	663233	1.60242	2.45323319260191e-19
ENSG00000070444	MNT	4335	17	-1	2384073	2401104	-1.40402	1.78762053372501e-12
ENSG00000070476	ZXDC	79364	3	-1	126437601	126475891	0.152324	0.512381
ENSG00000070495	JMJD6	23210	17	-1	76712832	76726799	1.26679	1.83167019497806e-05
ENSG00000070501	POLB	5423	8	1	42338454	42371808	0.700949	2.86952427179749e-05
ENSG00000070540	WIPI1	55062	17	-1	68420948	68457513	-0.0789525	0.772689
ENSG00000070601	FRMPD1	22844	9	1	37650954	37746904	0.591783	0.351393
ENSG00000070610	GBA2	57704	9	-1	35736866	35749228	-0.49332	0.0473431
ENSG00000070614	NDST1	3340	5	1	150485818	150558211	-0.785679	8.09529230587978e-06
ENSG00000070669	ASNS	440	7	-1	97851677	97872542	2.34257	4.5858934091271e-16
ENSG00000070718	AP3M2	10947	8	1	42152946	42171673	-0.405212	0.0694711
ENSG00000070731	ST6GALNAC2	10610	17	-1	76565377	76586956	1.52941	0.0855291
ENSG00000070756	PABPC1	26986	8	-1	100685816	100722809	-0.0458561	0.721247
ENSG00000070759	TESK2	10420	1	-1	45343883	45491163	-1.44884	3.98799025590315e-06
ENSG00000070761	CFAP20	29105	16	-1	58113592	58129381	0.600169	0.000142364
ENSG00000070770	CSNK2A2	1459	16	-1	58157907	58198106	-0.409846	0.023815
ENSG00000070778	PTPN21	11099	14	-1	88465778	88555007	-1.37939	9.53742222779726e-15
ENSG00000070785	EIF2B3	8891	1	-1	44850522	44986722	0.608908	0.0123554
ENSG00000070808	CAMK2A	815	5	-1	150219491	150290291	-0.918509	0.279143
ENSG00000070814	TCOF1	6949	5	1	150357629	150400308	2.26763	3.06764218516968e-09
ENSG00000070831	CDC42	998	1	1	22025511	22101360	0.274982	0.0590038
ENSG00000070882	OSBPL3	26031	7	-1	24796540	24981634	-0.38454	0.3087
ENSG00000070950	RAD18	56852	3	-1	8775402	8963773	0.522927	0.0628683
ENSG00000070961	ATP2B1	490	12	-1	89588049	89709300	-2.13186	7.00479202586316e-27
ENSG00000071051	NCK2	8440	2	1	105744912	105894274	-0.710611	0.000115396
ENSG00000071054	MAP4K4	9448	2	1	101696850	101894689	-1.42451	3.78075465549844e-13
ENSG00000071073	MGAT4A	11320	2	-1	98619106	98731132	1.29465	0.0630769
ENSG00000071082	RPL31	6160	2	1	101002229	101024032	0.735827	1.70023559025401e-15
ENSG00000071127	WDR1	9948	4	-1	10074339	10116949	1.05991	5.28024075970244e-10
ENSG00000071189	SNX13	23161	7	-1	17790761	17940501	-1.58178	1.05233997433246e-14
ENSG00000071205	ARHGAP10	79658	4	1	147732063	148072776	0.0898788	0.573639
ENSG00000071242	RPS6KA2	6196	6	-1	166409364	166906451	1.00877	2.32367719698986e-05
ENSG00000071243	ING3	54556	7	1	120950763	120977216	-0.477386	0.0389795
ENSG00000071246	VASH1	22846	14	1	76761468	76783015	-2.54663	5.40514730373859e-23
ENSG00000071282	LMCD1	29995	3	1	8501807	8574668	3.57795	6.29404750223845e-08
ENSG00000071462	BUD23	114049	7	1	73683025	73705161	1.41665	1.31691012421693e-15
ENSG00000071537	SEL1L	6400	14	-1	81471547	81533853	-1.33371	5.57054882733656e-13
ENSG00000071539	TRIP13	9319	5	1	892884	919357	2.95343	1.65108802499976e-10
ENSG00000071553	ATP6AP1	537	X	1	154428633	154436516	0.649026	5.46006135455978e-07
ENSG00000071564	TCF3	6929	19	-1	1609290	1652615	-0.787154	2.83720386013229e-06
ENSG00000071575	TRIB2	28951	2	1	12716889	12742734	-1.74529	6.68922712293192e-23
ENSG00000071626	DAZAP1	26528	19	1	1407569	1435687	0.889654	1.63836251164125e-07
ENSG00000071655	MBD3	53615	19	-1	1573596	1592865	1.16374	2.1920927096769e-19
ENSG00000071794	HLTF	6596	3	-1	149030127	149086554	-1.16941	1.6439303589318e-20
ENSG00000071859	FAM50A	9130	X	1	154444141	154450654	0.952466	2.97597717387569e-09
ENSG00000071889	FAM3A	60343	X	-1	154506159	154516242	1.26105	1.26472060141338e-19
ENSG00000071894	CPSF1	29894	8	-1	144393229	144409335	0.606739	0.00117422
ENSG00000071967	CYBRD1	79901	2	1	171522247	171558129	-1.43261	6.55302814934e-16
ENSG00000071994	PDCD2	5134	6	-1	170575295	170584692	0.971296	1.51157053099897e-12
ENSG00000072041	SLC6A15	55117	12	-1	84859491	84913615	-5.7436	9.45803125206379e-27
ENSG00000072042	RDH11	51109	14	-1	67676800	67695793	0.101194	0.635788
ENSG00000072062	PRKACA	5566	19	-1	14091688	14118084	-0.176482	0.374658
ENSG00000072071	ADGRL1	22859	19	-1	14147743	14206187	-1.32048	2.05033407382946e-09
ENSG00000072110	ACTN1	87	14	-1	68874128	68979440	0.264329	0.380273
ENSG00000072121	ZFYVE26	23503	14	-1	67727374	67816590	-1.12189	1.29463122897999e-11
ENSG00000072133	RPS6KA6	27330	X	-1	84058346	84188199	-0.187774	0.678922
ENSG00000072134	EPN2	22905	17	1	19215615	19336715	-0.761348	3.7274373135348e-06
ENSG00000072135	PTPN18	26469	2	1	130356045	130375405	1.36323	1.64216523887568e-06
ENSG00000072163	LIMS2	55679	2	-1	127638381	127681786	5.45601	1.46746098716979e-104
ENSG00000072195	SPEG	10290	2	1	219434843	219493629	0.721187	1.86557479497732e-08
ENSG00000072201	LNX1	84708	4	-1	53459301	53701405	-3.7039	3.83870909117709e-06
ENSG00000072210	ALDH3A2	224	17	1	19648136	19685760	-1.26199	5.75441776734105e-11
ENSG00000072274	TFRC	7037	3	-1	196027183	196082096	-0.0539679	0.838162
ENSG00000072310	SREBF1	6720	17	-1	17810399	17837011	-0.799331	0.0091256
ENSG00000072364	AFF4	27125	5	-1	132875395	132963634	-1.58458	1.57021905685442e-16
ENSG00000072401	UBE2D1	7321	10	1	58334979	58370751	0.203831	0.305558
ENSG00000072415	MPP5	64398	14	1	67240713	67336061	0.308817	0.0787143
ENSG00000072422	RHOBTB1	9886	10	-1	60869438	61001440	-0.323339	0.244285
ENSG00000072501	SMC1A	8243	X	-1	53374149	53422728	-0.808838	4.14060791162217e-06
ENSG00000072506	HSD17B10	3028	X	-1	53431258	53434370	2.47648	6.01139065294626e-33
ENSG00000072518	MARK2	2011	11	1	63838928	63911019	-0.128792	0.398443
ENSG00000072571	HMMR	3161	5	1	163460203	163491941	1.78906	0.00130932
ENSG00000072609	CHFR	55743	12	-1	132822187	132956304	0.274849	0.0716878
ENSG00000072657	TRHDE	29953	12	1	72087266	72670758	-0.499407	0.374706
ENSG00000072682	P4HA2	8974	5	-1	132190147	132295315	1.03463	5.32377423272593e-09
ENSG00000072736	NFATC3	4775	16	1	68084751	68229259	0.435134	0.0204356
ENSG00000072756	TRNT1	51095	3	1	3126933	3150879	-0.489997	0.102449
ENSG00000072778	ACADVL	37	17	1	7217125	7225266	0.141595	0.489044
ENSG00000072786	STK10	6793	5	-1	172042079	172188224	0.771045	4.9880246623821e-07
ENSG00000072803	FBXW11	23291	5	-1	171861549	172006873	-0.555098	0.000183309
ENSG00000072818	ACAP1	9744	17	1	7336529	7351477	2.32449	1.6961798681543e-05
ENSG00000072832	CRMP1	1400	4	-1	5748084	5893086	-1.10775	0.179498
ENSG00000072840	EVC	2121	4	1	5711201	5814305	-3.01129	8.56998393883125e-34
ENSG00000072849	DERL2	51009	17	-1	5471254	5486811	1.41584	1.5906713059619e-19
ENSG00000072864	NDE1	54820	16	1	15643267	15734691	-0.800226	0.00072752
ENSG00000072952	IRAG1	10335	11	-1	10573091	10693988	2.05094	2.03666626146071e-24
ENSG00000072954	TMEM38A	79041	19	1	16661139	16690023	0.819962	0.121443
ENSG00000072958	AP1M1	8907	19	1	16197854	16245906	0.819424	1.43020468797629e-07
ENSG00000073008	PVR	5817	19	1	44643798	44666162	3.47833	1.58433621509089e-64
ENSG00000073050	XRCC1	7515	19	-1	43543311	43580473	-0.228802	0.0422401
ENSG00000073060	SCARB1	949	12	-1	124776856	124882668	1.38713	1.4966680356547e-07
ENSG00000073111	MCM2	4171	3	1	127598410	127622436	1.27667	0.00057889
ENSG00000073146	MOV10L1	54456	22	1	50089879	50161690	0.729039	0.247175
ENSG00000073150	PANX2	56666	22	1	50170731	50180295	-0.796992	0.00436809
ENSG00000073169	SELENOO	83642	22	1	50200979	50217616	1.24691	5.60304479518487e-21
ENSG00000073282	TP63	8626	3	1	189631389	189897276	-3.61702	9.85222951204044e-05
ENSG00000073331	ALPK1	80216	4	1	112285509	112442621	-1.68598	6.42243607698375e-08
ENSG00000073350	LLGL2	3993	17	1	75525080	75575209	3.90336	3.04505296298839e-07
ENSG00000073417	PDE8A	5151	15	1	84980440	85139145	-0.526366	0.000688816
ENSG00000073464	CLCN4	1183	X	1	10156975	10237660	-4.07115	9.48469153162002e-17
ENSG00000073536	NLE1	54475	17	-1	35128730	35142304	1.54838	8.09005417760371e-20
ENSG00000073578	SDHA	6389	5	1	218241	257082	0.757852	0.000431144
ENSG00000073584	SMARCE1	6605	17	-1	40624962	40648654	-0.872883	5.56333625852314e-11
ENSG00000073605	GSDMB	55876	17	-1	39904595	39919854	-2.59297	1.29463122897999e-11
ENSG00000073614	KDM5A	5927	12	-1	280057	389320	0.510139	0.0364034
ENSG00000073670	ADAM11	4185	17	1	44758988	44781846	-2.58846	1.24172701586271e-06
ENSG00000073711	PPP2R3A	5523	3	1	135965728	136147894	-2.04548	2.85820130413529e-25
ENSG00000073712	FERMT2	10979	14	-1	52857268	52952435	1.16041	1.24782181686708e-11
ENSG00000073756	PTGS2	5743	1	-1	186671791	186680423	-3.24315	1.22781411867149e-07
ENSG00000073792	IGF2BP2	10644	3	-1	185643130	185825042	-0.802283	3.67833161771252e-05
ENSG00000073803	MAP3K13	9175	3	1	185282941	185489094	1.02356	2.63293196239566e-13
ENSG00000073849	ST6GAL1	6480	3	1	186930325	187078553	-3.67586	1.28689086181755e-23
ENSG00000073910	FRY	10129	13	1	31846713	32299125	-1.91739	0.0925392
ENSG00000073921	PICALM	8301	11	-1	85957175	86069882	-0.530613	0.0200152
ENSG00000074047	GLI2	2736	2	1	120735623	120992653	-1.47857	3.88752945772877e-09
ENSG00000074054	CLASP1	23332	2	-1	121337776	121649476	-2.43143	1.8768040273379e-09
ENSG00000074071	MRPS34	65993	16	-1	1771890	1773150	1.85451	2.23777606269552e-21
ENSG00000074181	NOTCH3	4854	19	-1	15159038	15200995	-0.767741	0.104961
ENSG00000074201	CLNS1A	1207	11	-1	77514936	77637794	-0.143453	0.312219
ENSG00000074219	TEAD2	8463	19	-1	49340595	49362457	-0.83591	1.59253600297296e-07
ENSG00000074266	EED	8726	11	1	86244753	86278813	-0.165222	0.510603
ENSG00000074319	TSG101	7251	11	-1	18468336	18526951	0.775489	1.73131150198894e-10
ENSG00000074356	NCBP3	55421	17	-1	3802158	3846246	-0.47866	0.0188348
ENSG00000074370	ATP2A3	489	17	-1	3923870	3964464	-2.22619	7.93938686922443e-06
ENSG00000074410	CA12	771	15	-1	63321378	63381846	-3.00258	4.00290457146731e-16
ENSG00000074416	MGLL	11343	3	-1	127689062	128052190	1.78442	1.64994493898118e-09
ENSG00000074527	NTN4	59277	12	-1	95657807	95791189	4.08124	1.66991155452254e-20
ENSG00000074582	BCS1L	617	2	1	218658764	218663443	0.88926	4.61959694311074e-05
ENSG00000074590	NUAK1	9891	12	-1	106063340	106140033	0.392668	0.260917
ENSG00000074603	DPP8	54878	15	-1	65442463	65517704	-0.470764	0.0755263
ENSG00000074621	SLC24A1	9187	15	1	65611366	65660995	-1.01702	0.00121801
ENSG00000074657	ZNF532	55205	18	1	58862600	58986480	-2.31449	2.97109015147749e-18
ENSG00000074695	LMAN1	3998	18	-1	59327823	59359265	-0.566928	0.011703
ENSG00000074696	HACD3	51495	15	1	65530418	65578349	-0.794993	2.75995081029586e-16
ENSG00000074706	IPCEF1	26034	6	-1	154154496	154356792	-0.809501	0.269335
ENSG00000074755	ZZEF1	23140	17	-1	4004445	4143030	-0.855889	1.65996685457236e-10
ENSG00000074800	ENO1	2023	1	-1	8861000	8879190	1.79484	1.75336165928142e-18
ENSG00000074842	MYDGF	56005	19	-1	4641374	4670362	1.70688	7.0548156377426e-27
ENSG00000074855	ANO8	57719	19	-1	17323223	17334855	-1.6054	8.02625405570307e-09
ENSG00000074935	TUBE1	51175	6	-1	112070663	112087529	0.448548	0.116619
ENSG00000074964	ARHGEF10L	55160	1	1	17539698	17697874	0.321488	0.0880793
ENSG00000075089	ACTR6	64431	12	1	100199122	100241865	-1.03028	1.02044115546025e-06
ENSG00000075131	TIPIN	54962	15	-1	66336191	66386746	1.09637	0.00857286
ENSG00000075142	SRI	6717	7	-1	88205115	88226993	0.770787	5.23306351691922e-06
ENSG00000075151	EIF4G3	8672	1	-1	20806292	21176888	-1.46746	6.19470131470912e-19
ENSG00000075188	NUP37	79023	12	-1	102073103	102120120	1.04468	1.38031423763839e-08
ENSG00000075213	SEMA3A	10371	7	-1	83955777	84492724	-3.05701	6.13390176044351e-49
ENSG00000075218	GTSE1	51512	22	1	46296870	46330810	2.57714	7.99559029893862e-08
ENSG00000075223	SEMA3C	10512	7	-1	80742538	80922359	-0.296357	0.316616
ENSG00000075234	TTC38	55020	22	1	46267961	46294008	0.166483	0.190882
ENSG00000075239	ACAT1	38	11	1	108116695	108147603	1.21357	5.68890730186827e-10
ENSG00000075240	GRAMD4	23151	22	1	46576012	46679790	-0.767916	0.00151503
ENSG00000075275	CELSR1	9620	22	-1	46360834	46537620	0.90875	0.0181947
ENSG00000075292	ZNF638	27332	2	1	71276561	71435069	-0.616754	0.00280957
ENSG00000075303	SLC25A40	55972	7	-1	87833568	87876360	-1.45061	1.20018027987682e-07
ENSG00000075336	TIMM21	29090	18	1	74148523	74160531	0.282765	0.296095
ENSG00000075391	RASAL2	9462	1	1	178094104	178484147	-0.55931	0.00985905
ENSG00000075399	VPS9D1	9605	16	-1	89707134	89720898	0.272697	0.0663336
ENSG00000075407	ZNF37A	7587	10	1	38094334	38150293	-0.948092	3.47080669619415e-05
ENSG00000075413	MARK3	4140	14	1	103385377	103503831	-0.18529	0.215409
ENSG00000075415	SLC25A3	5250	12	1	98593591	98606379	1.3831	6.2144826605714e-19
ENSG00000075420	FNDC3B	64778	3	1	172039578	172401669	-0.112016	0.60371
ENSG00000075426	FOSL2	2355	2	1	28392448	28417317	-0.265865	0.125001
ENSG00000075461	CACNG4	27092	17	1	66964707	67033398	7.20112	7.48004738013616e-31
ENSG00000075539	FRYL	285527	4	-1	48497357	48780322	-0.328006	0.343738
ENSG00000075568	TMEM131	23505	2	-1	97756333	97995948	-1.77284	1.54149633595242e-19
ENSG00000075618	FSCN1	6624	7	1	5592816	5606655	0.527314	0.00250231
ENSG00000075624	ACTB	60	7	-1	5526409	5563902	5.81444	7.63785118621659e-62
ENSG00000075643	MOCOS	55034	18	1	36187497	36272157	1.50335	1.23308783675836e-05
ENSG00000075651	PLD1	5337	3	-1	171600404	171810950	-1.27548	0.00319101
ENSG00000075702	WDR62	284403	19	1	36054881	36105108	2.21173	2.96606531616783e-05
ENSG00000075711	DLG1	1739	3	-1	197042560	197299330	-1.01373	0.00398748
ENSG00000075785	RAB7A	7879	3	1	128693669	128825942	-0.494742	0.00768101
ENSG00000075790	BCAP29	55973	7	1	107580246	107629170	-0.59397	0.0101534
ENSG00000075826	SEC31B	25956	10	-1	100486646	100519864	-1.23967	1.90037405612209e-05
ENSG00000075856	SART3	9733	12	-1	108522214	108561400	-1.84948	1.84812079869816e-37
ENSG00000075914	EXOSC7	23016	3	1	44975241	45036066	0.75674	1.8340726280755e-07
ENSG00000075945	KIFAP3	22920	1	-1	169921326	170085208	-1.05082	7.56805228031384e-13
ENSG00000075975	MKRN2	23609	3	1	12557057	12586208	-0.61852	1.15560329505862e-06
ENSG00000076003	MCM6	4175	2	-1	135839626	135876443	-0.417599	0.0406942
ENSG00000076043	REXO2	25996	11	1	114439435	114450279	1.47676	1.40324573942565e-23
ENSG00000076053	RBM7	10179	11	1	114400030	114414203	0.214459	0.331303
ENSG00000076067	RBMS2	5939	12	1	56521820	56596193	0.423047	0.0026238
ENSG00000076108	BAZ2A	11176	12	-1	56595596	56636816	-0.388488	0.259416
ENSG00000076201	PTPN23	25930	3	1	47381011	47413435	-0.576155	0.0018167
ENSG00000076242	MLH1	4292	3	1	36993350	37050846	0.603122	0.00973094
ENSG00000076248	UNG	7374	12	1	109097597	109110992	-0.307058	0.086758
ENSG00000076258	FMO4	2329	1	1	171314183	171342084	-1.20472	0.0343017
ENSG00000076321	KLHL20	27252	1	1	173714941	173786692	-1.59625	2.7174036220906e-12
ENSG00000076344	RGS11	8786	16	-1	268301	275980	-0.421222	0.407268
ENSG00000076351	SLC46A1	113235	17	-1	28394642	28407197	0.6672	0.0161226
ENSG00000076356	PLXNA2	5362	1	-1	208022242	208244384	0.524771	0.0131755
ENSG00000076382	SPAG5	10615	17	-1	28577565	28599025	2.69673	7.81130801517967e-08
ENSG00000076513	ANKRD13A	88455	12	1	109999186	110039763	1.3473	5.8823596936003e-17
ENSG00000076554	TPD52	7163	8	-1	80034745	80231232	1.83604	0.000536207
ENSG00000076555	ACACB	32	12	1	109116595	109268226	-2.39234	7.90211549672075e-13
ENSG00000076604	TRAF4	9618	17	1	28744005	28750956	0.812064	4.54335611257955e-06
ENSG00000076641	PAG1	55824	8	-1	80967810	81112068	-0.113638	0.875885
ENSG00000076650	GPATCH1	55094	19	1	33080899	33130542	-0.601757	0.0226994
ENSG00000076662	ICAM3	3385	19	-1	10333776	10339661	1.30657	2.84304368840861e-06
ENSG00000076685	NT5C2	22978	10	-1	103087185	103277605	-0.442666	0.0172921
ENSG00000076706	MCAM	4162	11	-1	119308529	119321521	2.8361	9.46810229299831e-08
ENSG00000076716	GPC4	2239	X	-1	133300103	133415489	-5.54411	5.22735526167649e-34
ENSG00000076770	MBNL3	55796	X	-1	132369317	132489968	-2.02319	0.00079626
ENSG00000076864	RAP1GAP	5909	1	-1	21596215	21669363	-1.31128	0.126827
ENSG00000076924	XAB2	56949	19	-1	7619525	7629545	0.263627	0.0400797
ENSG00000076928	ARHGEF1	9138	19	1	41883173	41930150	1.30325	1.05512680138994e-12
ENSG00000076944	STXBP2	6813	19	1	7636881	7647873	3.41589	3.49231005428913e-21
ENSG00000076984	MAP2K7	5609	19	1	7903843	7914478	0.220999	0.309687
ENSG00000077044	DGKD	8527	2	1	233354494	233472104	-0.570399	0.015388
ENSG00000077063	CTTNBP2	83992	7	-1	117710651	117874139	-3.58268	6.32020736692622e-09
ENSG00000077092	RARB	5915	3	1	25174332	25597932	0.738915	0.0078841
ENSG00000077097	TOP2B	7155	3	-1	25597905	25664907	-0.553649	7.50668494981384e-07
ENSG00000077147	TM9SF3	56889	10	-1	96518110	96587452	-0.739716	1.46900947055686e-09
ENSG00000077150	NFKB2	4791	10	1	102394110	102402524	0.893129	0.0167689
ENSG00000077157	PPP1R12B	4660	1	1	202348699	202592706	1.17941	0.000586776
ENSG00000077232	DNAJC10	54431	2	1	182716041	182794464	-1.44521	1.3495718986776e-25
ENSG00000077235	GTF3C1	2975	16	-1	27459555	27549913	0.0685071	0.751831
ENSG00000077238	IL4R	3566	16	1	27313668	27364778	-0.1138	0.715025
ENSG00000077254	USP33	23032	1	-1	77695987	77759852	-0.55511	8.3675088880016e-05
ENSG00000077264	PAK3	5063	X	1	110944285	111227361	-3.49304	6.08840833866765e-15
ENSG00000077279	DCX	1641	X	-1	111293779	111412429	0.909791	0.338517
ENSG00000077312	SNRPA	6626	19	1	40750637	40765389	1.59255	3.64849646435548e-14
ENSG00000077348	EXOSC5	56915	19	-1	41386374	41397359	2.0449	2.43183437290489e-12
ENSG00000077380	DYNC1I2	1781	2	1	171687409	171750158	1.15658	8.65586048173401e-08
ENSG00000077420	APBB1IP	54518	10	1	26438341	26567803	1.47902	2.45485554670975e-06
ENSG00000077454	LRCH4	4034	7	-1	100574011	100586129	-0.370106	0.104196
ENSG00000077458	FAM76B	143684	11	-1	95768953	95790409	-1.85989	1.29626066611238e-11
ENSG00000077463	SIRT6	51548	19	-1	4174109	4182566	0.961201	3.64433011520912e-07
ENSG00000077514	POLD3	10714	11	1	74493851	74669117	-0.5362	0.0230389
ENSG00000077549	CAPZB	832	1	-1	19338775	19485539	0.207511	0.150231
ENSG00000077585	GPR137B	7107	1	1	236142505	236221865	-1.57514	5.07801112290128e-12
ENSG00000077684	JADE1	79960	4	1	128809700	128875224	0.00731571	0.977404
ENSG00000077713	SLC25A43	203427	X	1	119399336	119454478	0.637386	0.00875185
ENSG00000077721	UBE2A	7319	X	1	119574536	119591083	0.692726	4.44960754180528e-09
ENSG00000077782	FGFR1	2260	8	-1	38400215	38468834	-2.65552	6.41493177739216e-30
ENSG00000077942	FBLN1	2192	22	1	45502238	45601135	-1.18159	5.1260980436071e-08
ENSG00000077943	ITGA8	8516	10	-1	15513954	15719922	0.502634	0.156391
ENSG00000078018	MAP2	4133	2	1	209424058	209734118	-0.390297	0.463373
ENSG00000078043	PIAS2	9063	18	-1	46803218	46920160	-1.48958	7.21312990318759e-10
ENSG00000078053	AMPH	273	7	-1	38383704	38631420	-2.2604	2.52453550632791e-10
ENSG00000078061	ARAF	369	X	1	47561100	47571920	1.21661	2.93223115558485e-19
ENSG00000078070	MCCC1	56922	3	-1	183015218	183116075	-0.0759004	0.736875
ENSG00000078081	LAMP3	27074	3	-1	183122215	183163839	-0.950303	0.395404
ENSG00000078098	FAP	2191	2	-1	162170684	162245151	0.200683	0.499221
ENSG00000078124	ACER3	55331	11	1	76860867	77026797	0.290665	0.241267
ENSG00000078140	UBE2K	3093	4	1	39698109	39782792	1.08481	1.22551659206394e-06
ENSG00000078142	PIK3C3	5289	18	1	41955234	42087830	0.856527	5.87454786259491e-05
ENSG00000078177	N4BP2	55728	4	1	40056850	40158252	-1.65441	2.71260378507274e-09
ENSG00000078237	TIGAR	57103	12	1	4307763	4360028	-0.598284	0.0174852
ENSG00000078246	TULP3	7289	12	1	2877223	2941138	-0.673883	0.000566979
ENSG00000078269	SYNJ2	8871	6	1	157981863	158099176	1.35824	2.646809983823e-07
ENSG00000078295	ADCY2	108	5	1	7396138	7830081	-2.06837	0.0159091
ENSG00000078304	PPP2R5C	5527	14	1	101761798	101927989	0.116832	0.423078
ENSG00000078369	GNB1	2782	1	-1	1785285	1891117	0.117542	0.551669
ENSG00000078401	EDN1	1906	6	1	12290361	12297194	4.67655	5.5905665696111e-07
ENSG00000078403	MLLT10	8028	10	1	21524646	21743630	-0.557674	0.0563018
ENSG00000078487	ZCWPW1	55063	7	-1	100400826	100428992	0.143753	0.782881
ENSG00000078596	ITM2A	9452	X	-1	79360384	79367667	-6.90104	2.00445839725669e-20
ENSG00000078618	NRDC	4898	1	-1	51789191	51878937	0.646496	0.000337078
ENSG00000078668	VDAC3	7419	8	1	42391624	42405937	0.377461	0.00329579
ENSG00000078674	PCM1	5108	8	1	17922840	18027975	-0.740023	4.06926219068631e-05
ENSG00000078687	TNRC6C	57690	17	1	77959240	78108835	-1.44296	2.39247292888764e-07
ENSG00000078699	CBFA2T2	9139	20	1	33490075	33650036	-2.09306	2.33800588510745e-30
ENSG00000078725	BRINP1	1620	9	-1	119153458	119369435	-4.2427	1.55208993319272e-14
ENSG00000078747	ITCH	83737	20	1	34363241	34540748	0.0205579	0.884491
ENSG00000078795	PKD2L2	27039	5	1	137887968	137942747	1.41372	0.0731337
ENSG00000078804	TP53INP2	58476	20	1	34704339	34713439	1.51164	3.46651531172126e-08
ENSG00000078808	SDF4	51150	1	-1	1216909	1232067	0.957009	3.23487945839685e-14
ENSG00000078814	MYH7B	57644	20	1	34955810	35002437	-0.337253	0.512137
ENSG00000078902	TOLLIP	54472	11	-1	1274371	1309654	0.214609	0.138945
ENSG00000078967	UBE2D4	51619	7	1	43926436	43956136	1.21136	5.18415082829997e-06
ENSG00000079102	RUNX1T1	862	8	-1	91954967	92103286	-2.33234	3.6935368274067e-13
ENSG00000079134	THOC1	9984	18	-1	214520	268050	0.152672	0.56102
ENSG00000079150	FKBP7	51661	2	-1	178463664	178478600	-0.558147	0.00765562
ENSG00000079156	OSBPL6	114880	2	1	178194481	178402893	-2.11281	3.69007502692413e-28
ENSG00000079215	SLC1A3	6507	5	1	36606355	36688334	-4.22222	1.12475663902771e-11
ENSG00000079246	XRCC5	7520	2	1	216107464	216206303	0.781134	0.00284038
ENSG00000079257	LXN	56925	3	-1	158645822	158672648	2.30837	5.22715608528754e-12
ENSG00000079277	MKNK1	8569	1	-1	46557407	46616843	0.122919	0.771665
ENSG00000079308	TNS1	7145	2	-1	217799588	218033982	-0.713942	0.25089
ENSG00000079313	REXO1	57455	19	-1	1815248	1848483	0.0408943	0.882512
ENSG00000079332	SAR1A	56681	10	-1	70147289	70170523	0.0860948	0.507607
ENSG00000079335	CDC14A	8556	1	1	100345001	100520277	-0.943618	0.0184679
ENSG00000079337	RAPGEF3	10411	12	-1	47734363	47771040	-2.62596	2.34240074824268e-21
ENSG00000079385	CEACAM1	634	19	-1	42507304	42561234	-6.45096	8.11899856790059e-22
ENSG00000079387	SENP1	29843	12	-1	48042897	48106079	-0.910359	0.000223949
ENSG00000079432	CIC	23152	19	1	42268537	42295797	-0.953096	3.17380465106254e-06
ENSG00000079435	LIPE	3991	19	-1	42401514	42427388	0.496925	0.19383
ENSG00000079459	FDFT1	2222	8	1	11795573	11839304	1.33416	2.33542665547975e-07
ENSG00000079462	PAFAH1B3	5050	19	-1	42297033	42303546	0.585783	0.0757617
ENSG00000079482	OPHN1	4983	X	-1	68042344	68433913	-0.913931	0.00181531
ENSG00000079616	KIF22	3835	16	1	29790719	29805384	1.6343	1.68501032420648e-08
ENSG00000079691	CARMIL1	55604	6	1	25279078	25620530	-0.0213508	0.933542
ENSG00000079739	PGM1	5236	1	1	63593411	63660245	0.559049	0.0202773
ENSG00000079785	DDX1	1653	2	1	15591178	15634346	0.375389	0.000289893
ENSG00000079805	DNM2	1785	19	1	10718079	10833488	-0.0651653	0.647802
ENSG00000079819	EPB41L2	2037	6	-1	130839347	131063322	-2.57064	8.96238186991455e-38
ENSG00000079931	MOXD1	26002	6	-1	132296055	132401475	-2.74765	1.10647463245619e-13
ENSG00000079950	STX7	8417	6	-1	132445867	132513198	-0.861318	0.000636621
ENSG00000079974	RABL2B	11158	22	-1	50767501	50783662	-0.0319353	0.888076
ENSG00000079999	KEAP1	9817	19	-1	10486125	10503558	0.898962	2.04681266997208e-05
ENSG00000080031	PTPRH	5794	19	-1	55181247	55209506	-2.08529	1.92326629285648e-08
ENSG00000080189	SLC35C2	51006	20	-1	46345980	46364458	0.667889	9.31061249073557e-06
ENSG00000080200	CRYBG3	131544	3	1	97822011	97944984	-2.90643	6.12104598373708e-21
ENSG00000080298	RFX3	5991	9	-1	3218297	3526004	-1.11853	0.010274
ENSG00000080345	RIF1	55183	2	1	151409883	151508013	-1.32018	1.79319329613759e-10
ENSG00000080371	RAB21	23011	12	1	71754863	71800286	-0.761961	0.00107573
ENSG00000080493	SLC4A4	8671	4	1	71062667	71572087	3.06803	3.47292208163139e-07
ENSG00000080503	SMARCA2	6595	9	1	1980290	2193624	-1.72151	8.28327913520401e-26
ENSG00000080546	SESN1	27244	6	-1	108986437	109094819	-0.932656	5.28689009909238e-05
ENSG00000080561	MID2	11043	X	1	107825755	107931637	-0.621948	0.0232537
ENSG00000080573	COL5A3	50509	19	-1	9959561	10010504	-0.427713	0.286039
ENSG00000080603	SRCAP	10847	16	1	30698209	30741409	-3.09331	7.7283231709123e-16
ENSG00000080608	PUM3	9933	9	-1	2720469	2844095	1.5908	2.14527609483637e-11
ENSG00000080802	CNOT4	4850	7	-1	135361795	135510127	-0.785909	1.48300738646097e-06
ENSG00000080815	PSEN1	5663	14	1	73136418	73223691	-0.506274	0.0106583
ENSG00000080819	CPOX	1371	3	-1	98579446	98593648	-3.32387	0.000289888
ENSG00000080822	CLDND1	56650	3	-1	98497912	98523066	-0.42005	0.00730246
ENSG00000080823	MOK	5891	14	-1	102224500	102305190	2.90474	1.8379262081922e-32
ENSG00000080824	HSP90AA1	3320	14	-1	102080742	102139699	0.971902	0.000358639
ENSG00000080839	RBL1	5933	20	-1	36996349	37095997	-0.574208	0.203942
ENSG00000080845	DLGAP4	22839	20	1	36306336	36528637	0.101608	0.650237
ENSG00000080947	CROCCP3	114819	1	-1	16467436	16499257	-1.3998	0.00975157
ENSG00000080986	NDC80	10403	18	1	2571557	2616635	1.56334	0.000881948
ENSG00000081014	AP4E1	23431	15	1	50908672	51005895	0.116505	0.627269
ENSG00000081019	RSBN1	54665	1	-1	113761832	113812476	-1.36015	9.92553439424719e-09
ENSG00000081026	MAGI3	260425	1	1	113390515	113685923	-1.21754	7.66858155374737e-05
ENSG00000081041	CXCL2	2920	4	-1	74097040	74099196	-0.946581	0.138354
ENSG00000081052	COL4A4	1286	2	-1	227002714	227164453	1.31771	0.177669
ENSG00000081059	TCF7	6932	5	1	134114681	134151865	-0.0711099	0.909987
ENSG00000081087	OSTM1	28962	6	-1	108041409	108165854	0.82259	1.22475930536182e-05
ENSG00000081154	PCNP	57092	3	1	101574180	101594465	-0.957363	5.27260695329986e-15
ENSG00000081177	EXD2	55218	14	1	69191511	69244020	-0.721782	2.75500458916617e-05
ENSG00000081181	ARG2	384	14	1	67619920	67651708	-1.12736	0.0339369
ENSG00000081189	MEF2C	4208	5	-1	88717117	88904257	-2.47223	3.3312510567745e-07
ENSG00000081277	PKP1	5317	1	1	201283452	201332993	0.194863	0.842379
ENSG00000081307	UBA5	79876	3	1	132654446	132679794	-0.703079	5.87781965845391e-05
ENSG00000081320	STK17B	9262	2	-1	196133583	196176503	0.127036	0.583479
ENSG00000081377	CDC14B	8555	9	-1	96490241	96619843	-1.48107	1.96422853058637e-18
ENSG00000081386	ZNF510	22869	9	-1	96755865	96778129	-1.89807	1.68559727304325e-11
ENSG00000081665	ZNF506	440515	19	-1	19785839	19821751	-1.47934	1.10226754253611e-08
ENSG00000081692	JMJD4	65094	1	-1	227730425	227735411	1.53522	1.18979668899498e-25
ENSG00000081721	DUSP12	11266	1	1	161749758	161757238	0.238673	0.206626
ENSG00000081760	AACS	65985	12	1	125065434	125143333	0.51003	0.000188503
ENSG00000081791	DELE1	9812	5	1	141923855	141942047	0.476008	0.00854198
ENSG00000081803	CADPS2	93664	7	-1	122318411	122886759	-1.61622	9.15369807811408e-12
ENSG00000081853	PCDHGA2	56113	5	1	141338760	141512975	-2.86239	1.77526742010557e-13
ENSG00000081870	HSPB11	51668	1	-1	53916574	53945699	1.45128	2.2894419994779e-15
ENSG00000081913	PHLPP1	23239	18	1	62715541	62980433	-0.850173	0.00308324
ENSG00000082014	SMARCD3	6604	7	-1	151238764	151277896	0.179158	0.301572
ENSG00000082068	WDR70	55100	5	1	37379285	37753435	0.694065	0.000258087
ENSG00000082074	FYB1	2533	5	-1	39105252	39274528	-3.06816	0.000908599
ENSG00000082126	MPP4	58538	2	-1	201644870	201698694	2.31395	0.000119483
ENSG00000082146	STRADB	55437	2	1	201387858	201480846	0.105918	0.666794
ENSG00000082153	BZW1	9689	2	1	200810594	200827338	-1.12755	2.47419798902308e-15
ENSG00000082196	C1QTNF3	114899	5	-1	34017858	34043213	-1.86414	0.0103545
ENSG00000082212	ME2	4200	18	1	50879080	50954257	-0.339847	0.463768
ENSG00000082213	C5orf22	55322	5	1	31532287	31555053	0.124778	0.625583
ENSG00000082258	CCNT2	905	2	1	134918235	134959342	-1.93908	3.39556111588193e-17
ENSG00000082269	FAM135A	57579	6	1	70412941	70561174	-0.956151	3.93145715947642e-05
ENSG00000082293	COL19A1	1310	6	1	69866556	70212468	-1.70976	0.0181511
ENSG00000082397	EPB41L3	23136	18	-1	5392381	5630700	-4.98471	1.32071689432146e-34
ENSG00000082438	COBLL1	22837	2	-1	164653624	164843679	1.98972	6.21573529848954e-06
ENSG00000082458	DLG3	1741	X	1	70444835	70505490	-1.63238	4.20944565197542e-26
ENSG00000082482	KCNK2	3776	1	1	215005775	215237090	-0.0517073	0.877008
ENSG00000082512	TRAF5	7188	1	1	211326615	211374946	0.313824	0.234107
ENSG00000082515	MRPL22	29093	5	1	154941073	154969411	1.51722	6.6994726045423e-22
ENSG00000082516	GEMIN5	25929	5	-1	154887411	154938211	-0.51723	0.000721869
ENSG00000082641	NFE2L1	4779	17	1	48048329	48061545	-0.786327	3.58451293453306e-06
ENSG00000082701	GSK3B	2932	3	-1	119821321	120094994	-0.3326	0.113522
ENSG00000082781	ITGB5	3693	3	-1	124761948	124901418	-0.186763	0.2674
ENSG00000082805	ERC1	23085	12	1	990509	1495933	-0.645924	0.000891535
ENSG00000082898	XPO1	7514	2	-1	61476032	61538741	-0.193525	0.206933
ENSG00000082996	RNF13	11342	3	1	149812770	149962139	-0.0949493	0.618406
ENSG00000083067	TRPM3	80036	9	-1	70529060	71446904	-1.36047	0.00910284
ENSG00000083093	PALB2	79728	16	-1	23603160	23641310	0.951102	6.14110345251765e-05
ENSG00000083097	DOP1A	23033	6	1	83067666	83171350	-1.68367	3.32476476671408e-09
ENSG00000083099	LYRM2	57226	6	-1	89568144	89638749	0.289979	0.0862101
ENSG00000083123	BCKDHB	594	6	1	80106647	80346270	0.416839	0.194487
ENSG00000083168	KAT6A	7994	8	-1	41929479	42051994	-1.86886	1.33612597282073e-19
ENSG00000083223	TUT7	79670	9	-1	86287733	86354454	-0.552922	0.0332908
ENSG00000083290	ULK2	9706	17	-1	19770829	19867936	-1.7348	6.13686355660046e-13
ENSG00000083312	TNPO1	3842	5	1	72816312	72916733	-0.328819	0.0583168
ENSG00000083444	PLOD1	5351	1	1	11934205	11975538	0.655905	0.0027119
ENSG00000083454	P2RX5	5026	17	-1	3672199	3696240	5.09395	2.93214005493346e-06
ENSG00000083457	ITGAE	3682	17	-1	3714628	3801188	1.6445	1.4599452346307e-15
ENSG00000083520	DIS3	22894	13	-1	72752169	72782096	-1.13975	9.6415461893413e-18
ENSG00000083535	PIBF1	10464	13	1	72782133	73016461	-0.239446	0.409287
ENSG00000083544	TDRD3	81550	13	1	60396457	60573878	-1.03989	4.04616825663303e-08
ENSG00000083635	NUFIP1	26747	13	-1	44939249	44989471	-0.0196888	0.932403
ENSG00000083642	PDS5B	23047	13	1	32586452	32778019	-1.26415	1.34942872044394e-10
ENSG00000083720	OXCT1	5019	5	-1	41730065	41870425	0.147771	0.642766
ENSG00000083750	RRAGB	10325	X	1	55717749	55758774	-0.622401	0.00416923
ENSG00000083799	CYLD	1540	16	1	50742050	50801935	-0.216811	0.178959
ENSG00000083807	SLC27A5	10998	19	-1	58479512	58512413	2.47405	3.96247151124268e-09
ENSG00000083812	ZNF324	25799	19	1	58467045	58475436	-0.182222	0.393435
ENSG00000083814	ZNF671	79891	19	-1	57719751	57727624	-1.16214	1.35827667887903e-06
ENSG00000083817	ZNF416	55659	19	-1	57571566	57578911	-0.368925	0.157294
ENSG00000083828	ZNF586	54807	19	1	57769655	57819939	-0.359369	0.282275
ENSG00000083838	ZNF446	55663	19	1	58474017	58481230	0.17978	0.405084
ENSG00000083844	ZNF264	9422	19	1	57191500	57222846	0.684663	0.0140515
ENSG00000083845	RPS5	6193	19	1	58386400	58394806	1.6096	8.84755547436958e-36
ENSG00000083857	FAT1	2195	4	-1	186587794	186726722	-0.575551	0.0843878
ENSG00000083937	CHMP2B	25978	3	1	87227271	87255556	-0.0842189	0.605336
ENSG00000084070	SMAP2	64744	1	1	40344850	40423326	-0.302114	0.066484
ENSG00000084072	PPIE	10450	1	1	39692182	39763914	1.13878	4.96907206423578e-19
ENSG00000084073	ZMPSTE24	10269	1	1	40258041	40294180	-0.24407	0.171055
ENSG00000084090	STARD7	56910	2	-1	96184859	96208825	0.322602	0.0244829
ENSG00000084092	NOA1	84273	4	-1	56963350	56977606	-0.531885	0.00269081
ENSG00000084093	REST	5978	4	1	56907876	56966808	-0.466712	0.00768876
ENSG00000084112	SSH1	54434	12	-1	108778191	108857590	0.132693	0.579371
ENSG00000084207	GSTP1	2950	11	1	67583742	67586656	1.80215	3.46626369121334e-43
ENSG00000084234	APLP2	334	11	1	130068147	130144811	-1.8284	5.36185814978802e-57
ENSG00000084444	FAM234B	57613	12	1	13044381	13142521	-1.17927	0.000167851
ENSG00000084463	WBP11	51729	12	-1	14784582	14803486	-0.701121	7.43076513959958e-06
ENSG00000084623	EIF3I	8668	1	1	32221077	32245397	1.07798	5.51348509997615e-17
ENSG00000084636	COL16A1	1307	1	-1	31652263	31704319	0.0175773	0.93479
ENSG00000084652	TXLNA	200081	1	1	32179675	32198285	-0.256631	0.0832195
ENSG00000084676	NCOA1	8648	2	1	24491914	24770702	-1.30441	3.30885485925049e-08
ENSG00000084693	AGBL5	60509	2	1	27042364	27070622	0.230612	0.178111
ENSG00000084710	EFR3B	22979	2	1	25042076	25159135	-4.02576	4.27635870273601e-07
ENSG00000084731	KIF3C	3797	2	-1	25926598	25982749	-1.59607	1.05529326944711e-13
ENSG00000084733	RAB10	10890	2	1	26034084	26137454	-0.411679	0.073653
ENSG00000084754	HADHA	3030	2	-1	26190635	26244672	0.45772	0.0126476
ENSG00000084764	MAPRE3	22924	2	1	26970637	27027219	0.0783539	0.720308
ENSG00000084774	CAD	790	2	1	27217369	27243943	-0.0443496	0.823406
ENSG00000085063	CD59	966	11	-1	33703010	33736479	1.22486	3.39623770530942e-18
ENSG00000085117	CD82	3732	11	1	44564427	44620358	-0.826738	3.83395183679305e-05
ENSG00000085185	BCORL1	63035	X	1	129981107	130058083	-1.06521	1.29117813178627e-07
ENSG00000085224	ATRX	546	X	-1	77504880	77786233	-0.678736	0.000567659
ENSG00000085231	AK6	102157402	5	-1	69350984	69370013	0.305315	0.835164
ENSG00000085274	MYNN	55892	3	1	169773396	169789716	-0.728571	0.00107217
ENSG00000085276	MECOM	2122	3	-1	169083499	169663775	1.59249	0.0127576
ENSG00000085365	SCAMP1	9522	5	1	78360611	78480739	-1.10099	6.74550896755814e-08
ENSG00000085377	PREP	5550	6	-1	105273218	105454062	0.141371	0.351586
ENSG00000085382	HACE1	57531	6	-1	104728094	104859919	-0.910364	0.00104211
ENSG00000085415	SEH1L	81929	18	1	12947133	12987536	0.198201	0.259463
ENSG00000085433	WDR47	22911	1	-1	108970214	109042113	-1.3607	8.08062888897643e-09
ENSG00000085449	WDFY1	57590	2	-1	223855716	223945357	-0.38733	0.00354776
ENSG00000085465	OVGP1	5016	1	-1	111414319	111427735	-2.39289	5.38905254106066e-06
ENSG00000085491	SLC25A24	29957	1	-1	108134043	108200849	0.343994	0.0955146
ENSG00000085511	MAP3K4	4216	6	1	160991727	161117385	-0.457735	0.130221
ENSG00000085552	IGSF9	57549	1	-1	159927039	159945613	0.0585764	0.952809
ENSG00000085644	ZNF213	7760	16	1	3129777	3142804	-0.619026	0.00682433
ENSG00000085662	AKR1B1	231	7	-1	134442356	134459284	-0.178719	0.605487
ENSG00000085719	CPNE3	8895	8	1	86514435	86561498	-0.768798	0.000789659
ENSG00000085733	CTTN	2017	11	1	70398404	70436584	-0.355483	0.0191292
ENSG00000085741	WNT11	7481	11	-1	76186325	76210736	-0.0483	0.962477
ENSG00000085760	MTIF2	4528	2	-1	55236595	55269347	-0.329299	0.0980819
ENSG00000085788	DDHD2	23259	8	1	38225218	38275558	-1.14308	1.04337323708542e-06
ENSG00000085831	TTC39A	22996	1	-1	51287258	51345116	-1.93736	0.0301007
ENSG00000085832	EPS15	2060	1	-1	51354263	51519266	-1.07623	2.01187399970307e-17
ENSG00000085840	ORC1	4998	1	-1	52372829	52404423	2.60505	8.46884011584237e-06
ENSG00000085871	MGST2	4258	4	1	139665768	139740745	0.569033	0.163935
ENSG00000085872	CHERP	10523	19	-1	16517894	16542437	-0.674437	6.04929107225171e-09
ENSG00000085978	ATG16L1	55054	2	1	233210051	233295674	0.205804	0.131434
ENSG00000085982	USP40	55230	2	-1	233475520	233566782	0.606862	0.0289511
ENSG00000085998	POMGNT1	55624	1	-1	46188682	46220305	1.58615	7.99928538745832e-15
ENSG00000085999	RAD54L	8438	1	1	46246461	46278480	0.646436	0.36764
ENSG00000086015	MAST2	23139	1	1	45786987	46036122	-0.759236	0.000247899
ENSG00000086061	DNAJA1	3301	9	1	33025273	33039907	-0.778307	1.36233486557691e-10
ENSG00000086062	B4GALT1	2683	9	-1	33104082	33167356	1.04202	3.1552934026628e-13
ENSG00000086065	CHMP5	51510	9	1	33264879	33282070	-0.178644	0.201521
ENSG00000086102	NFX1	4799	9	1	33290512	33371157	-0.455692	0.00164627
ENSG00000086189	DIMT1	27292	5	-1	62347284	62403939	0.0303131	0.916061
ENSG00000086200	IPO11	51194	5	1	62403972	62628582	0.632899	0.0299833
ENSG00000086232	EIF2AK1	27102	7	-1	6022247	6059175	-1.01413	7.7638387308746e-09
ENSG00000086289	EPDR1	54749	7	1	37683843	37951936	0.48503	0.444989
ENSG00000086475	SEPHS1	22929	10	-1	13317428	13348298	-0.637971	0.000218593
ENSG00000086504	MRPL28	10573	16	-1	366969	371289	1.86153	5.53058414279331e-54
ENSG00000086544	ITPKC	80271	19	1	40717112	40740860	-0.0973965	0.607039
ENSG00000086589	RBM22	55696	5	-1	150690792	150701077	-0.207669	0.0777643
ENSG00000086598	TMED2	10959	12	1	123584533	123598582	-0.0914287	0.657403
ENSG00000086619	ERO1B	56605	1	-1	236215101	236281958	-0.984523	8.89765813689e-05
ENSG00000086666	ZFAND6	54469	15	1	80059568	80138393	-0.195415	0.269429
ENSG00000086696	HSD17B2	3294	16	1	82035004	82098534	1.83964	0.00421174
ENSG00000086712	TXLNG	55787	X	1	16786432	16844519	-0.700136	0.00242268
ENSG00000086730	LAT2	7462	7	1	74199652	74229834	-0.376262	0.739218
ENSG00000086758	HUWE1	10075	X	-1	53532096	53686728	-1.05759	6.53727793409191e-08
ENSG00000086827	ZW10	9183	11	-1	113733187	113773735	0.140763	0.478302
ENSG00000086848	ALG9	79796	11	-1	111782195	111871581	0.508836	0.0792874
ENSG00000086991	NOX4	50507	11	-1	89324353	89498187	0.302911	0.631651
ENSG00000087008	ACOX3	8310	4	-1	8366282	8440723	0.805379	0.00104198
ENSG00000087053	MTMR2	8898	11	-1	95821766	95925315	0.651296	4.66313155386514e-05
ENSG00000087074	PPP1R15A	23645	19	1	48872421	48876058	-0.29581	0.204294
ENSG00000087076	HSD17B14	51171	19	-1	48813018	48836510	0.891996	0.00151437
ENSG00000087077	TRIP6	7205	7	1	100867387	100873454	1.0789	1.0835104677082e-16
ENSG00000087085	ACHE	43	7	-1	100889994	100896974	1.4189	0.347396
ENSG00000087086	FTL	2512	19	1	48965309	48966879	0.651829	0.00184107
ENSG00000087087	SRRT	51593	7	1	100875103	100888664	0.62705	0.00612913
ENSG00000087088	BAX	581	19	1	48954815	48961798	0.896768	6.88523839502e-08
ENSG00000087095	NLK	51701	17	1	28041737	28196381	0.0969504	0.807011
ENSG00000087111	PIGS	94005	17	-1	28553383	28571794	0.630842	4.69044994042311e-06
ENSG00000087116	ADAMTS2	9509	5	-1	179110853	179345461	1.25155	7.11721764636994e-07
ENSG00000087152	ATXN7L3	56970	17	-1	44191805	44200113	-0.501715	2.0662713819673e-06
ENSG00000087157	PGS1	9489	17	1	78378649	78425114	-0.230214	0.266056
ENSG00000087191	PSMC5	5705	17	1	63827152	63832026	0.403865	0.00579172
ENSG00000087206	UIMC1	51720	5	-1	176905005	177022633	-0.53676	0.00423428
ENSG00000087245	MMP2	4313	16	1	55389700	55506691	-2.76909	2.49804586364137e-27
ENSG00000087253	LPCAT2	54947	16	1	55509072	55586666	-0.447355	0.0635456
ENSG00000087258	GNAO1	2775	16	1	56191390	56357444	-0.680805	0.235433
ENSG00000087263	OGFOD1	55239	16	1	56451521	56479104	-1.08186	7.45786124682143e-09
ENSG00000087266	SH3BP2	6452	4	1	2793071	2841098	-0.0454334	0.832688
ENSG00000087269	NOP14	8602	4	-1	2937933	2963406	0.188325	0.223792
ENSG00000087274	ADD1	118	4	1	2843857	2930076	0.924825	2.14184718948213e-09
ENSG00000087299	L2HGDH	79944	14	-1	50237563	50312229	-0.536285	0.122522
ENSG00000087301	TXNDC16	57544	14	-1	52430596	52552522	-1.28287	0.000681503
ENSG00000087302	RTRAF	51637	14	1	51989514	52010694	0.948647	6.54736127113811e-18
ENSG00000087303	NID2	22795	14	-1	52004803	52069228	0.773064	0.000310794
ENSG00000087338	GMCL1	64395	2	1	69829660	69881384	-1.31249	1.01560593990689e-10
ENSG00000087365	SF3B2	10992	11	1	66050729	66069308	-0.279524	0.0278177
ENSG00000087448	KLHL42	57542	12	1	27780048	27803040	-0.416568	0.00727707
ENSG00000087460	GNAS	2778	20	1	58839718	58911192	-1.35283	1.66602554972183e-06
ENSG00000087470	DNM1L	10059	12	1	32679200	32745650	-0.339874	0.0788715
ENSG00000087494	PTHLH	5744	12	-1	27958084	27972733	-2.20316	0.00137126
ENSG00000087502	ERGIC2	51290	12	-1	29337352	29381189	0.231987	0.372501
ENSG00000087510	TFAP2C	7022	20	1	56629306	56639283	-0.70141	0.000823663
ENSG00000087586	AURKA	6790	20	-1	56369389	56392337	2.60505	2.30732240223197e-10
ENSG00000087842	PIR	8544	X	-1	15384799	15493564	-1.28698	0.000311745
ENSG00000087884	AAMDC	28971	11	1	77821109	77918432	1.54788	1.1293922137583e-18
ENSG00000087903	RFX2	5990	19	-1	5993164	6199572	-0.43966	0.290738
ENSG00000087995	METTL2A	339175	17	1	62423875	62453385	1.10836	9.19473204507417e-09
ENSG00000088002	SULT2B1	6820	19	1	48552172	48599425	2.12569	0.0595363
ENSG00000088035	ALG6	29929	1	1	63367575	63438553	0.410003	0.660335
ENSG00000088038	CNOT3	4849	19	1	54137749	54155681	-1.05249	0.0214797
ENSG00000088179	PTPN4	5775	2	1	119759922	119984899	-0.88715	0.0775543
ENSG00000088205	DDX18	8886	2	1	117814691	117832377	1.07814	7.98156899765683e-06
ENSG00000088247	KHSRP	8570	19	-1	6413348	6424794	-1.24466	3.03336441952489e-10
ENSG00000088256	GNA11	2767	19	1	3094362	3123999	0.676346	5.89323670231399e-06
ENSG00000088280	ASAP3	55616	1	-1	23428563	23484568	-0.95454	1.19136085834751e-06
ENSG00000088298	EDEM2	55741	20	-1	35115364	35147336	0.757124	1.23696819810316e-06
ENSG00000088305	DNMT3B	1789	20	1	32762385	32809356	-0.360566	0.385136
ENSG00000088320	REM1	28954	20	1	31475288	31484895	1.06839	0.166635
ENSG00000088325	TPX2	22974	20	1	31739271	31801805	1.83781	3.24425046599373e-07
ENSG00000088356	PDRG1	81572	20	-1	31944337	31952046	1.14894	1.20373247660061e-11
ENSG00000088367	EPB41L1	2036	20	1	36091504	36232799	-2.29319	6.33700085746022e-13
ENSG00000088387	DOCK9	23348	13	-1	98793429	99086625	-1.50708	8.86680154676201e-08
ENSG00000088448	ANKRD10	55608	13	-1	110878540	110915069	-1.11538	8.39946676553366e-06
ENSG00000088451	TGDS	23483	13	-1	94574054	94596242	0.22017	0.589144
ENSG00000088538	DOCK3	1795	3	1	50674927	51384198	0.787267	0.42549
ENSG00000088543	C3orf18	51161	3	-1	50558025	50571027	-0.573154	0.00980065
ENSG00000088682	COQ9	57017	16	1	57447425	57461270	0.680979	1.73779145563942e-09
ENSG00000088726	TMEM40	55287	3	-1	12733528	12769457	7.60588	2.80723419628157e-36
ENSG00000088727	KIF9	64147	3	-1	47228395	47283451	1.35001	1.18504017247677e-05
ENSG00000088756	ARHGAP28	79822	18	1	6729716	6915716	-3.85213	5.94883226782187e-13
ENSG00000088766	CRLS1	54675	20	1	6006093	6040053	1.17031	5.46903505210144e-09
ENSG00000088808	PPP1R13B	23368	14	-1	103733195	103847575	-0.343598	0.196414
ENSG00000088812	ATRN	8455	20	1	3471018	3651118	-1.18295	1.2904988975535e-07
ENSG00000088826	SMOX	54498	20	1	4120980	4187747	0.522378	0.00989704
ENSG00000088832	FKBP1A	2280	20	-1	1368977	1393164	0.21319	0.143417
ENSG00000088833	NSFL1C	55968	20	-1	1442162	1473842	-0.408497	0.00795714
ENSG00000088854	C20orf194	25943	20	-1	3249305	3407625	-1.78247	3.84878342938534e-20
ENSG00000088876	ZNF343	79175	20	-1	2481817	2524702	0.0148351	0.94419
ENSG00000088881	EBF4	57593	20	1	2692874	2760108	-1.79253	2.15215978988637e-06
ENSG00000088882	CPXM1	56265	20	-1	2794074	2800627	-5.36418	9.64630559418216e-60
ENSG00000088888	MAVS	57506	20	1	3846799	3876123	0.117882	0.482625
ENSG00000088899	LZTS3	9762	20	-1	3162617	3173592	-0.647484	0.013926
ENSG00000088930	XRN2	22803	20	1	21303331	21389825	-0.681844	9.14589957593692e-07
ENSG00000088970	KIZ	55857	20	1	21125983	21246622	-0.749101	0.00314402
ENSG00000088986	DYNLL1	8655	12	1	120469850	120498493	1.60889	1.69529760654447e-47
ENSG00000089006	SNX5	27131	20	-1	17941597	17968980	-0.192861	0.353027
ENSG00000089009	RPL6	6128	12	-1	112405190	112418838	0.218022	0.0649859
ENSG00000089022	MAPKAPK5	8550	12	1	111842228	111902222	0.0266814	0.884126
ENSG00000089041	P2RX7	5027	12	1	121132819	121188032	-2.58384	0.000134725
ENSG00000089048	ESF1	51575	20	-1	13714322	13784886	-0.259378	0.0961676
ENSG00000089050	RBBP9	10741	20	-1	18486540	18497225	-0.240906	0.115229
ENSG00000089053	ANAPC5	51433	12	-1	121308245	121399896	0.710113	4.41041700034259e-07
ENSG00000089057	SLC23A2	9962	20	-1	4852356	5010293	-1.36887	1.30346439589604e-10
ENSG00000089060	SLC8B1	80024	12	-1	113298759	113359493	-0.399682	0.11971
ENSG00000089063	TMEM230	29058	20	-1	5068232	5113103	0.571764	0.000118478
ENSG00000089091	DZANK1	55184	20	-1	18383367	18467281	-0.729462	0.23858
ENSG00000089094	KDM2B	84678	12	-1	121429096	121581023	-0.964716	7.73403023194181e-11
ENSG00000089123	TASP1	55617	20	-1	13389392	13638932	-0.289935	0.240176
ENSG00000089127	OAS1	4938	12	1	112906783	112933222	-2.936	9.96805651442956e-14
ENSG00000089154	GCN1	10985	12	-1	120127202	120194715	-0.455799	0.0765539
ENSG00000089157	RPLP0	6175	12	-1	120196699	120201235	1.5158	3.81961148522877e-34
ENSG00000089159	PXN	5829	12	-1	120210439	120265771	-0.10874	0.539236
ENSG00000089163	SIRT4	23409	12	1	120302316	120313249	-0.097543	0.877531
ENSG00000089177	KIF16B	55614	20	-1	16272104	16573448	-1.41213	2.0625255961856e-11
ENSG00000089195	TRMT6	51605	20	-1	5937228	5950558	0.427447	0.0497483
ENSG00000089199	CHGB	1114	20	1	5911510	5925353	-4.01752	3.87650608581606e-10
ENSG00000089220	PEBP1	5037	12	1	118136124	118145584	0.489118	1.91989970032573e-06
ENSG00000089234	BRAP	8315	12	-1	111642146	111685956	-0.393469	0.0171786
ENSG00000089248	ERP29	10961	12	1	112013348	112023449	0.491335	0.000192626
ENSG00000089280	FUS	2521	16	1	31180138	31191605	0.843369	0.00449398
ENSG00000089289	IGBP1	3476	X	1	70133447	70166324	-0.0180055	0.907622
ENSG00000089327	FXYD5	53827	19	1	35154730	35169881	2.26485	1.45659400383893e-38
ENSG00000089335	ZNF302	55900	19	1	34677639	34686397	-1.30079	1.50329318358209e-07
ENSG00000089351	GRAMD1A	57655	19	1	34994784	35026471	0.293928	0.137071
ENSG00000089472	HEPH	9843	X	1	66162549	66268867	-2.75641	2.1285027990413e-16
ENSG00000089486	CDIP1	29965	16	-1	4510669	4538828	-0.418677	0.147182
ENSG00000089597	GANAB	23193	11	-1	62624826	62646726	-0.230432	0.242856
ENSG00000089639	GMIP	51291	19	-1	19629476	19643657	-0.309693	0.196366
ENSG00000089682	RBM41	55285	X	-1	107064420	107118823	-1.03461	0.000425873
ENSG00000089685	BIRC5	332	17	1	78214186	78225636	3.26731	1.95600166515549e-08
ENSG00000089692	LAG3	3902	12	1	6772512	6778455	-1.50271	0.00401227
ENSG00000089693	MLF2	8079	12	-1	6747996	6767475	0.664502	1.75477726064798e-07
ENSG00000089723	OTUB2	78990	14	1	94026340	94048930	-1.33465	0.264063
ENSG00000089737	DDX24	57062	14	-1	94048287	94081212	0.854566	0.00154128
ENSG00000089775	ZBTB25	7597	14	-1	64449106	64505213	-0.253511	0.409422
ENSG00000089818	NECAP1	25977	12	1	8076939	8097881	-2.3143	1.73728318880292e-10
ENSG00000089820	ARHGAP4	393	X	-1	153907367	153934999	-0.612428	0.108615
ENSG00000089847	ANKRD24	170961	19	1	4183354	4224814	-0.0429976	0.960879
ENSG00000089876	DHX32	55760	10	-1	125836337	125896436	-0.649854	0.00203185
ENSG00000089902	RCOR1	23186	14	1	102592649	102730561	-0.900803	7.11906909867094e-12
ENSG00000089916	GPATCH2L	55668	14	1	76151916	76254342	-1.09276	1.36225625423769e-08
ENSG00000090006	LTBP4	8425	19	1	40592883	40629818	-1.53503	3.37788745825526e-17
ENSG00000090013	BLVRB	645	19	-1	40447765	40465764	0.998812	1.68637461706809e-07
ENSG00000090020	SLC9A1	6548	1	-1	27098809	27166981	-0.978316	1.32754764234403e-08
ENSG00000090054	SPTLC1	10558	9	-1	92000087	92115413	-0.654179	1.11325120631417e-06
ENSG00000090060	PAPOLA	10914	14	1	96501433	96567111	-0.585195	2.72089052755728e-06
ENSG00000090061	CCNK	8812	14	1	99481169	99535044	-0.588185	0.00534742
ENSG00000090097	PCBP4	57060	3	-1	51957454	51974016	0.32107	0.0185325
ENSG00000090238	YPEL3	83719	16	-1	30092314	30096915	0.496751	0.0380514
ENSG00000090263	MRPS33	51650	7	-1	141002610	141015228	1.44605	3.35839477757817e-23
ENSG00000090266	NDUFB2	4708	7	1	140690777	140722790	1.97416	1.96970600420703e-48
ENSG00000090273	NUDC	10726	1	1	26900238	26946871	0.970409	8.14780057192531e-10
ENSG00000090316	MAEA	10296	4	1	1289887	1340147	0.110878	0.546271
ENSG00000090339	ICAM1	3383	19	1	10271093	10286615	2.76521	9.60551639105441e-11
ENSG00000090372	STRN4	29888	19	-1	46719511	46746994	-0.380637	0.00298187
ENSG00000090376	IRAK3	11213	12	1	66189195	66254622	-2.67308	1.82557563989255e-19
ENSG00000090432	MUL1	79594	1	-1	20499448	20508151	0.260854	0.143268
ENSG00000090447	TFAP4	7023	16	-1	4257186	4273075	-1.15896	0.000264258
ENSG00000090470	PDCD7	10081	15	-1	65117379	65133808	-0.838214	1.48734022929639e-05
ENSG00000090487	SPG21	51324	15	-1	64963022	64990310	-0.480631	0.00183773
ENSG00000090520	DNAJB11	51726	3	1	186567403	186585800	0.764218	3.37102206754556e-07
ENSG00000090530	P3H2	55214	3	-1	189956728	190122437	0.167516	0.643557
ENSG00000090539	CHRD	8646	3	1	184380073	184390736	-1.66764	2.83882977162469e-11
ENSG00000090554	FLT3LG	2323	19	1	49474207	49486231	0.22296	0.300654
ENSG00000090565	RAB11FIP3	9727	16	1	425649	523011	-0.524505	0.000444422
ENSG00000090581	GNPTG	84572	16	1	1351931	1364113	0.392328	0.0108005
ENSG00000090612	ZNF268	10795	12	1	133181409	133214832	-1.16836	1.60573810622771e-10
ENSG00000090615	GOLGA3	2802	12	-1	132768914	132829078	-0.735898	1.64105820180303e-05
ENSG00000090621	PABPC4	8761	1	-1	39560709	39576790	0.607083	0.000662179
ENSG00000090661	CERS4	79603	19	1	8206736	8262421	-0.421337	0.207887
ENSG00000090674	MCOLN1	57192	19	1	7522624	7534009	1.31436	5.75783521153078e-07
ENSG00000090686	USP48	84196	1	-1	21678298	21783606	-1.04087	2.15006324553239e-10
ENSG00000090776	EFNB1	1947	X	1	68829021	68842160	-1.0732	5.16015748714086e-05
ENSG00000090857	PDPR	55066	16	1	70114332	70162537	-1.04805	1.25872064576012e-07
ENSG00000090861	AARS1	16	16	-1	70251983	70289707	-1.08796	5.66603517741224e-09
ENSG00000090863	GLG1	2734	16	-1	74447427	74607144	-1.25431	2.00819223157272e-13
ENSG00000090889	KIF4A	24137	X	1	70290104	70420886	1.73519	0.00012132
ENSG00000090905	TNRC6A	27327	16	1	24610209	24827632	-0.546046	0.030676
ENSG00000090924	PLEKHG2	64857	19	1	39412669	39428415	-0.403473	0.183327
ENSG00000090932	DLL3	10683	19	1	39498895	39508481	3.42095	2.56582803494914e-09
ENSG00000090971	NAT14	57106	19	1	55485188	55487568	1.08405	5.11849185655225e-07
ENSG00000090975	PITPNM2	57605	12	-1	122983480	123150015	-0.543936	0.00766959
ENSG00000090989	EXOC1	55763	4	1	55853648	55905086	-1.24909	9.63380732012031e-23
ENSG00000091009	RBM27	54439	5	1	146203605	146289223	-0.35554	0.0149408
ENSG00000091039	OSBPL8	114882	12	-1	76351797	76559809	-1.73476	1.67629902748629e-16
ENSG00000091073	DTX2	113878	7	1	76461676	76505995	-0.313769	0.397636
ENSG00000091127	PUS7	54517	7	-1	105439661	105522271	0.0934466	0.735141
ENSG00000091129	NRCAM	4897	7	-1	108147623	108456717	-3.69879	2.83634501082922e-25
ENSG00000091136	LAMB1	3912	7	-1	107923799	108003213	-1.87772	1.4211614656899e-42
ENSG00000091140	DLD	1738	7	1	107891162	107931730	-0.452725	0.000946585
ENSG00000091157	WDR7	23335	18	1	56651343	57029811	-0.557668	0.0174385
ENSG00000091164	TXNL1	9352	18	-1	56597209	56651600	0.458188	5.71100183997845e-05
ENSG00000091262	ABCC6	368	16	-1	16149565	16223522	-2.46187	0.0184679
ENSG00000091317	CMTM6	54918	3	-1	32481312	32502852	-0.110426	0.528272
ENSG00000091409	ITGA6	3655	2	1	172427354	172506459	-0.407658	0.25454
ENSG00000091428	RAPGEF4	11069	2	1	172735274	173052893	-1.48376	0.0525303
ENSG00000091436	MAP3K20	51776	2	1	173075435	173268015	0.136661	0.534847
ENSG00000091483	FH	2271	1	-1	241497603	241519755	1.4961	7.67988653102564e-26
ENSG00000091490	SEL1L3	23231	4	-1	25747433	25863760	0.74841	0.0487995
ENSG00000091513	TF	7018	3	1	133746040	133796641	-1.47029	0.000376251
ENSG00000091527	CDV3	55573	3	1	133573686	133590261	-0.177829	0.296007
ENSG00000091536	MYO15A	51168	17	1	18108706	18179802	-2.17961	0.00166867
ENSG00000091542	ALKBH5	54890	17	1	18183078	18209954	0.0873524	0.682995
ENSG00000091592	NLRP1	22861	17	-1	5499427	5619424	-1.73116	1.52597731312124e-08
ENSG00000091622	PITPNM3	83394	17	-1	6451263	6556555	-3.08305	1.20018027987682e-07
ENSG00000091640	SPAG7	9552	17	-1	4959226	4967817	1.11264	9.37561385265343e-21
ENSG00000091651	ORC6	23594	16	1	46689643	46698394	0.795545	0.0216327
ENSG00000091732	ZC3HC1	51530	7	-1	130018287	130051451	0.440369	0.00249482
ENSG00000091831	ESR1	2099	6	1	151656691	152129619	-4.31839	3.65393352024816e-09
ENSG00000091844	RGS17	26575	6	-1	153004459	153131282	-4.70131	6.70825614523642e-18
ENSG00000091947	TMEM101	84336	17	-1	44011188	44023946	0.663383	7.66264238886482e-05
ENSG00000091972	CD200	4345	3	1	112332347	112362812	-0.0509065	0.943272
ENSG00000091986	CCDC80	151887	3	-1	112596797	112649530	1.17185	4.39110030689345e-08
ENSG00000092010	PSME1	5720	14	1	24136163	24138967	0.786212	9.25135173213863e-08
ENSG00000092020	PPP2R3C	55012	14	-1	35085467	35122517	0.383828	0.0788315
ENSG00000092036	HAUS4	54930	14	-1	22946228	22957161	0.215861	0.266404
ENSG00000092051	JPH4	84502	14	-1	23568035	23578790	-3.75353	1.19659316685232e-05
ENSG00000092068	SLC7A8	23428	14	-1	23125295	23183674	-4.46347	9.8426441430815e-129
ENSG00000092094	OSGEP	55644	14	-1	20446401	20455089	0.671375	0.0115705
ENSG00000092096	SLC22A17	51310	14	-1	23346306	23352912	-1.43398	1.1088875885037e-13
ENSG00000092098	RNF31	55072	14	1	24146683	24160660	0.671523	0.000643335
ENSG00000092108	SCFD1	23256	14	1	30622291	30737694	0.662035	4.09721388767034e-09
ENSG00000092140	G2E3	55632	14	1	30559158	30620064	-0.668833	0.0662812
ENSG00000092148	HECTD1	25831	14	-1	31100112	31207804	-0.828854	0.000139753
ENSG00000092199	HNRNPC	3183	14	-1	21209136	21269494	0.404571	0.0940856
ENSG00000092201	SUPT16H	11198	14	-1	21351476	21384019	0.00365964	0.979343
ENSG00000092203	TOX4	9878	14	1	21476597	21499175	-0.190097	0.1499
ENSG00000092208	GEMIN2	8487	14	1	39114223	39136973	0.285707	0.287843
ENSG00000092295	TGM1	7051	14	-1	24249114	24264432	2.61164	1.70517255717872e-05
ENSG00000092330	TINF2	26277	14	-1	24239643	24242674	0.999456	3.91974263154032e-08
ENSG00000092421	SEMA6A	57556	5	-1	116443555	116574823	-5.1421	5.97760664763641e-16
ENSG00000092439	TRPM7	54822	15	-1	50552473	50686797	-3.62083	1.73355436574276e-20
ENSG00000092445	TYRO3	7301	15	1	41557675	41583589	-1.09428	0.000128906
ENSG00000092470	WDR76	79968	15	1	43826980	43868412	1.62487	5.39113040420916e-05
ENSG00000092529	CAPN3	825	15	1	42359498	42412949	-1.29373	0.00470922
ENSG00000092531	SNAP23	8773	15	1	42491233	42545356	-0.457985	0.0204399
ENSG00000092607	TBX15	6913	1	-1	118883046	118989556	-3.53497	0.000126993
ENSG00000092621	PHGDH	26227	1	1	119648411	119744218	-3.56585	1.74522421644274e-11
ENSG00000092758	COL9A3	1299	20	1	62816244	62841159	1.13079	0.220879
ENSG00000092820	EZR	7430	6	-1	158765741	158819368	1.24922	3.22821257985741e-08
ENSG00000092841	MYL6	4637	12	1	56158346	56163496	3.29923	4.54871468112465e-63
ENSG00000092847	AGO1	26523	1	1	35869808	35930532	-0.958176	1.63907374630806e-10
ENSG00000092850	TEKT2	27285	1	1	36084094	36088275	-3.15162	0.000754901
ENSG00000092853	CLSPN	63967	1	-1	35720218	35769978	2.15142	1.56662490364668e-05
ENSG00000092871	RFFL	117584	17	-1	35005990	35089319	-1.74191	3.09561289087454e-19
ENSG00000092929	UNC13D	201294	17	-1	75827225	75844552	-0.812186	0.277781
ENSG00000092931	MFSD11	79157	17	1	76735865	76781449	-0.147588	0.511749
ENSG00000092964	DPYSL2	1808	8	1	26514031	26658178	-0.142226	0.384158
ENSG00000092969	TGFB2	7042	1	1	218345336	218444619	-0.20596	0.527538
ENSG00000092978	GPATCH2	55105	1	-1	217426992	217631090	-0.860405	4.36016011273526e-06
ENSG00000093000	NUP50	10762	22	1	45163925	45188017	-1.45058	6.03048538832505e-12
ENSG00000093009	CDC45	8318	22	1	19479457	19520612	4.16592	1.64173730787435e-12
ENSG00000093010	COMT	1312	22	1	19941371	19969975	2.00499	2.0132653657924e-38
ENSG00000093144	ECHDC1	55862	6	-1	127288712	127343609	-0.244455	0.200283
ENSG00000093167	LRRFIP2	9209	3	-1	37052626	37183689	0.260953	0.0743787
ENSG00000093183	SEC22C	9117	3	-1	42547969	42601080	0.202389	0.170944
ENSG00000093217	XYLB	9942	3	1	38346760	38421348	1.29727	0.0729399
ENSG00000094631	HDAC6	10013	X	1	48801377	48824982	-0.410927	0.416164
ENSG00000094804	CDC6	990	17	1	40287879	40304657	2.10822	0.0004586
ENSG00000094841	UPRT	139596	X	1	75156388	75304885	-0.563665	0.00979102
ENSG00000094880	CDC23	8697	5	-1	138187650	138213343	-0.30624	0.0783015
ENSG00000094914	AAAS	8086	12	-1	53307456	53324864	0.369373	0.00534519
ENSG00000094916	CBX5	23468	12	-1	54230942	54280133	0.0666814	0.700803
ENSG00000094975	SUCO	51430	1	1	172532349	172611833	-0.964088	1.55639818271803e-09
ENSG00000095002	MSH2	4436	2	1	47403067	47663146	-1.51921	2.03833613594513e-11
ENSG00000095015	MAP3K1	4214	5	1	56815549	56896152	-0.214541	0.544992
ENSG00000095059	DHPS	1725	19	-1	12675717	12681880	0.306973	0.0818947
ENSG00000095066	HOOK2	29911	19	-1	12763003	12872740	0.292505	0.134941
ENSG00000095139	ARCN1	372	11	1	118572390	118603033	0.596344	0.00104381
ENSG00000095203	EPB41L4B	54566	9	-1	109171975	109320964	0.773484	0.0931522
ENSG00000095209	TMEM38B	55151	9	1	105694541	105776629	-1.45318	7.86005443072787e-06
ENSG00000095261	PSMD5	5711	9	-1	120815496	120842951	-0.765792	6.29489003125536e-06
ENSG00000095303	PTGS1	5742	9	1	122370530	122395703	-2.09554	4.86407427273149e-10
ENSG00000095319	NUP188	23511	9	1	128947699	129007096	-0.95574	6.88523839502e-08
ENSG00000095321	CRAT	1384	9	-1	129094794	129111189	0.460604	0.000214682
ENSG00000095380	NANS	54187	9	1	98056732	98083077	2.26438	4.17834879533636e-35
ENSG00000095383	TBC1D2	55357	9	-1	98199011	98255649	3.16272	4.09585746208962e-23
ENSG00000095397	WHRN	25861	9	-1	114402080	114505473	-1.62023	6.32020736692622e-09
ENSG00000095485	CWF19L1	55280	10	-1	100232298	100267680	1.06189	1.42270578211489e-06
ENSG00000095539	SEMA4G	57715	10	1	100969518	100985871	0.239892	0.613231
ENSG00000095564	BTAF1	9044	10	1	91923770	92030325	-2.18846	1.63323686502008e-23
ENSG00000095574	IKZF5	64376	10	-1	122990807	123008812	-1.44183	1.75088096622892e-08
ENSG00000095587	TLL2	7093	10	-1	96364608	96513926	-2.30219	0.0121364
ENSG00000095637	SORBS1	10580	10	-1	95311771	95561414	-2.82534	0.00362225
ENSG00000095739	BAMBI	25805	10	1	28677510	28682932	1.28753	0.000234993
ENSG00000095752	IL11	3589	19	-1	55364382	55370463	1.55192	3.83395183679305e-05
ENSG00000095787	WAC	51322	10	1	28532493	28623112	-1.06593	8.00573101737812e-10
ENSG00000095794	CREM	1390	10	1	35126791	35212958	-0.633293	0.000160334
ENSG00000095906	NUBP2	10101	16	1	1782932	1789186	1.27205	1.07109937464987e-15
ENSG00000095951	HIVEP1	3096	6	1	12008762	12164999	-0.780388	0.00770932
ENSG00000096060	FKBP5	2289	6	-1	35573585	35728583	-1.43716	1.89359673470604e-15
ENSG00000096063	SRPK1	6732	6	-1	35832966	35921342	0.0833418	0.629534
ENSG00000096070	BRPF3	27154	6	1	36196744	36232790	-0.730944	0.00183588
ENSG00000096080	MRPS18A	55168	6	-1	43671202	43687791	1.45831	1.89557151292811e-20
ENSG00000096092	TMEM14A	28978	6	1	52671113	52686588	0.688479	5.75562720761543e-05
ENSG00000096093	EFHC1	114327	6	1	52362123	52529886	-0.250037	0.49378
ENSG00000096155	BAG6	7917	CHR_HSCHR6_MHC_QBL_CTG1	-1	31629248	31642931	1.25311	0.154525
ENSG00000096384	HSP90AB1	3326	6	1	44246166	44253888	0.0488003	0.70323
ENSG00000096401	CDC5L	988	6	1	44387706	44450425	-0.266995	0.0111419
ENSG00000096433	ITPR3	3710	6	1	33620365	33696574	-0.788322	5.87511490855583e-05
ENSG00000096654	ZNF184	7738	6	-1	27450743	27473118	-2.03078	1.85889578826299e-13
ENSG00000096696	DSP	1832	6	1	7541617	7586714	3.71754	2.38140149858915e-22
ENSG00000096717	SIRT1	23411	10	1	67884656	67918390	-1.26991	7.197446597133e-13
ENSG00000096746	HNRNPH3	3189	10	1	68331174	68343191	-0.850812	4.47694532790085e-07
ENSG00000096872	IFT74	80173	9	1	26947039	27066134	-0.255316	0.230074
ENSG00000096968	JAK2	3717	9	1	4984390	5129948	-2.5394	1.42404591326457e-31
ENSG00000096996	IL12RB1	3594	19	-1	18058995	18098944	1.67475	0.0118407
ENSG00000097007	ABL1	25	9	1	130713016	130887675	-1.31844	5.15196458327562e-12
ENSG00000097021	ACOT7	11332	1	-1	6264269	6393767	2.15119	2.0388124161419e-15
ENSG00000097033	SH3GLB1	51100	1	1	86704570	86748184	0.148631	0.574378
ENSG00000097046	CDC7	8317	1	1	91500851	91525764	-0.969694	0.000480424
ENSG00000097096	SYDE2	84144	1	-1	85156889	85201016	1.43861	7.79727923212643e-05
ENSG00000099139	PCSK5	5125	9	1	75890644	76362975	-1.29317	2.90769994411264e-05
ENSG00000099194	SCD	6319	10	1	100347233	100364826	-1.07868	0.00215779
ENSG00000099203	TMED1	11018	19	-1	10832067	10836318	0.975292	2.45175028788357e-15
ENSG00000099204	ABLIM1	3983	10	-1	114431113	114768061	-0.350123	0.281117
ENSG00000099219	ERMP1	79956	9	-1	5765076	5833117	-3.91908	3.12844084488772e-31
ENSG00000099246	RAB18	22931	10	1	27504174	27542239	-0.741918	0.00475138
ENSG00000099250	NRP1	8829	10	-1	33177492	33336262	-1.93068	4.23112432561795e-26
ENSG00000099251	HSD17B7P2	158160	10	1	38356380	38378505	1.31446	0.0934038
ENSG00000099256	PRTFDC1	56952	10	-1	24848614	24952606	-0.300104	0.0625067
ENSG00000099260	PALMD	54873	1	1	99646113	99694541	3.45614	3.50464319840566e-08
ENSG00000099282	TSPAN15	23555	10	1	69451465	69507666	0.0167188	0.983605
ENSG00000099284	MACROH2A2	55506	10	1	70052544	70112282	0.0264058	0.922397
ENSG00000099290	WASHC2A	387680	10	1	50067888	50133509	-0.777752	1.25473217375783e-06
ENSG00000099308	MAST3	23031	19	1	18097793	18151692	-0.822884	0.00109862
ENSG00000099326	MZF1	7593	19	-1	58561931	58573575	-0.163196	0.481966
ENSG00000099330	OCEL1	79629	19	1	17226213	17229219	1.01089	2.25434852572386e-07
ENSG00000099331	MYO9B	4650	19	1	17075781	17214537	0.133781	0.430019
ENSG00000099337	KCNK6	9424	19	1	38319845	38332076	4.34365	1.60251012645256e-98
ENSG00000099338	CATSPERG	57828	19	1	38335775	38370943	2.02007	0.0155975
ENSG00000099341	PSMD8	5714	19	1	38374536	38383824	1.39274	7.36529794207806e-19
ENSG00000099364	FBXL19	54620	16	1	30923055	30948783	-0.145681	0.438906
ENSG00000099365	STX1B	112755	16	-1	30989256	31010638	-2.5054	3.87497169955343e-17
ENSG00000099377	HSD3B7	80270	16	1	30985207	30989147	0.454658	0.00160897
ENSG00000099381	SETD1A	9739	16	1	30957754	30984664	-1.08907	9.61027444667408e-10
ENSG00000099385	BCL7C	9274	16	-1	30833626	30894302	1.32682	4.30458280356298e-10
ENSG00000099622	CIRBP	1153	19	1	1259384	1274880	-0.677241	0.00117313
ENSG00000099624	ATP5F1D	513	19	1	1241746	1244825	2.00913	1.77110690702273e-12
ENSG00000099625	CBARP	255057	19	-1	1228287	1238027	-2.06249	5.98160261522711e-08
ENSG00000099715	PCDH11Y	83259	Y	1	5000226	5742224	1.58463	0.0101729
ENSG00000099725	PRKY	5616	Y	1	7273972	7381548	-1.1614	0.00527672
ENSG00000099783	HNRNPM	4670	19	1	8444767	8489114	0.50223	0.00837047
ENSG00000099785	MARCHF2	51257	19	1	8413270	8439017	0.996534	7.79479691149723e-09
ENSG00000099795	NDUFB7	4713	19	-1	14566078	14572066	2.23172	4.24237388359504e-31
ENSG00000099797	TECR	9524	19	1	14517085	14565980	0.669876	1.00863564423291e-05
ENSG00000099800	TIMM13	26517	19	-1	2425625	2427586	2.32407	4.35587756630928e-51
ENSG00000099804	CDC34	997	19	1	531760	542092	1.56475	7.1827924351814e-20
ENSG00000099810	MTAP	4507	9	1	21802636	21937651	-1.22674	8.34738689695446e-07
ENSG00000099814	CEP170B	283638	14	1	104865268	104896770	0.0159248	0.914625
ENSG00000099817	POLR2E	5434	19	-1	1086574	1095380	1.26118	7.01123049554779e-34
ENSG00000099821	POLRMT	5442	19	-1	617221	633537	1.20246	5.36203368595714e-10
ENSG00000099822	HCN2	610	19	1	589881	617159	1.64684	0.000156385
ENSG00000099840	IZUMO4	113177	19	1	2096429	2099593	1.36081	0.0260036
ENSG00000099849	RASSF7	8045	11	1	560404	564025	3.77933	2.09326807397796e-18
ENSG00000099860	GADD45B	4616	19	1	2476122	2478259	2.77333	3.12721924778684e-17
ENSG00000099864	PALM	5064	19	1	708935	748329	-1.03503	0.0121364
ENSG00000099866	MADCAM1	8174	19	1	489176	505343	0.00385977	0.996688
ENSG00000099875	MKNK2	2872	19	-1	2037465	2051244	0.422866	0.0832966
ENSG00000099889	ARVCF	421	22	-1	19969896	20016823	-0.351505	0.195025
ENSG00000099899	TRMT2A	27037	22	-1	20111875	20117392	0.738045	0.00554421
ENSG00000099901	RANBP1	5902	22	1	20115938	20127355	1.47378	5.64902385175247e-15
ENSG00000099904	ZDHHC8	29801	22	1	20129456	20148007	0.314889	0.0574851
ENSG00000099910	KLHL22	84861	22	-1	20441519	20495844	-0.0388943	0.808978
ENSG00000099917	MED15	51586	22	1	20495913	20587632	0.804113	1.65941912498357e-19
ENSG00000099940	SNAP29	9342	22	1	20859007	20891214	0.760009	1.93553761392573e-08
ENSG00000099942	CRKL	1399	22	1	20917407	20953747	-0.461723	0.00169765
ENSG00000099949	LZTR1	8216	22	1	20982269	20999032	1.44867	3.26024337382916e-06
ENSG00000099953	MMP11	4320	22	1	23768226	23784316	-2.2375	2.19822815851028e-05
ENSG00000099956	SMARCB1	6598	22	1	23786931	23838009	0.496633	0.462748
ENSG00000099957	P2RX6	9127	22	1	21009808	21028830	0.269045	0.608113
ENSG00000099960	SLC7A4	6545	22	-1	21028718	21032840	1.46725	0.158275
ENSG00000099968	BCL2L13	23786	22	1	17628855	17730855	-0.781687	1.79661982987999e-09
ENSG00000099977	DDT	1652	22	-1	23971365	23979828	2.68121	4.78683865649854e-05
ENSG00000099991	CABIN1	23523	22	1	24011192	24178628	-0.252473	0.192384
ENSG00000099992	TBC1D10A	83874	22	-1	30291990	30326947	0.603428	0.00221159
ENSG00000099994	SUSD2	56241	22	1	24181487	24189106	-0.521105	0.0921474
ENSG00000099995	SF3A1	10291	22	-1	30331988	30356919	-1.40218	8.48473556180967e-18
ENSG00000099998	GGT5	2687	22	-1	24219654	24245142	0.391473	0.270786
ENSG00000099999	RNF215	200312	22	-1	30368811	30421771	0.125343	0.493441
ENSG00000100003	SEC14L2	23541	22	1	30396941	30425303	0.123678	0.682538
ENSG00000100014	SPECC1L	23384	22	1	24270817	24417739	-0.211512	0.302393
ENSG00000100023	PPIL2	23759	22	1	21666009	21700015	0.759999	2.74924838214291e-05
ENSG00000100027	YPEL1	29799	22	-1	21697536	21735794	-1.5487	0.014385
ENSG00000100028	SNRPD3	6634	22	1	24555958	24582052	0.984476	4.35230721309414e-13
ENSG00000100029	PES1	23481	22	-1	30576625	30607083	1.30678	5.33770113943322e-15
ENSG00000100030	MAPK1	5594	22	-1	21759657	21867680	-1.04246	8.23226919074071e-16
ENSG00000100031	GGT1	2678	22	1	24594811	24629005	-2.96689	0.00476856
ENSG00000100034	PPM1F	9647	22	-1	21919425	21952848	0.380318	0.0449907
ENSG00000100036	SLC35E4	339665	22	1	30635781	30669016	0.284281	0.28208
ENSG00000100038	TOP3B	8940	22	-1	21957025	21982813	0.128067	0.45891
ENSG00000100056	ESS2	8220	22	-1	19130279	19144684	0.547984	0.000373249
ENSG00000100058	CRYBB2P1	1416	22	1	25448105	25520854	1.42954	2.33046613573285e-09
ENSG00000100065	CARD10	29775	22	-1	37490362	37519542	0.886994	0.0001443
ENSG00000100068	LRP5L	91355	22	-1	25351418	25405377	0.0102852	0.98879
ENSG00000100075	SLC25A1	6576	22	-1	19175581	19178739	1.57547	3.39025963956761e-29
ENSG00000100077	GRK3	157	22	1	25564675	25729294	-1.20955	0.00239555
ENSG00000100083	GGA1	26088	22	1	37608725	37633564	0.274829	0.0830517
ENSG00000100084	HIRA	7290	22	-1	19330698	19447450	-0.364542	0.00288183
ENSG00000100092	SH3BP1	23616	22	1	37634654	37656117	-4.93518	1.03604250384497e-19
ENSG00000100097	LGALS1	3956	22	1	37675636	37679802	1.93378	7.40695739849578e-30
ENSG00000100099	HPS4	89781	22	-1	26443423	26483837	-0.751825	1.74452908456186e-06
ENSG00000100100	PIK3IP1	113791	22	-1	31281594	31292534	-1.36632	9.74667555006149e-05
ENSG00000100104	SRRD	402055	22	1	26483877	26494658	0.849252	0.000906244
ENSG00000100105	PATZ1	23598	22	-1	31325804	31346346	0.375359	0.141454
ENSG00000100106	TRIOBP	11078	22	1	37697048	37776556	-0.0984622	0.693861
ENSG00000100109	TFIP11	24144	22	-1	26491225	26512505	0.388836	0.0249217
ENSG00000100116	GCAT	23464	22	1	37807905	37817176	1.61882	1.24310037017061e-18
ENSG00000100124	ANKRD54	129138	22	-1	37830855	37849327	0.805078	8.36866514914584e-09
ENSG00000100129	EIF3L	51386	22	1	37848868	37889407	0.357277	0.0292837
ENSG00000100138	SNU13	4809	22	-1	41673933	41690504	1.52555	1.32411743121074e-28
ENSG00000100139	MICALL1	85377	22	1	37905657	37942822	1.06394	4.78536951731729e-07
ENSG00000100142	POLR2F	5435	22	1	37952607	38041915	1.67114	1.08680014795517e-22
ENSG00000100147	CCDC134	79879	22	1	41800679	41832164	2.43782	7.71103193184542e-10
ENSG00000100150	DEPDC5	9681	22	1	31753867	31908033	-0.312157	0.64649
ENSG00000100151	PICK1	9463	22	1	38056311	38075701	2.15005	6.33399302474988e-18
ENSG00000100154	TTC28	23331	22	-1	27978014	28679865	-1.56613	1.99661248732843e-13
ENSG00000100156	SLC16A8	23539	22	-1	38078134	38084093	1.13329	0.264249
ENSG00000100162	CENPM	79019	22	-1	41938737	41947152	3.67662	8.33213470763934e-14
ENSG00000100167	SEPTIN3	55964	22	1	41969475	41998221	-4.64908	2.02837103264449e-14
ENSG00000100181	TPTEP1	387590	22	1	16601887	16698742	-0.587304	0.33758
ENSG00000100196	KDELR3	11015	22	1	38468078	38483447	0.600883	0.0115484
ENSG00000100201	DDX17	10521	22	-1	38483438	38507660	-1.22895	3.05822126942946e-21
ENSG00000100206	DMC1	11144	22	-1	38518948	38570204	-0.505241	0.561615
ENSG00000100207	TCF20	6942	22	-1	42160013	42343616	-1.84229	3.23517122056241e-15
ENSG00000100209	HSCB	150274	22	1	28742039	28757515	0.346369	0.052623
ENSG00000100211	CBY1	25776	22	1	38656636	38673854	0.621701	7.13956425234508e-05
ENSG00000100216	TOMM22	56993	22	1	38681957	38685421	0.937952	3.44868486711209e-11
ENSG00000100219	XBP1	7494	22	-1	28794555	28800597	0.621719	0.00438877
ENSG00000100220	RTCB	51493	22	-1	32387582	32412248	0.208709	0.045412
ENSG00000100221	JOSD1	9929	22	-1	38685543	38701556	-0.438935	0.0055104
ENSG00000100225	FBXO7	25793	22	1	32474676	32498829	0.411073	2.96612679779013e-05
ENSG00000100226	GTPBP1	9567	22	1	38705742	38738299	-0.549707	0.000217122
ENSG00000100227	POLDIP3	84271	22	-1	42583721	42614962	0.0331897	0.783166
ENSG00000100228	RAB36	9609	22	1	23145326	23164350	0.548203	0.0635727
ENSG00000100234	TIMP3	7078	22	1	32801705	32863041	-2.42614	8.64617416149201e-48
ENSG00000100239	PPP6R2	9701	22	1	50343304	50445090	0.637901	1.0051491055408e-10
ENSG00000100241	SBF1	6305	22	-1	50445000	50475035	0.689141	1.36157934588954e-07
ENSG00000100242	SUN2	25777	22	-1	38734725	38794143	0.717757	6.63121926584803e-05
ENSG00000100243	CYB5R3	1727	22	-1	42617840	42649392	1.37524	2.20383190089509e-10
ENSG00000100246	DNAL4	10126	22	-1	38778508	38794198	0.790451	0.00664784
ENSG00000100258	LMF2	91289	22	-1	50502949	50507702	0.986262	9.8535496624959e-19
ENSG00000100263	RHBDD3	25807	22	-1	29259872	29268209	0.938194	5.30333970789471e-06
ENSG00000100266	PACSIN2	11252	22	-1	42835412	43015149	-0.0431218	0.828986
ENSG00000100271	TTLL1	25809	22	-1	43039516	43089419	0.0928051	0.708743
ENSG00000100276	RASL10A	10633	22	-1	29312933	29319679	-1.53473	0.220474
ENSG00000100280	AP1B1	162	22	-1	29327680	29423179	0.971519	6.25515471364808e-10
ENSG00000100281	HMGXB4	10042	22	1	35257452	35295807	-0.143097	0.387029
ENSG00000100284	TOM1	10043	22	1	35299275	35347992	1.33851	1.4752925475802e-16
ENSG00000100285	NEFH	4744	22	1	29480218	29491390	-1.26	0.00407996
ENSG00000100288	CHKB	1120	22	-1	50578959	50601455	0.476367	0.00921541
ENSG00000100292	HMOX1	3162	22	1	35380361	35394214	0.117184	0.7844
ENSG00000100294	MCAT	27349	22	-1	43132209	43143398	0.896624	2.53331305213304e-05
ENSG00000100296	THOC5	8563	22	-1	29505879	29555216	1.27436	2.87396394051187e-10
ENSG00000100297	MCM5	4174	22	1	35400134	35425431	2.14396	1.61971648621799e-11
ENSG00000100299	ARSA	410	22	-1	50622754	50628173	1.2524	3.75853365657223e-09
ENSG00000100300	TSPO	706	22	1	43151547	43163242	2.39059	7.93642656580293e-38
ENSG00000100304	TTLL12	23170	22	-1	43166622	43187134	0.776029	3.46843468788814e-08
ENSG00000100307	CBX7	23492	22	-1	39120167	39152680	-1.66416	5.10056027051276e-13
ENSG00000100316	RPL3	6122	22	-1	39312882	39320389	0.266162	0.0429996
ENSG00000100319	ZMAT5	55954	22	-1	29730956	29767011	1.24279	1.81322149436069e-13
ENSG00000100320	RBFOX2	23543	22	-1	35738736	36028824	-0.606978	7.18902520262625e-06
ENSG00000100321	SYNGR1	9145	22	1	39349925	39385575	0.633168	0.000582483
ENSG00000100324	TAB1	10454	22	1	39399778	39437060	-0.301029	0.071567
ENSG00000100325	ASCC2	84164	22	-1	29788609	29838304	0.998647	5.89501408897352e-09
ENSG00000100330	MTMR3	8897	22	1	29883169	30030868	-0.9982	2.57822450771811e-07
ENSG00000100335	MIEF1	54471	22	1	39499432	39518132	-0.34118	0.036455
ENSG00000100336	APOL4	80832	22	-1	36189124	36204840	-2.48235	1.71117184406698e-09
ENSG00000100342	APOL1	8542	22	1	36253071	36267530	-1.46512	3.30754498302807e-15
ENSG00000100344	PNPLA3	80339	22	1	43923792	43964488	0.487807	0.391043
ENSG00000100345	MYH9	4627	22	-1	36281280	36387967	0.0857527	0.748355
ENSG00000100347	SAMM50	25813	22	1	43955442	44010531	0.680847	3.25122649318288e-08
ENSG00000100348	TXN2	25828	22	-1	36467046	36481640	0.851825	2.17002107018899e-07
ENSG00000100350	FOXRED2	80020	22	-1	36487190	36507043	-0.828746	0.00937909
ENSG00000100353	EIF3D	8664	22	-1	36510855	36529184	0.31583	0.00828638
ENSG00000100354	TNRC6B	23112	22	1	40044817	40335808	-0.900354	4.55782361093054e-05
ENSG00000100359	SGSM3	27352	22	1	40370591	40410289	0.418157	0.0147575
ENSG00000100360	IFT27	11020	22	-1	36758202	36776256	0.15142	0.365021
ENSG00000100364	KIAA0930	23313	22	-1	45192244	45240894	-0.881378	2.87531308802338e-09
ENSG00000100372	SLC25A17	10478	22	-1	40769630	40819399	0.172424	0.260522
ENSG00000100376	FAM118A	55007	22	1	45308968	45341955	-0.466473	0.0145904
ENSG00000100379	KCTD17	79734	22	1	37051736	37063390	0.773306	5.30809259102794e-05
ENSG00000100380	ST13	6767	22	-1	40824535	40856639	-2.31985	1.09118708831896e-61
ENSG00000100385	IL2RB	3560	22	-1	37125843	37175054	-1.94197	0.0024605
ENSG00000100387	RBX1	9978	22	1	40951347	40973309	1.46826	1.04063497536386e-25
ENSG00000100393	EP300	2033	22	1	41092592	41180077	-2.08989	7.98161329166556e-19
ENSG00000100395	L3MBTL2	83746	22	1	41205282	41231271	0.375337	0.0340355
ENSG00000100399	CHADL	150356	22	-1	41229510	41240931	0.21652	0.76131
ENSG00000100401	RANGAP1	5905	22	-1	41244779	41286187	1.57444	1.57900849200068e-08
ENSG00000100403	ZC3H7B	23264	22	1	41301525	41360147	-0.163064	0.294901
ENSG00000100410	PHF5A	84844	22	-1	41459717	41468692	0.510449	0.00141921
ENSG00000100412	ACO2	50	22	1	41447830	41529273	0.410338	0.000764316
ENSG00000100413	POLR3H	171568	22	-1	41525799	41544606	0.876448	9.04868016121164e-07
ENSG00000100416	TRMU	55687	22	1	46330875	46357340	0.824622	0.00018394
ENSG00000100417	PMM1	5372	22	-1	41576900	41589871	1.02019	3.19019992763628e-07
ENSG00000100418	DESI1	27351	22	-1	41598028	41621043	1.30193	7.03718151942179e-23
ENSG00000100422	CERK	64781	22	-1	46684410	46738252	-0.523406	0.0083929
ENSG00000100425	BRD1	23774	22	-1	49773283	49827512	-1.0624	1.82651549281125e-07
ENSG00000100426	ZBED4	9889	22	1	49853844	49890080	-0.816628	3.51803624895545e-10
ENSG00000100429	HDAC10	83933	22	-1	50245183	50251405	0.136777	0.615236
ENSG00000100439	ABHD4	63874	14	1	22598237	22613215	0.379749	0.0502788
ENSG00000100441	KHNYN	23351	14	1	24429286	24441843	-0.977056	3.11189495286035e-14
ENSG00000100442	FKBP3	2287	14	-1	45115599	45135319	0.845587	1.14135812484641e-07
ENSG00000100445	SDR39U1	56948	14	-1	24439766	24442905	0.557599	5.06417094092764e-05
ENSG00000100461	RBM23	55147	14	-1	22893204	22919182	0.216732	0.361056
ENSG00000100462	PRMT5	10419	14	-1	22920525	22929408	1.30265	1.63366488391179e-13
ENSG00000100473	COCH	1690	14	1	30874514	30895065	-1.12635	0.398443
ENSG00000100478	AP4S1	11154	14	1	31025106	31130996	0.0853688	0.81945
ENSG00000100479	POLE2	5427	14	-1	49643555	49688422	3.324	4.32712172881422e-07
ENSG00000100483	VCPKMT	79609	14	-1	50108632	50116600	-1.03115	5.50566469574722e-05
ENSG00000100485	SOS2	6655	14	-1	50117130	50231578	-0.636703	1.66396340964192e-05
ENSG00000100490	CDKL1	8814	14	-1	50329404	50416461	-0.419378	0.474196
ENSG00000100503	NIN	51199	14	-1	50719763	50831162	-0.582525	0.00360432
ENSG00000100504	PYGL	5836	14	-1	50857891	50944483	-0.0814327	0.735095
ENSG00000100505	TRIM9	114088	14	-1	50975262	51096061	-4.85744	1.3762062753898e-12
ENSG00000100519	PSMC6	5706	14	1	52707178	52728590	0.17696	0.488049
ENSG00000100522	GNPNAT1	64841	14	-1	52775193	52791668	0.179486	0.331813
ENSG00000100523	DDHD1	80821	14	-1	53036745	53153323	-0.958697	3.48194029379738e-08
ENSG00000100526	CDKN3	1033	14	1	54396849	54420218	2.95947	3.5243047005511e-10
ENSG00000100528	CNIH1	10175	14	-1	54423561	54441391	0.249538	0.146106
ENSG00000100532	CGRRF1	10668	14	1	54509812	54539292	0.318812	0.275459
ENSG00000100554	ATP6V1D	51382	14	-1	67294371	67360265	1.08982	1.66901633552859e-12
ENSG00000100558	PLEK2	26499	14	-1	67386984	67412167	3.00977	3.57625361243077e-07
ENSG00000100564	PIGH	5283	14	-1	67581955	67600286	-0.0261598	0.935305
ENSG00000100567	PSMA3	5684	14	1	58244843	58272012	1.21415	2.32351740680684e-06
ENSG00000100568	VTI1B	10490	14	-1	67647085	67674820	0.518784	0.00189052
ENSG00000100575	TIMM9	26520	14	-1	58408495	58427531	0.597186	0.00406866
ENSG00000100577	GSTZ1	2954	14	1	77320996	77331597	1.82923	1.05601026864356e-15
ENSG00000100578	KIAA0586	9786	14	1	58427385	58551297	0.673897	0.132665
ENSG00000100580	TMED8	283578	14	-1	77335029	77377094	-1.02717	3.39698088163926e-09
ENSG00000100583	SAMD15	161394	14	1	77376689	77391497	0.689823	0.361646
ENSG00000100591	AHSA1	10598	14	1	77457870	77469472	0.569371	4.47518099806848e-06
ENSG00000100592	DAAM1	23002	14	1	59188646	59371405	-0.988116	0.00155562
ENSG00000100596	SPTLC2	9517	14	-1	77505997	77616637	0.237424	0.25279
ENSG00000100599	RIN3	79890	14	1	92513781	92688994	0.783477	1.32965554759844e-06
ENSG00000100600	LGMN	5641	14	-1	92703807	92748679	1.84471	2.07106008612865e-15
ENSG00000100601	ALKBH1	8846	14	-1	77672404	77708023	0.457675	0.13375
ENSG00000100603	SNW1	22938	14	-1	77717599	77761207	-0.167534	0.0926695
ENSG00000100605	ITPK1	3705	14	-1	92936914	93116320	0.71416	2.51856553759871e-07
ENSG00000100612	DHRS7	51635	14	-1	60144119	60169856	-0.993757	1.16426664887486e-08
ENSG00000100614	PPM1A	5494	14	1	60245752	60299087	-0.482215	0.0214745
ENSG00000100625	SIX4	51804	14	-1	60709539	60724351	-1.9274	2.36544252326357e-18
ENSG00000100626	GALNT16	57452	14	1	69259277	69357033	-3.8287	9.98935097066444e-14
ENSG00000100629	CEP128	145508	14	-1	80476983	80959517	-1.30944	0.00927178
ENSG00000100632	ERH	2079	14	-1	69380128	69398299	0.511835	0.000496021
ENSG00000100644	HIF1A	3091	14	1	61695513	61748259	0.347115	0.20352
ENSG00000100647	SUSD6	9766	14	1	69611596	69715144	-0.578793	0.0159672
ENSG00000100650	SRSF5	6430	14	1	69726900	69772005	-1.34374	2.05659729198445e-22
ENSG00000100664	EIF5	1983	14	1	103333544	103345025	-0.272164	0.228279
ENSG00000100697	DICER1	23405	14	-1	95086228	95158010	-1.09905	5.3456586471913e-08
ENSG00000100711	ZFYVE21	79038	14	1	103715730	103733668	0.550734	0.000678057
ENSG00000100714	MTHFD1	4522	14	1	64388031	64463457	0.608875	0.259464
ENSG00000100722	ZC3H14	79882	14	1	88562970	88627596	-0.825478	2.5076808884788e-05
ENSG00000100726	TELO2	9894	16	1	1493344	1510457	1.44981	2.57346039917758e-07
ENSG00000100731	PCNX1	22990	14	1	70907405	71115382	-0.0882334	0.712766
ENSG00000100739	BDKRB1	623	14	1	96256210	96268967	-1.72009	0.00917008
ENSG00000100744	GSKIP	51527	14	1	96363452	96387288	-0.332627	0.0175747
ENSG00000100749	VRK1	7443	14	1	96797382	96931722	1.29086	0.00079626
ENSG00000100764	PSMC1	5700	14	1	90256527	90275429	0.533233	0.000135771
ENSG00000100767	PAPLN	89932	14	1	73237497	73274640	-2.55961	1.05732141603394e-09
ENSG00000100784	RPS6KA5	9252	14	-1	90847861	91060641	-3.87375	7.12997844424493e-14
ENSG00000100796	PPP4R3A	55671	14	-1	91457611	91510554	-0.79927	0.000652966
ENSG00000100802	C14orf93	60686	14	-1	22985894	23010166	-1.0877	8.75640454990315e-06
ENSG00000100804	PSMB5	5693	14	-1	23016543	23035230	1.47768	9.87663264197453e-25
ENSG00000100811	YY1	7528	14	1	100238298	100282788	-0.523043	0.00129088
ENSG00000100813	ACIN1	22985	14	-1	23058564	23095614	-0.493507	0.0035246
ENSG00000100814	CCNB1IP1	57820	14	-1	20311368	20333312	-0.10529	0.595777
ENSG00000100815	TRIP11	9321	14	-1	91965991	92040896	-1.02176	3.52529464244974e-11
ENSG00000100823	APEX1	328	14	1	20455191	20457772	0.0867774	0.630482
ENSG00000100836	PABPN1	8106	14	1	23321289	23326185	0.295389	0.0601928
ENSG00000100842	EFS	10278	14	-1	23356403	23365752	-0.330041	0.0406942
ENSG00000100852	ARHGAP5	394	14	1	32076114	32159728	-1.37825	4.15817501889683e-09
ENSG00000100865	CINP	51550	14	-1	102341102	102362916	1.09687	8.17664739258211e-15
ENSG00000100867	DHRS2	10202	14	1	23630115	23645639	2.40151	0.0491673
ENSG00000100883	SRP54	6729	14	1	34981957	35029686	-0.180497	0.261677
ENSG00000100888	CHD8	57680	14	-1	21385194	21456126	0.469392	0.00313582
ENSG00000100889	PCK2	5106	14	1	24094053	24110598	2.83199	8.97141643438009e-28
ENSG00000100890	PRORP	9692	14	1	35121846	35277622	0.394557	0.0183562
ENSG00000100897	DCAF11	80344	14	1	24114195	24125242	-0.0870679	0.70624
ENSG00000100902	PSMA6	5687	14	1	35278633	35317493	0.958578	1.89988086126521e-13
ENSG00000100906	NFKBIA	4792	14	-1	35401513	35404749	0.553836	0.0237939
ENSG00000100908	EMC9	51016	14	-1	24138959	24141591	2.19506	2.21333074977133e-11
ENSG00000100911	PSME2	5721	14	-1	24143362	24147570	1.35381	1.39073483689351e-17
ENSG00000100916	BRMS1L	84312	14	1	35826338	35932325	0.0213063	0.927749
ENSG00000100918	REC8	9985	14	1	24171853	24180257	-0.789651	0.174195
ENSG00000100926	TM9SF1	10548	14	-1	24189149	24195687	0.11599	0.366225
ENSG00000100934	SEC23A	10484	14	-1	39031919	39109646	-0.0787751	0.669388
ENSG00000100938	GMPR2	51292	14	1	24232422	24239242	0.508234	0.0023553
ENSG00000100941	PNN	5411	14	1	39175183	39183220	-0.459082	0.00736618
ENSG00000100949	RABGGTA	5875	14	-1	24265538	24271739	0.933917	4.06054086503869e-05
ENSG00000100968	NFATC4	4776	14	1	24365673	24379604	-0.200544	0.609656
ENSG00000100979	PLTP	5360	20	-1	45898621	45912155	-3.33922	6.0928886218608e-50
ENSG00000100982	PCIF1	63935	20	1	45934683	45948023	0.742016	1.72726988739052e-07
ENSG00000100985	MMP9	4318	20	1	46008908	46016561	-2.91234	0.00106142
ENSG00000100991	TRPC4AP	26133	20	-1	35002404	35092807	0.572863	1.34980178146476e-07
ENSG00000100994	PYGB	5834	20	1	25248085	25298012	-0.285805	0.221399
ENSG00000100997	ABHD12	26090	20	-1	25294742	25390835	1.69443	4.79319471554256e-44
ENSG00000101000	PROCR	10544	20	1	35172072	35216240	0.258445	0.406497
ENSG00000101003	GINS1	9837	20	1	25407673	25452628	2.14524	8.74375487291901e-07
ENSG00000101004	NINL	22981	20	-1	25452697	25585531	-1.69769	3.00908343361655e-09
ENSG00000101017	CD40	958	20	1	46118278	46129863	-0.548414	0.0373508
ENSG00000101019	UQCC1	55245	20	-1	35302566	35412031	-0.40185	0.022592
ENSG00000101040	ZMYND8	23613	20	-1	47209214	47356889	-1.35712	1.04775429092204e-12
ENSG00000101052	IFT52	51098	20	1	43590937	43647299	-0.098014	0.557251
ENSG00000101057	MYBL2	4605	20	1	43667019	43716495	5.03619	6.14776171189818e-19
ENSG00000101079	NDRG3	57446	20	-1	36651766	36746090	-0.230309	0.163118
ENSG00000101084	RAB5IF	55969	20	1	36605779	36612557	1.61977	3.43713412940687e-26
ENSG00000101096	NFATC2	4773	20	-1	51386957	51562831	0.216291	0.801138
ENSG00000101104	PABPC1L	80336	20	1	44910060	44959035	-0.713941	0.034051
ENSG00000101109	STK4	6789	20	1	44966479	45080021	-0.54553	0.000929041
ENSG00000101115	SALL4	57167	20	-1	51782331	51802521	-1.61215	0.103659
ENSG00000101126	ADNP	23394	20	-1	50888916	50931437	-1.79157	7.6650393157568e-20
ENSG00000101132	PFDN4	5203	20	1	54208087	54228052	1.11293	1.25875602636053e-07
ENSG00000101134	DOK5	55816	20	1	54475593	54651169	1.72305	1.03674187542863e-09
ENSG00000101138	CSTF1	1477	20	1	56392371	56406362	0.166616	0.17025
ENSG00000101144	BMP7	655	20	-1	57168753	57266641	-1.97875	0.0033142
ENSG00000101146	RAE1	8480	20	1	57351223	57379211	0.270954	0.0624098
ENSG00000101150	TPD52L2	7165	20	1	63865228	63891545	0.86243	1.79975553973846e-14
ENSG00000101152	DNAJC5	80331	20	1	63895126	63936031	0.335502	0.0131593
ENSG00000101158	NELFCD	51497	20	1	58981208	58995133	0.166193	0.668133
ENSG00000101160	CTSZ	1522	20	-1	58995185	59007254	0.811183	4.65159272032585e-06
ENSG00000101161	PRPF6	24148	20	1	63981132	64033100	0.183982	0.163807
ENSG00000101166	PRELID3B	51012	20	-1	59033145	59042809	0.232603	0.177035
ENSG00000101181	MTG2	26164	20	1	62183029	62203568	0.559651	0.00867374
ENSG00000101182	PSMA7	5688	20	-1	62136733	62143440	1.18469	7.40689580273408e-16
ENSG00000101187	SLCO4A1	28231	20	1	62642503	62685785	-4.29813	2.64796787439862e-13
ENSG00000101188	NTSR1	4923	20	1	62708836	62762771	-7.86263	9.1872955323608e-32
ENSG00000101189	MRGBP	55257	20	1	62796473	62801729	0.104569	0.608684
ENSG00000101190	TCFL5	10732	20	-1	62841005	62861822	-0.47023	0.00617892
ENSG00000101191	DIDO1	11083	20	-1	62877738	62937952	-0.900913	2.10022653181711e-07
[truncated: 11,445 more rows]

## Sheet: Table S3
ID	setSize	enrichmentScore	NES	pvalue	p.adjust	qvalues	rank	leading_edge	core_enrichment
GO_ORGANELLE_INNER_MEMBRANE	491	0.685907	2.43732	8.63011388424254e-41	5.0917671917031e-38	3.81541876987565e-38	1918	tags=43%, list=14%, signal=38%	COX8A/MRPS7/MRPL28/ATP5MC1/COX6A1/TIMM13/UQCR10/NDUFA4/NDUFB2/MRPL2/NDUFS8/TIMM8B/TIMM17B/BOK/NDUFA11/MRPS11/COX5A/EFHD1/SLC25A39/NDUFA12/NDUFV2/NDUFC1/NDUFS7/NDUFA7/MRPL52/TIMM23/TOMM40/MRPL37/TMEM126A/NDUFB11/NUTF2/SLC25A4/ATP5MD/NDUFB10/MTFP1/NDUFB7/UQCR11/COX7A2/ATP5F1C/NDUFA2/MTLN/NDUFA8/UQCRQ/MRPL17/SLC25A1/MRPS24/MRPL41/TMEM14B/NDUFB6/COX5B/NDUFS6/CHCHD1/MRPL12/FPGS/MRPL27/RAB5IF/MRPL54/MR…
GO_MITOCHONDRIAL_PROTEIN_COMPLEX	256	0.781602	2.64096	4.44571004675425e-40	1.3114844637925e-37	9.82735905071993e-38	1664	tags=54%, list=12%, signal=48%	MRPS7/MRPL28/ATP5MC1/COX6A1/TIMM13/UQCR10/NDUFA4/NDUFB2/MRPL2/NDUFS8/TIMM8B/TIMM17B/NDUFA11/MRPS11/COX5A/MTX1/NDUFA12/NDUFV2/NDUFC1/NDUFS7/NDUFA7/MRPL52/TIMM23/TOMM40/MRPL37/HSD17B10/NDUFB11/ATP5MD/NDUFB10/NDUFB7/ATP5F1C/NDUFA2/NDUFA8/UQCRQ/MRPL17/MRPS24/MRPL41/BCKDK/NDUFB6/TOMM6/NDUFS6/MRPL12/MRPL27/MRPL54/MRPL4/NDUFB8/ATP5MPL/PHB/NDUFA1/MRPL20/ATP5F1B/PHB2/MICOS13/MRPL33/MRPL36/COX7C/MRPS33/PAM…
GO_RIBOSOMAL_SUBUNIT	178	0.797705	2.59534	3.16779221776654e-30	6.22999136160752e-28	4.66832537355069e-28	1984	tags=68%, list=15%, signal=59%	MRPS7/MRPL28/RPL35A/RPS29/MRPL2/UBA52/MRPS11/RPL32/RPL26L1/RPS5/RPLP0/RPL27A/MRPL52/MRPL37/RPSA/RPL28/RPL35/RPL8/RPL36/RPS12/RPLP1/MRPL17/MRPS24/MRPL41/RPS2/RPS21/MCTS1/RPL37/RPS26/MRPL12/MRPL27/MRPL54/MRPL4/RBM3/RPL15/MRPL20/MRPL33/MRPL36/RPS13/MRPS33/MRPS15/MRPL11/RPL39/MRPL43/MRPS12/MRPS2/MRPL22/RPS15/MRPS34/MRPL24/MRPL53/MRPS18A/MRPL21/RPL23A/MRPL40/RPL18A/RPL37A/MRPS14/MPV17L2/MRPS16/RPL10A/…
GO_MITOCHONDRIAL_MATRIX	442	0.639701	2.26206	1.69912620409685e-26	2.50621115104285e-24	1.87798159400178e-24	1956	tags=39%, list=15%, signal=35%	MRPS7/MRPL28/MRPL2/NDUFS8/MRPS11/NAXE/CLPP/PRDX5/NDUFS7/NDUFA7/MRPL52/MRPL37/HSD17B10/ECI1/ECHS1/ATP5F1C/IDH2/POLDIP2/MRPL17/MRPS24/MRPL41/ALKBH7/BCKDK/BCAT2/ETHE1/ALDH1B1/PCK2/CHCHD1/MRPL12/FPGS/MRPL27/GADD45GIP1/MRPL54/FH/MRPL4/NDUFB8/MRPL20/ATP5F1B/MRPL33/MRPL36/REXO2/MRPS33/PAM16/MRPS15/MRPL11/C1QBP/CARS2/MDH2/MRPL43/MRPS12/MRPS2/MRPL22/MRPS34/MRPL24/NUDT2/LYRM4/MRPL53/MRPS18A/MRPL21/ALDH4A1/…
GO_RIBOSOME	217	0.732772	2.41925	1.22984897256019e-24	1.45122178762102e-22	1.08744540731637e-22	1984	tags=60%, list=15%, signal=52%	MRPS7/MRPL28/RPL35A/RPS29/MRPL2/UBA52/MRPS11/RPL32/RPL26L1/RPS5/NDUFA7/RPLP0/RPL27A/MRPL52/MRPL37/RPSA/RPL28/EIF2AK4/RPL35/RPL8/RPL36/RPS12/RPLP1/MRPL17/MRPS24/MRPL41/RPS2/RPS21/MCTS1/RPL37/CHCHD1/RPS26/MRPL12/MRPL27/GADD45GIP1/MRPL54/MRPL4/RBM3/RPL15/MRPL20/MRPL33/MRPL36/RPS13/MRPS33/MRPS15/MRPL11/RPL39/AURKAIP1/MRPL43/MRPS12/MRPS2/MRPL22/RPS15/MRPS34/MRPL24/MRPL53/MRPS18A/MRPL21/RPL23A/MRPL40/R…
GO_INNER_MITOCHONDRIAL_MEMBRANE_PROTEIN_COMPLEX	131	0.803336	2.51798	2.22937700760535e-23	2.19222072414526e-21	1.64269884770921e-21	1517	tags=57%, list=11%, signal=51%	ATP5MC1/COX6A1/UQCR10/NDUFA4/NDUFB2/NDUFS8/TIMM17B/NDUFA11/COX5A/NDUFA12/NDUFV2/NDUFC1/NDUFS7/NDUFA7/TIMM23/NDUFB11/ATP5MD/NDUFB10/NDUFB7/ATP5F1C/NDUFA2/NDUFA8/UQCRQ/NDUFB6/NDUFS6/NDUFB8/ATP5MPL/PHB/NDUFA1/ATP5F1B/PHB2/MICOS13/COX7C/PAM16/ATP5MF/ROMO1/CHCHD6/NDUFB1/ATP5MC2/UQCRFS1/NDUFB9/NDUFS5/CYC1/ATP5MC3/NDUFA10/MCU/NDUFB3/COX4I1/ATP5F1E/NDUFAB1/UQCRC1/TIMM50/NDUFS4/NDUFA13/NDUFB4/TIMM10/DMAC1…
GO_LARGE_RIBOSOMAL_SUBUNIT	112	0.810558	2.51207	1.26286672264731e-20	1.06441623765988e-18	7.97600035356197e-19	1914	tags=70%, list=14%, signal=60%	MRPL28/RPL35A/MRPL2/UBA52/RPL32/RPL26L1/RPLP0/RPL27A/MRPL52/MRPL37/RPL28/RPL35/RPL8/RPL36/RPLP1/MRPL17/MRPL41/RPL37/MRPL12/MRPL27/MRPL54/MRPL4/RBM3/RPL15/MRPL20/MRPL33/MRPL36/MRPL11/RPL39/MRPL43/MRPL22/MRPL24/MRPL53/MRPS18A/MRPL21/RPL23A/MRPL40/RPL18A/RPL37A/MPV17L2/RPL10A/RPL7A/MRPL23/RPL38/MRPL14/RPLP2/NDUFAB1/RPL30/RPL18/MRPL58/MRPL55/MRPL57/RPL31/RPL21/MRPL46/RPL13/RPL27/RPL24/RPL29/RPL36AL/R…
GO_RESPIRASOME	92	0.804968	2.42337	5.1397153958694e-16	3.79054010445368e-14	2.8403690345594e-14	1274	tags=54%, list=9%, signal=50%	COX8A/COX6A1/UQCR10/NDUFA4/NDUFB2/NDUFS8/NDUFA11/COX5A/NDUFA12/NDUFV2/NDUFC1/NDUFS7/NDUFA7/NDUFB11/NDUFB10/NDUFB7/UQCR11/COX7A2/NDUFA2/NDUFA8/UQCRQ/NDUFB6/NDUFS6/RAB5IF/NDUFB8/HIGD2A/NDUFA1/COX7C/COX7A1/NDUFB1/UQCRFS1/NDUFB9/NDUFS5/CYC1/NDUFA10/STMP1/NDUFB3/COX4I1/NDUFAB1/UQCRC1/NDUFS4/NDUFA13/NDUFB4/DMAC1/SDHB/COX2/SURF1/UQCRH/SDHC/SDHAF4
GO_ORGANELLAR_RIBOSOME	87	0.801775	2.39632	2.34497259526456e-15	1.53725981245121e-13	1.1519163625861e-13	1914	tags=67%, list=14%, signal=58%	MRPS7/MRPL28/MRPL2/MRPS11/NDUFA7/MRPL52/MRPL37/MRPL17/MRPS24/MRPL41/CHCHD1/MRPL12/MRPL27/MRPL54/MRPL4/MRPL20/MRPL33/MRPL36/MRPS33/MRPS15/MRPL11/MRPL43/MRPS12/MRPS2/MRPL22/MRPS34/MRPL24/MRPL53/MRPS18A/MRPL21/MRPL40/MRPS14/MPV17L2/MRPS16/MRPL23/MRPL14/MTG1/MRPS5/NDUFAB1/MRPL58/MRPL55/MRPL57/MRPL46/MRPS17/MRPS21/MRPL51/MRPS10/MRPL15/MRPS26/MRPL32/MRPS36/MRPS28/MRPS22/MRPL47/MRPL38/MRPL13/MRPL18/MRPL…
GO_RESPIRATORY_CHAIN_COMPLEX	77	0.806276	2.34355	2.43771417729249e-14	1.43825136460257e-12	1.07772626785563e-12	1274	tags=56%, list=9%, signal=51%	COX8A/COX6A1/UQCR10/NDUFA4/NDUFB2/NDUFS8/NDUFA11/COX5A/NDUFA12/NDUFV2/NDUFC1/NDUFS7/NDUFA7/NDUFB11/NDUFB10/NDUFB7/NDUFA2/NDUFA8/UQCRQ/NDUFB6/NDUFS6/NDUFB8/NDUFA1/COX7C/NDUFB1/UQCRFS1/NDUFB9/NDUFS5/CYC1/NDUFA10/NDUFB3/COX4I1/NDUFAB1/UQCRC1/NDUFS4/NDUFA13/NDUFB4/DMAC1/SDHB/COX2/UQCRH/SDHC/SDHAF4
GO_OXIDOREDUCTASE_COMPLEX	100	0.758283	2.29307	1.74558681721324e-13	9.36269292868918e-12	7.015755628991e-12	1606	tags=45%, list=12%, signal=40%	UQCR10/NDUFA4/NDUFB2/NDUFS8/NDUFA11/NDUFA12/NDUFV2/NDUFC1/NDUFS7/NDUFA7/NDUFB11/NDUFB10/NDUFB7/NDUFA2/NDUFA8/UQCRQ/BCKDK/NDUFB6/NDUFS6/NDUFB8/NDUFA1/NDUFB1/UQCRFS1/NDUFB9/NDUFS5/CYC1/NDUFA10/NDUFB3/NDUFAB1/UQCRC1/NDUFS4/NDUFA13/NDUFB4/DMAC1/CYBA/SDHB/PDHB/UQCRH/SDHC/SDHAF4/NDUFC2/MRPS36/NDUFA9/P4HB/ND3
GO_CYTOSOLIC_RIBOSOME	101	0.73235	2.22993	4.64106847716717e-12	2.28185866794053e-10	1.70986733369317e-10	1984	tags=66%, list=15%, signal=57%	RPL35A/RPS29/UBA52/MRPS11/RPL32/RPL26L1/RPS5/RPLP0/RPL27A/RPSA/RPL28/EIF2AK4/RPL35/RPL8/RPL36/RPS12/RPLP1/RPS2/RPS21/MCTS1/RPL37/RPS26/RPL15/RPS13/RPL39/RPS15/RPL23A/RPL18A/RPL37A/RPL10A/RPS15A/RPL7A/RPL38/RPS28/RPLP2/RPL30/RPL18/RPS16/RPS19/RPL31/RPL21/RPS14/RPS27L/RPL13/RPL27/RPL24/RPL29/RPL36AL/RPL12/RPS18/RPS8/RPL36A/RPS9/RPL10/RPL41/RPS25/RPL39L/FXR2/RPL17/RPS10/RPL34/RPL19/RPS3/MRPL1/RPS24/…
GO_CYTOSOLIC_LARGE_RIBOSOMAL_SUBUNIT	54	0.81612	2.258	3.8998429000295e-11	1.76992870078262e-09	1.32626236276307e-09	1983	tags=76%, list=15%, signal=65%	RPL35A/UBA52/RPL32/RPL26L1/RPLP0/RPL27A/RPL28/RPL35/RPL8/RPL36/RPLP1/RPL37/RPL15/RPL39/RPL23A/RPL18A/RPL37A/RPL10A/RPL7A/RPL38/RPLP2/RPL30/RPL18/RPL31/RPL21/RPL13/RPL27/RPL24/RPL29/RPL36AL/RPL12/RPL36A/RPL10/RPL41/RPL39L/FXR2/RPL17/RPL34/RPL19/MRPL1/RPL23
GO_NADH_DEHYDROGENASE_COMPLEX	49	0.830737	2.26448	4.59428169495233e-11	1.93616157144419e-09	1.450825798406e-09	910	tags=57%, list=7%, signal=53%	NDUFA4/NDUFB2/NDUFS8/NDUFA11/NDUFA12/NDUFV2/NDUFC1/NDUFS7/NDUFA7/NDUFB11/NDUFB10/NDUFB7/NDUFA2/NDUFA8/NDUFB6/NDUFS6/NDUFB8/NDUFA1/NDUFB1/NDUFB9/NDUFS5/NDUFA10/NDUFB3/NDUFAB1/NDUFS4/NDUFA13/NDUFB4/DMAC1
GO_MITOCHONDRIAL_LARGE_RIBOSOMAL_SUBUNIT	57	0.801623	2.22035	1.45364535205588e-10	5.71767171808645e-09	4.28442840605943e-09	1914	tags=65%, list=14%, signal=56%	MRPL28/MRPL2/MRPL52/MRPL37/MRPL17/MRPL41/MRPL12/MRPL27/MRPL54/MRPL4/MRPL20/MRPL33/MRPL36/MRPL11/MRPL43/MRPL22/MRPL24/MRPL53/MRPS18A/MRPL21/MRPL40/MPV17L2/MRPL23/MRPL14/NDUFAB1/MRPL58/MRPL55/MRPL57/MRPL46/MRPL51/MRPL15/MRPL32/MRPL47/MRPL38/MRPL13/MRPL18/MRPL16
GO_SMALL_RIBOSOMAL_SUBUNIT	69	0.772135	2.21243	2.17622107865999e-10	8.0248152275587e-09	6.01324245419207e-09	1662	tags=59%, list=12%, signal=52%	MRPS7/RPS29/UBA52/MRPS11/RPS5/RPSA/RPS12/MRPS24/RPS2/RPS21/MCTS1/RPS26/RPS13/MRPS33/MRPS15/MRPS12/MRPS2/RPS15/MRPS34/MRPS18A/MRPS14/MRPS16/RPS15A/RPS28/MRPS5/RPS16/RPS19/RPS14/RPS27L/MRPS17/MRPS21/RPS18/RPS8/RPS9/MRPS10/MRPS26/MRPS36/RPS25/RPS10/MRPS28/MRPS22
GO_EXTRACELLULAR_MATRIX	362	-0.487025	-1.73325	3.77766912085003e-08	1.3110734007656e-06	9.8242788282168e-07	2032	tags=27%, list=15%, signal=23%	MATN2/ATRN/ADAMTS9/LAMA1/MMP16/SRPX/LGALS9/ECM1/FBLN1/FRAS1/LTBP2/COL22A1/FLRT3/COL4A2/MMP25/PCSK6/GDF15/MXRA5/EFNA5/COL21A1/PAPLN/COL4A5/SOD3/THBS4/ANGPT1/EGFLAM/SSC5D/EMID1/MEGF9/CILP/ASPN/ANGPTL4/WNT6/MMRN2/COL10A1/ANGPTL1/GPC6/GLG1/ELFN2/TMEFF1/ADAMTS10/MFAP4/LUM/COL6A2/COL3A1/RARRES2/ERBIN/COL4A6/TNC/ANGPTL2/LAMA2/LTBP1/LTBP4/LRRC17/SPARCL1/COL6A1/A2M/NTNG1/FLRT2/ADAMTS3/OGN/SERPINF1/SPON2/C…
GO_CELL_SUBSTRATE_JUNCTION	397	0.488544	1.70703	4.33804760288746e-08	1.42191560316867e-06	1.0654853761478e-06	1532	tags=24%, list=11%, signal=22%	LIMS2/PFN1/NEXN/NECTIN2/FLNA/PDLIM1/PVR/ACTB/FHL2/RPS29/CD151/CDC42EP1/PDLIM7/CFL1/PPIA/MPRIP/GNB2/FHL1/PPP1R12A/RPS5/CNN1/RPLP0/TM4SF20/RPL8/RPLP1/RPS2/FLNB/CNN2/TSPAN4/NEDD9/AJUBA/REXO2/RPS13/CORO1B/ILK/ZYX/SLC9A3R2/PPIB/ANXA6/RPS15/MAP2K2/HSPB1/TGFB1I1/EPPK1/ACTG1/FLT1/SLC4A2/RPL37A/ENG/RPL10A/FLNC/RPL7A/FLII/CAPN1/ATP6V0C/RPL38/CD59/ARL2/THY1/RPLP2/ITGA3/CALR/RPL30/VASP/RPL18/PARVB/ACTN4/TRIP…
GO_PROTON_TRANSPORTING_TWO_SECTOR_ATPASE_COMPLEX	45	0.80144	2.17265	5.48200531850906e-08	1.70230691469492e-06	1.27559126524864e-06	1465	tags=56%, list=11%, signal=50%	ATP5MC1/ATP6V0B/ATP5MD/ATP5F1C/ATP5MPL/ATP5F1B/ATP6V0E2/TCIRG1/ATP5MF/ATP5MC2/ATP5MC3/ATP6V0C/ATP5F1E/ATP6V0D1/ATP5PB/ATP5PF/ATP6V0E1/ATP5PO/ATP6V1H/ATP5ME/ATP6V1D/ATP5F1D/ATP5PD/ATP5MG/ATP6V1E1
GO_ENDOPEPTIDASE_COMPLEX	67	0.687151	1.96416	9.92551280768116e-07	2.92802627826594e-05	2.19406072590847e-05	2893	tags=55%, list=22%, signal=44%	PSMB2/PSMB6/PSMB5/PSMB1/HSPB1/PSMD8/ADRM1/PSME2/PSMA7/PSMA5/PSMB3/PSMD2/PSMB4/PSMC4/PSMD9/PIGU/GPAA1/PSMA6/PSMD13/PSMA1/PSMA2/PSMB10/PSME4/PSMB7/HTRA2/UBE3A/RAD23A/PSME1/PSMD1/PSMD6/PSMA3/PIGS/PSMA4/TXNL1/ZFAND2B/ZFAND2A/PSMC1
GO_CYTOSOLIC_SMALL_RIBOSOMAL_SUBUNIT	42	0.765202	2.04322	1.21735084910628e-06	3.42017619510813e-05	2.56284389285533e-05	1984	tags=62%, list=15%, signal=53%	RPS29/UBA52/MRPS11/RPS5/RPSA/RPS12/RPS2/RPS21/MCTS1/RPS26/RPS13/RPS15/RPS15A/RPS28/RPS16/RPS19/RPS14/RPS27L/RPS18/RPS8/RPS9/RPS25/RPS10/RPS3/RPS24/RPS27A
GO_SYNAPTIC_MEMBRANE	224	-0.511151	-1.73582	1.48395876711317e-06	3.9797076027126e-05	2.98211809659106e-05	1784	tags=25%, list=13%, signal=22%	FLRT3/NLGN3/SEMA4C/ANK2/ADGRL1/SORCS2/EFNB3/FCHO2/LRFN5/SLC1A2/SYT1/ATAD1/SLC4A8/ITSN1/UNC13B/PTPRA/CANX/CADPS2/GRIP2/GRIN2A/UTRN/PPP1R9B/GPER1/EPHB2/NLGN2/F2R/STRN/ZDHHC17/SNAP25/CTNNB1/STX1B/FXYD6/DLG4/NTNG1/LRP4/CHRNA1/CLSTN3/CNIH3/SYNE1/PTPRS/NRCAM/NRP1/ATP2B1/APBA1/CNTN1/ANK3/SRPX2/SRGAP2/GPC4/ARRB1/SYT7/ADAM22/GRASP/KCTD12/ADAM10/FAIM2/DNM1
GO_PRESYNAPTIC_MEMBRANE	87	-0.63987	-1.91886	3.58508500493115e-06	9.19652240395381e-05	6.89123891108046e-05	1595	tags=32%, list=12%, signal=29%	ADGRL1/EFNB3/FCHO2/SLC1A2/SYT1/SLC4A8/ITSN1/UNC13B/CANX/CADPS2/GRIN2A/GPER1/EPHB2/NLGN2/ZDHHC17/SNAP25/CTNNB1/STX1B/FXYD6/NTNG1/PTPRS/ATP2B1/APBA1/CNTN1/GPC4/SYT7/KCTD12/DNM1
GO_COLLAGEN_TRIMER	58	-0.706146	-2.01231	4.13426322067111e-06	0.000101634	7.61574803807836e-05	2073	tags=40%, list=15%, signal=34%	SCARA3/EDA/COL8A2/GLDN/COL22A1/COL4A2/COL21A1/COL4A5/C1QTNF7/EMID1/COL10A1/LUM/COL6A2/COL3A1/COL4A6/COL6A1/COL28A1/DCN/COL24A1/COL26A1/COLEC12/COL6A3/COL14A1
GO_PROTON_TRANSPORTING_TWO_SECTOR_ATPASE_COMPLEX_PROTON_TRANSPORTING_DOMAIN	21	0.872848	2.05456	4.50009118194084e-06	0.000106202	7.95805598490591e-05	1410	tags=76%, list=10%, signal=68%	ATP5MC1/ATP6V0B/ATP6V0E2/TCIRG1/ATP5MF/ATP5MC2/ATP5MC3/ATP6V0C/ATP6V0D1/ATP5PB/ATP5PF/ATP6V0E1/ATP5PO/ATP5ME/ATP5PD/ATP5MG
GO_POLYSOME	66	0.677853	1.92917	4.7685683835437e-06	0.00010821	8.10849684651155e-05	1966	tags=47%, list=15%, signal=40%	RPS29/EIF4G1/RPL32/EIF2AK4/RPL8/RPL36/RPS21/RPS26/NAA38/RPL39/RPL18A/RPL10A/RPL7A/RPL38/RPS28/CALR/RPL30/RPL18/RPL31/LARP6/RPL24/PSMA6/PSMA1/RPL36A/MCRS1/RPL41/RWDD1/FXR2/RPL19/RPS3/BTF3
GO_MITOCHONDRIAL_SMALL_RIBOSOMAL_SUBUNIT	28	0.808226	2.02272	6.06219091567628e-06	0.00013247	9.92639448180911e-05	1662	tags=68%, list=12%, signal=60%	MRPS7/MRPS11/MRPS24/MRPS33/MRPS15/MRPS12/MRPS2/MRPS34/MRPS18A/MRPS14/MRPS16/MRPS5/MRPS17/MRPS21/MRPS10/MRPS26/MRPS36/MRPS28/MRPS22
GO_PROTON_TRANSPORTING_ATP_SYNTHASE_COMPLEX	21	0.864028	2.03379	8.43761406368603e-06	0.000177793	0.000133225	1410	tags=76%, list=10%, signal=68%	ATP5MC1/ATP5MD/ATP5F1C/ATP5MPL/ATP5F1B/ATP5MF/ATP5MC2/ATP5MC3/ATP5F1E/ATP5PB/ATP5PF/ATP5PO/ATP5ME/ATP5F1D/ATP5PD/ATP5MG
GO_CYTOCHROME_COMPLEX	26	0.821267	2.01661	1.03150653413405e-05	0.000209858	0.000157253	1116	tags=50%, list=8%, signal=46%	COX8A/COX6A1/UQCR10/NDUFA4/COX5A/UQCRQ/COX7C/UQCRFS1/CYC1/COX4I1/UQCRC1/COX2/UQCRH
GO_COLLAGEN_CONTAINING_EXTRACELLULAR_MATRIX	285	-0.463511	-1.60406	1.11776329315955e-05	0.000219827	0.000164723	2032	tags=27%, list=15%, signal=23%	MATN2/ATRN/ADAMTS9/LAMA1/SRPX/LGALS9/ECM1/FBLN1/FRAS1/LTBP2/COL4A2/PCSK6/GDF15/MXRA5/EFNA5/COL21A1/COL4A5/SOD3/THBS4/ANGPT1/EGFLAM/SSC5D/MEGF9/CILP/ASPN/ANGPTL4/MMRN2/COL10A1/ANGPTL1/GPC6/TMEFF1/ADAMTS10/MFAP4/LUM/COL6A2/COL3A1/RARRES2/ERBIN/COL4A6/TNC/ANGPTL2/LAMA2/LTBP1/LTBP4/SPARCL1/COL6A1/A2M/NTNG1/ADAMTS3/OGN/SERPINF1/COL28A1/TIMP2/NID1/APOE/OMD/FREM1/MMP2/CLU/CTSS/NTN1/PTN/SRPX2/DCN/GPC4/CO…
GO_I_BAND	98	0.605143	1.82851	1.15545296930313e-05	0.000219909	0.000164784	1001	tags=22%, list=7%, signal=21%	NEXN/FLNA/MYL9/ALDOA/PDLIM1/FHL2/JPH2/PDLIM7/PDLIM2/PPP1R12A/ANKRD1/MYPN/KRT19/FLNB/HSPB1/FLNC/CRYAB/LDB3/PARVB/ACTN4/ITGB1BP2/STUB1
GO_INTRINSIC_COMPONENT_OF_MITOCHONDRIAL_INNER_MEMBRANE	48	0.714907	1.94259	1.68700932834466e-05	0.000311042	0.000233074	2167	tags=48%, list=16%, signal=40%	TIMM17B/TIMM23/MTLN/MICOS13/CHCHD6/SLC25A3/MCU/COA1/MPC2/COA3/TIMM17A/CHCHD10/SFXN4/SCO1/TMEM11/MCUR1/SMDT1/MICOS10/CCDC51/COX16/PET100/COQ2/UQCC3
GO_DENDRITIC_TREE	461	-0.410683	-1.4923	2.31396526766023e-05	0.000413709	0.000310005	2619	tags=27%, list=19%, signal=23%	MX1/NF1/JPH4/PPARGC1A/CAPRIN1/URI1/SV2A/MTOR/NCDN/ARFGEF2/PRKAA1/KIF1B/ARHGAP33/KCND1/CPEB1/FMR1/HOMER1/FBXO2/GNAS/PPP1R1B/BACE1/ITPKA/PLXDC1/FZD3/PTEN/GABARAPL1/ATXN1L/BRD1/SAV1/PTCH1/GABBR1/KNDC1/DICER1/HNRNPU/PRRT2/TANC2/OPA1/AMIGO1/KCNE3/KCNIP3/STRN3/WDR47/CTTNBP2/ARHGAP44/LPAR1/NEDD4/SORCS2/GOPC/GIGYF2/SYNGAP1/IFT57/LRP1/GAP43/SLC4A8/ITSN1/PPP3CA/TRAK2/CANX/KIRREL1/PTPRK/STAU1/ABL1/GRIP2/RUF…
GO_POSTSYNAPSE	451	-0.405766	-1.47421	2.89127820768479e-05	0.000501722	0.000375956	1679	tags=21%, list=12%, signal=19%	CTTNBP2/ANK2/ARHGAP44/ADGRL1/LPAR1/PDPK1/NEDD4/SORCS2/EFNB3/GOPC/IQSEC1/LRFN5/SYNGAP1/ATAD1/LRP1/GAP43/ITSN1/PPP3CA/CANX/WASF3/CADPS2/ABL1/GRIP2/RNF19A/DOCK10/GRIN2A/FXR1/ZMYND8/UTRN/HNRNPH2/PPP1CC/GLG1/PLEKHA5/SOS1/VPS35/PRNP/PPP1R9B/PAK3/MPDZ/INPP4A/GPER1/MAPK1/EPHB2/NLGN2/F2R/ERBIN/STRN/SNAP25/CTNNB1/LAMA2/EIF4EBP2/EPS15/PAK2/FXYD6/SLC17A7/DLG4/LRRK2/ALS2/PRKAR2B/ARHGAP32/USP8/LRP4/CHRNA1/ITPR…
GO_ORGANELLE_ENVELOPE_LUMEN	81	0.6302	1.84496	3.01306982584897e-05	0.000507917	0.000380598	1543	tags=38%, list=11%, signal=34%	HAX1/TIMM13/TIMM8B/CHCHD2/TIMM23/PRELID1/NDUFB7/NDUFA8/COA4/REXO2/NDUFS5/UQCC2/STMP1/ARL2/NME4/DIABLO/BLOC1S1/STOML2/CIAPIN1/CHCHD5/TIMM10/ARL2BP/PINK1/CHCHD10/PARK7/COX17/GFER/DTYMK/SOD1/THOP1/HTRA2
GO_PEPTIDASE_COMPLEX	86	0.614332	1.82766	3.20590230492235e-05	0.000525412	0.000393707	2033	tags=42%, list=15%, signal=36%	PSMB2/PSMB6/PSMB5/PSMB1/HSPB1/SPCS1/PSMD8/ADRM1/PSME2/SEC11C/PSMA7/PSMA5/PSMB3/PSMD2/PSMB4/PSMC4/PSMD9/PIGU/GPAA1/PSMA6/PSMD13/PSMA1/PSMA2/PSMB10/PSME4/TADA3/F3/PSMB7/HTRA2/SPCS3/ENY2/UBE3A/RAD23A/PSME1/PSMD1/TAF9
GO_GLUTAMATERGIC_SYNAPSE	256	-0.460651	-1.57434	3.43543370685025e-05	0.000535228	0.000401063	1799	tags=27%, list=13%, signal=24%	PPP3CB/FLRT3/NLGN3/MAPK14/CTTNBP2/ARHGAP44/NEDD4/EFNB3/LRFN5/SYNGAP1/SLC1A2/SYT1/ATAD1/SLC4A8/ITSN1/UNC13B/NUMB/PPP3CA/CANX/GUCY1A1/WASF3/CADPS2/STAU1/GRIP2/RNF19A/GRIN2A/FXR1/GPC6/VAMP1/PPP1CC/PLEKHA5/VPS35/PAK3/FZD4/EPHB2/ERBIN/SNAP25/EPS15/USP46/PAK2/FXYD6/SPARCL1/DLG4/PTPRD/LRRK2/NTNG1/PRKAR2B/USP8/CLSTN3/APOE/PTPRS/PPP2R2A/MYH10/NRCAM/NRP1/DLG3/ATP2B1/CDH11/APBA1/JAK2/YES1/GPC4/PLCG1/SYT7/AD…
GO_POSTSYNAPTIC_MEMBRANE	150	-0.530474	-1.71904	3.44722861691333e-05	0.000535228	0.000401063	1977	tags=27%, list=15%, signal=23%	GABBR1/SSPN/PRRT2/FLRT3/NLGN3/SEMA4C/ANK2/SORCS2/EFNB3/LRFN5/ATAD1/CANX/CADPS2/GRIP2/GRIN2A/UTRN/EPHB2/NLGN2/F2R/STRN/CTNNB1/FXYD6/DLG4/CHRNA1/CLSTN3/CNIH3/SYNE1/PTPRS/NRCAM/NRP1/CNTN1/ANK3/SRGAP2/ARRB1/ADAM22/GRASP/KCTD12/ADAM10/FAIM2/DNM1
GO_RECEPTOR_COMPLEX	229	-0.473769	-1.6088	3.96682181472767e-05	0.000590967	0.00044283	1637	tags=21%, list=12%, signal=19%	OSMR/PTPRN2/ITGB4/NBR1/LRP1/RYK/TLR6/ITPR2/PTPRA/INSRR/GPR37/TRPC1/CAPRIN2/PLXNC1/GRIN2A/BMPR1B/GPRC5B/RXRA/EPHB4/EPHB2/ITGA2/NTRK1/CALCRL/ADRA2A/DLG4/CD4/CHRNA1/MERTK/DDR2/ACVR1/CNIH3/CEACAM1/PDGFRB/NRP1/DLG3/TGFBR2/PLA2R1/FGFR1/PDGFRA/ITGA10/ACVR1B/LIFR/BMPR1A/TRIL/ACVRL1/TGFBR3/EPHB3/APP
GO_MAIN_AXON	45	-0.715565	-1.95035	4.00655771126995e-05	0.000590967	0.00044283	1171	tags=27%, list=9%, signal=24%	SLC1A2/SCN1B/MYO1D/MAP1A/DLG4/KIF13B/ROBO2/NRCAM/ANK3/EPB41L3/APP/DNM1
GO_INTRINSIC_COMPONENT_OF_MITOCHONDRIAL_MEMBRANE	78	0.621445	1.80551	4.47696095723995e-05	0.000644246	0.000482753	2167	tags=37%, list=16%, signal=31%	MGARP/TIMM17B/TIMM23/TOMM40/FIS1/SLC25A4/MTLN/BAK1/MICOS13/CHCHD6/SLC25A3/MCU/COA1/MPC2/PINK1/COA3/TIMM17A/CHCHD10/SFXN4/SCO1/TMEM11/MCUR1/SMDT1/MICOS10/CCDC51/COX16/PET100/COQ2/UQCC3
GO_PRERIBOSOME	78	0.620061	1.80149	4.80858470703279e-05	0.000675492	0.000506167	1571	tags=28%, list=12%, signal=25%	EIF6/UTP14C/SNU13/RRP9/RRP36/RRP7A/MRTO4/EBNA1BP2/BOP1/FAM207A/FBXW9/NOC2L/IMP4/PES1/PPAN/EMG1/WDR74/NOP56/TBL3/WDR46/BYSL/NOC4L
GO_PROTEASOME_CORE_COMPLEX	18	0.840952	1.90672	5.76633986482553e-05	0.000791195	0.000592867	1445	tags=72%, list=11%, signal=65%	PSMB2/PSMB6/PSMB5/PSMB1/PSMA7/PSMA5/PSMB3/PSMB4/PSMA6/PSMA1/PSMA2/PSMB10/PSMB7
GO_POLYSOMAL_RIBOSOME	32	0.757056	1.92997	6.61157477294293e-05	0.000886552	0.000664321	1462	tags=56%, list=11%, signal=50%	RPS29/RPL32/RPL8/RPL36/RPS21/RPS26/RPL39/RPL18A/RPL10A/RPL7A/RPL38/RPS28/RPL30/RPL18/RPL31/RPL24/RPL36A/RPL41
GO_INTRINSIC_COMPONENT_OF_PRESYNAPTIC_MEMBRANE	34	-0.73465	-1.90138	8.39503174918538e-05	0.00110068	0.000824775	1861	tags=35%, list=14%, signal=30%	PRRT2/EFNB3/SLC1A2/CANX/EPHB2/FXYD6/NTNG1/PTPRS/ATP2B1/CNTN1/GPC4/SYT7
GO_PROTON_TRANSPORTING_ATP_SYNTHASE_COMPLEX_COUPLING_FACTOR_F_O	13	0.87869	1.83762	0.000152117	0.00195107	0.001462	1410	tags=77%, list=10%, signal=69%	ATP5MC1/ATP5MF/ATP5MC2/ATP5MC3/ATP5PB/ATP5PF/ATP5PO/ATP5ME/ATP5PD/ATP5MG
GO_NEURON_TO_NEURON_SYNAPSE	279	-0.437611	-1.51297	0.000161086	0.00202214	0.00151525	1595	tags=20%, list=12%, signal=18%	ADGRL1/PDPK1/SORCS2/EFNB3/GOPC/IQSEC1/LRFN5/SYNGAP1/SYT1/GAP43/SLC4A8/UNC13B/GRIP2/RNF19A/GRIN2A/FXR1/HNRNPH2/PLEKHA5/SOS1/VPS35/PRNP/PPP1R9B/PAK3/MPDZ/INPP4A/GPER1/MAPK1/NLGN2/STRN/CTNNB1/PAK2/DLG4/ALS2/ARHGAP32/USP8/LRP4/ITPR1/CLSTN3/PTPRS/PSD3/PSD/NRCAM/DLG3/PJA2/ADD3/NTSR1/MIB1/SRGAP2/EPB41L3/ARRB1/SYT7/ADAM22/KPNA1/GRASP/EIF3A/ADAM10/DNM1
GO_CELL_SURFACE	475	-0.391279	-1.42171	0.000211175	0.00259569	0.00194503	1774	tags=20%, list=13%, signal=18%	NLGN3/NOTCH2/SLC9A1/PCSK6/TSPAN33/CLEC2D/ENPEP/OSMR/ITGB4/EFNA5/LPAR1/NRROS/LRFN5/LRRC8A/SLC1A2/ANO6/DCBLD2/SULF2/GPR37/CLMP/AREG/PTPRK/SLC1A3/CLEC2B/DIP2A/WNT6/VAMP4/GRIN2A/IGF2R/ISLR2/IL1R1/LRP6/GPC6/VAMP1/FZD1/SLC39A6/PRNP/ADAM9/GPRC5B/CUBN/FZD4/NLGN2/TSPAN14/F2R/ITGA2/NTRK1/CD302/CD4/ACE/SCARA5/LRP4/CHRNA1/DPP4/CLSTN3/TIMP2/CEACAM1/ROBO2/ADGRA3/ABCA1/TPBG/PDGFRB/CD109/NRCAM/NRP1/TGFBR2/PLA2R1…
GO_INTRINSIC_COMPONENT_OF_SYNAPTIC_MEMBRANE	75	-0.595556	-1.76796	0.000245616	0.00295742	0.00221609	1861	tags=31%, list=14%, signal=27%	PRRT2/FLRT3/NLGN3/EFNB3/LRFN5/SLC1A2/PTPRA/CANX/GRIN2A/EPHB2/NLGN2/FXYD6/NTNG1/CHRNA1/CLSTN3/PTPRS/NRCAM/NRP1/ATP2B1/CNTN1/GPC4/SYT7/ADAM22
GO_ACTIN_FILAMENT_BUNDLE	65	0.619237	1.75993	0.000283008	0.00333949	0.00250239	953	tags=23%, list=7%, signal=22%	TPM1/MYL9/PDLIM1/PDLIM7/PDLIM2/FLNB/CNN2/CORO1B/ILK/ZYX/CRYAB/LDB3/ACTN4/TRIP6/CYBA
GO_TIM23_MITOCHONDRIAL_IMPORT_INNER_MEMBRANE_TRANSLOCASE_COMPLEX	14	0.84517	1.8025	0.000363151	0.00412536	0.00309126	1995	tags=79%, list=15%, signal=67%	TIMM17B/TIMM23/PAM16/ROMO1/TIMM50/TIMM10/DNAJC15/TIMM17A/DNAJC19/GRPEL1/SLC25A6
GO_RESPIRATORY_CHAIN_COMPLEX_IV	15	0.83784	1.82075	0.000363591	0.00412536	0.00309126	1006	tags=53%, list=7%, signal=49%	COX8A/COX6A1/NDUFA4/COX5A/COX7C/UQCRFS1/COX4I1/COX2
GO_AZUROPHIL_GRANULE	118	0.526472	1.63491	0.000434101	0.00483244	0.0036211	2087	tags=25%, list=16%, signal=22%	TRAPPC1/TMEM179B/ANXA11/BRI3/CCT2/ANXA2/DPP7/PTGES2/LAMTOR1/STXBP2/PRDX6/CKAP4/ATP6V0C/TUBB4B/IMPDH1/GLIPR1/TOM1/CPPED1/PA2G4/HEBP2/B4GALT1/NDUFC2/CYB5R3/GGH/ARSA/SNAP29/VAMP8/MGST1/PSMD1/RAB5C
GO_CONTRACTILE_FIBER	165	0.487943	1.57057	0.000475452	0.00519475	0.00389259	1381	tags=21%, list=10%, signal=19%	NEXN/TPM1/FLNA/MYL9/ALDOA/PDLIM1/FHL2/JPH2/PDLIM7/PDLIM2/PPP1R12A/ANKRD1/MYPN/KRT19/TPM2/LMOD1/FLNB/ACTA2/ILK/HSPB1/ACTG1/FLNC/ENO1/CRYAB/LDB3/PARVB/ACTN4/ITGB1BP2/STUB1/CALM2/PSMA6/FERMT2/SCO1/CALD1/TWF2
GO_AXON	474	-0.375969	-1.36488	0.000486124	0.00521478	0.0039076	1990	tags=20%, list=15%, signal=18%	DTNA/GLDN/PTCH1/SPAST/EXOC8/CBARP/DICER1/MAP3K12/ACAP3/PRRT2/TANC2/OPA1/AMIGO1/FLRT3/PLEKHG5/KCNIP3/FAM168B/WDR47/WHRN/PTPRN2/CBL/ADGRL1/NDRG2/PCDHGB1/SLC1A2/SYT1/LRP1/GAP43/SLC4A8/ITSN1/ACADM/UNC13B/TRAK2/CANX/INSRR/PTPRK/CLDN11/SCN1B/RUFY3/KLHL20/BLOC1S5/FXR1/MYO1D/SEPTIN8/UTRN/PRNP/PPP1R9B/AUTS2/GPER1/MAPK1/EPHB2/SEMA6A/RAB27B/ITGA2/SNAP25/NTRK1/STX1B/MAP1A/SETX/SLC17A7/MAPK8IP3/DLG4/DHX36/BOC…
GO_NEURON_SPINE	142	-0.496779	-1.6006	0.000586382	0.00617795	0.00462933	1679	tags=23%, list=12%, signal=21%	PRRT2/TANC2/CTTNBP2/ARHGAP44/LPAR1/NEDD4/SORCS2/ITSN1/PPP3CA/CANX/DOCK10/GRIN2A/FXR1/ZMYND8/PPP1CC/PPP1R9B/GPER1/STRN/LAMA2/DLG4/ALS2/PRKAR2B/ARHGAP32/USP8/MYH10/PSD/APBA1/NTSR1/SRGAP2/ARRB1/ADAM10/APP/DNM1
GO_ESCRT_COMPLEX	25	0.751449	1.83463	0.000601548	0.00622655	0.00466575	2005	tags=40%, list=15%, signal=34%	MVB12A/VPS25/SNF8/CHMP1A/CHMP6/HGS/CHMP4A/CHMP2A/TSG101/CHMP4B
GO_MEMBRANE_REGION	250	-0.426014	-1.45195	0.000759407	0.007725	0.00578858	1999	tags=23%, list=15%, signal=20%	PTGS2/PTCH1/TLR1/ATP7A/S1PR1/GJA1/PLPP3/SDCBP/KCNE3/SLC9A1/ANK2/STAT6/BICD2/STIM1/CBL/EFNA5/CAVIN4/ANGPT1/SLC1A2/RAP2B/CASP8/TLR6/TRIP11/KIRREL1/UNC5B/MYO1D/LRP6/PRNP/PPP2CA/PDPN/AHNAK/MAPK1/F2R/CTNNB1/SMO/CD4/LRRK2/PRKAR2B/LRP4/DPP4/FXYD1/ABCA1/TGFBR2/ATP2B1/ADAM17/SPRED1/GPM6B/CNTN1/ADD3/PIKFYVE/JAK2/NTSR1/BMPR1A/RANBP2/MME/FAIM2/APP/PRKAR1A
GO_DENDRITIC_SPINE_HEAD	12	-0.850969	-1.7346	0.000797425	0.00797425	0.00597536	863	tags=33%, list=6%, signal=31%	PPP1R9B/GPER1/SRGAP2/DNM1
GO_EXTERNAL_SIDE_OF_PLASMA_MEMBRANE	169	-0.466882	-1.53268	0.000829891	0.00816059	0.00611498	871	tags=15%, list=6%, signal=15%	PRNP/ADAM9/CUBN/ITGA2/CD302/CD4/ACE/SCARA5/ADGRA3/ABCA1/NRCAM/TGFBR2/BTN3A1/BTN3A2/AMOT/PDGFRA/LIFR/GPC4/ENOX1/BMPR1A/TGFBR3/CTSK/BTN3A3/CLCN3/ANTXR2/ICOSLG
GO_CHAPERONE_COMPLEX	23	0.757705	1.82099	0.000943299	0.00891255	0.00667845	2638	tags=65%, list=20%, signal=53%	CCT3/CCT2/PSMG2/CDC37/STUB1/PSMG1/PPP5C/CCT6A/CCT7/HSPA8/CCT5/BAG3/CCT4/CCT8/HSF1
GO_ACTOMYOSIN	69	0.578074	1.65638	0.00095109	0.00891255	0.00667845	953	tags=20%, list=7%, signal=19%	TPM1/MYL9/PDLIM1/PDLIM7/PDLIM2/FLNB/CNN2/CORO1B/ILK/ZYX/LDB3/ACTN4/TRIP6/CYBA
GO_NEUROMUSCULAR_JUNCTION	60	-0.590504	-1.69229	0.000951679	0.00891255	0.00667845	1582	tags=28%, list=12%, signal=25%	HDAC4/COL4A5/UNC13B/UTRN/VAMP1/F2R/LAMA2/STX1B/DLG4/LRP4/CHRNA1/PDZRN3/MYH10/ANK3/PTN/APP/PRKAR1A
GO_FICOLIN_1_RICH_GRANULE_MEMBRANE	39	0.669769	1.77108	0.0010733	0.00989364	0.00741361	663	tags=18%, list=5%, signal=17%	DYNLL1/TMEM179B/MGAM/TCIRG1/LAMTOR1/DSP/ATP6V0C
GO_RNA_POLYMERASE_II_TRANSCRIPTION_REGULATOR_COMPLEX	138	-0.49168	-1.57756	0.00108998	0.00989364	0.00741361	2087	tags=22%, list=16%, signal=19%	NFYC/TAF7/TEAD2/HNRNPU/TAF5L/TLE1/MXI1/SMAD9/BCL9/TAF2/ATF1/GTF2A1/HIPK2/TAF4/MAX/RXRA/CTNNB1/SMAD5/YAP1/CBFB/TAF1/CREB1/SMAD2/TCF12/SMAD4/NFYA/ARNT/TRRAP/SMAD1/JUN/TCF4
GO_MITOCHONDRIAL_RESPIRATORY_CHAIN_COMPLEX_IV	10	0.883151	1.77063	0.00136282	0.0121828	0.00912895	746	tags=60%, list=6%, signal=57%	COX6A1/NDUFA4/COX5A/COX7C/UQCRFS1/COX4I1
GO_EARLY_ENDOSOME	306	-0.403037	-1.40594	0.00161202	0.0140839	0.0105535	1854	tags=22%, list=14%, signal=20%	GJA1/ZFYVE16/LNPEP/PHETA1/USP10/PMEPA1/VPS26A/STEAP2/ANK2/WDR91/SAMD9L/SORCS2/RNF157/SNX16/RAB22A/UVRAG/GGA2/ATP11B/LRP1/NUMB/VPS41/TRAK2/CCDC93/RNF11/KIF16B/AP1AR/ZFYVE9/STX6/DTX3L/WASHC2C/IGF2R/MYO1D/LRP6/APPL1/MYO1B/DNAJC13/RAB31/VPS35/SNX13/MARCHF8/INPP4A/GPER1/MAPK1/RND2/F2R/CLCN4/NTRK1/EPS15/GPR107/MTMR4/CD4/ALS2/TBC1D16/USP8/SNX2/APOE/F2RL1/NRP1/ATP9A/OSBPL6/APPL2/RPS6KC1/PIKFYVE/MME/CLCN3…
GO_PROTEASOME_CORE_COMPLEX_BETA_SUBUNIT_COMPLEX	10	0.87991	1.76414	0.00162323	0.0140839	0.0105535	1445	tags=80%, list=11%, signal=71%	PSMB2/PSMB6/PSMB5/PSMB1/PSMB3/PSMB4/PSMB10/PSMB7
GO_PML_BODY	92	-0.520104	-1.57932	0.00183611	0.0157001	0.0117646	2868	tags=36%, list=21%, signal=28%	TRIM8/TCF7L2/NBN/SMC6/CASP8AP2/TDP2/PPARGC1A/MTOR/ZMYM2/RNF111/RNF6/PTEN/EIF4ENIF1/CALCOCO2/PIAS2/HIPK2/SENP2/KLHL20/TOPORS/SIRT1/SKI/MAX/SMC5/HIPK3/ZNF451/MORC3/WDFY3/KAT6A/UBN1/TP53INP1/SATB1/USP7/SP3
GO_PRERIBOSOME_LARGE_SUBUNIT_PRECURSOR	23	0.741144	1.78119	0.00203255	0.0171315	0.0128372	1063	tags=39%, list=8%, signal=36%	EIF6/MRTO4/EBNA1BP2/BOP1/FBXW9/NOC2L/PES1/PPAN/WDR74
GO_PRECATALYTIC_SPLICEOSOME	52	0.602673	1.65499	0.00208924	0.0172562	0.0129306	2742	tags=50%, list=20%, signal=40%	TXNL4A/SNU13/SF3B5/LSM7/LSM4/SNRPG/SNRPB/SF3B6/LSM5/SNRPD2/LSM3/SNRPD3/MAGOHB/SNRPB2/SNRPE/SART1/PRPF31/SNRPF/RNF113A/SNRPD1/WBP4/SNRPA1/LSM8/SF3B4/RBMX2/LSM2
GO_ROUGH_ENDOPLASMIC_RETICULUM_MEMBRANE	29	0.691412	1.73379	0.00213503	0.0172562	0.0129306	1430	tags=38%, list=11%, signal=34%	RPS29/SSR4/SEC61G/RPS26/TMEM97/DERL2/SEC61A1/RPS28/SEC61B/RPL27/PLOD2
GO_INTRINSIC_COMPONENT_OF_ORGANELLE_MEMBRANE	347	0.396618	1.36858	0.00213658	0.0172562	0.0129306	2203	tags=23%, list=16%, signal=20%	YIF1B/MGARP/TIMM17B/EMC6/YIF1A/HACD1/HM13/TIMM23/TOMM40/FIS1/SLC25A4/MTLN/BAK1/MICOS13/PEX16/CHCHD6/SPCS1/QSOX1/ABHD17A/ALG3/DERL2/SEC61A1/SLC25A3/EMC8/MCU/CALR/ATP13A2/SLC35B2/RER1/COA1/MPC2/PINK1/POMGNT1/HACD2/SLC35A2/PIGU/COA3/GPAA1/TIMM17A/CHCHD10/ELOVL1/SFXN4/FKBP8/DPM2/SCO1/TMEM11/EMC9/SELENOS/PDIA3/MCUR1/SMDT1/BNIP1/PEX11G/EMC7/VAMP5/PREB/MICOS10/AUP1/CCDC51/RFNG/SLC27A5/ESYT1/RTN2/RAB3B/U…
GO_SMALL_NUCLEOLAR_RIBONUCLEOPROTEIN_COMPLEX	24	0.722926	1.74022	0.00216434	0.0172562	0.0129306	3150	tags=75%, list=23%, signal=58%	NOP10/SNU13/RRP9/POP7/NHP2/NOP56/POP5/POP4/SNRPF/RPP25L/RPP40/NOP58/LSM6/GAR1/DKC1/RPP25/SNRNP40/RPP30
GO_CATENIN_COMPLEX	18	-0.75555	-1.70644	0.00257224	0.020235	0.0151627	682	tags=22%, list=5%, signal=21%	CTNNB1/JUP/CDH11/DCHS1
GO_ACTIN_CYTOSKELETON	401	0.384355	1.34432	0.0026346	0.0203768	0.015269	967	tags=12%, list=7%, signal=12%	NEXN/TPM1/FLNA/MYL9/ALDOA/PDLIM1/MYL6/ACTB/HAX1/MSRB1/MYL12A/PDLIM7/CFL1/MPRIP/PDLIM2/PPP1R12A/TAX1BP3/KRT19/TPM2/LMOD1/FLNB/CNN2/ACTA2/COTL1/PAWR/CORO1B/ILK/ZYX/CDC42EP3/ACTG1/FLT1/ACTG2/DCTN3/DAPK3/FLII/CRYAB/BAIAP2L1/TARS1/VASP/STOML2/LDB3/PARVB/ACTN4/TRIP6/CAPG/CAP2/SLC9A3R1/LASP1/CYBA/ZNF185
GO_PRESYNAPSE	354	-0.382912	-1.36089	0.00265935	0.0203768	0.015269	1924	tags=21%, list=14%, signal=19%	SCAMP1/CBARP/RAB40B/PRRT2/RNF112/FLRT3/PLEKHG5/NLGN3/KCNIP3/SEMA4C/CTTNBP2/ARHGAP44/PTPRN2/ADGRL1/EFNB3/FCHO2/IQSEC1/SLC1A2/EGFLAM/SYT1/STX16/AMPH/SLC4A8/ITSN1/UNC13B/CANX/STON1/CADPS2/RAB8B/STX6/VAMP4/TRIM9/GRIN2A/FXR1/SLC22A3/SEPTIN8/VAMP1/PPP1CC/SEPTIN3/VPS35/PRNP/NRXN2/GPER1/EPHB2/KIAA1109/NLGN2/RAB27B/ITGA2/ZDHHC17/SNAP25/CLCN4/CTNNB1/SLC40A1/STX1B/FXYD6/SLC17A7/DLG4/LRRK2/NTNG1/BLOC1S6/PTPR…
GO_BASAL_PART_OF_CELL	58	-0.581583	-1.65734	0.00281787	0.0213146	0.0159717	1369	tags=24%, list=10%, signal=22%	CLASP1/SLC23A2/SLC12A2/SLC1A3/CLDN11/CLASP2/ERBIN/ITGA2/EPS15/CEACAM1/CLCA2/ANK3/AQP1/SLC7A8
GO_TRANSCRIPTION_REPRESSOR_COMPLEX	66	-0.543031	-1.5822	0.00301651	0.0225284	0.0168812	2391	tags=33%, list=18%, signal=28%	GATAD2A/HDAC2/N4BP2L2/CTBP2/RLIM/PRDM10/H1-0/PHF12/HDAC4/MIER1/GLI3/RBPJ/RCOR1/SKI/SP1/ZNF224/SIN3A/PRDM16/ETV3/RBBP4/SP3/JUN
GO_CYTOPLASMIC_SIDE_OF_ENDOPLASMIC_RETICULUM_MEMBRANE	14	0.787625	1.67977	0.00354163	0.0259452	0.0194415	1040	tags=36%, list=8%, signal=33%	RPS29/HM13/RPS26/RPS28/RPL27
GO_U12_TYPE_SPLICEOSOMAL_COMPLEX	26	0.708133	1.73881	0.00356197	0.0259452	0.0194415	1894	tags=46%, list=14%, signal=40%	SF3B5/LSM7/SNRPG/SNRPB/SF3B6/SNRPD2/ZMAT5/ZCRB1/SNRPD3/SNRPE/SNRNP25/SNRPF
GO_EXOCYTIC_VESICLE	172	-0.432344	-1.42631	0.00395358	0.0281687	0.0211077	1924	tags=24%, list=14%, signal=21%	SCAMP1/CBARP/RAB40B/PRRT2/RNF112/SEMA4C/CTTNBP2/PTPRN2/IQSEC1/SYT1/STX16/AMPH/RAB3IL1/SLC4A8/UNC13B/STON1/RAB8B/STX6/VAMP4/TRIM9/GRIN2A/SYTL5/SEPTIN8/VAMP1/RAB27B/SNAP25/CLCN4/SLC40A1/STX1B/SLC17A7/DLG4/LRRK2/PTPRS/APBA1/DPYSL3/SYT7/ADAM10/MME/CLCN3/APP/DNM1
GO_ENDOPLASMIC_RETICULUM_GOLGI_INTERMEDIATE_COMPARTMENT	112	0.489181	1.51606	0.00399074	0.0281687	0.0211077	1532	tags=21%, list=11%, signal=19%	TRAPPC5/YIF1B/COPZ2/YIF1A/MYDGF/PIEZO1/SCYL1/TMED3/TMED9/MGAT4B/CD59/CALR/RER1/TMED1/STX5/LMAN2/KDELR1/RAB1B/YKT6/ASPSCR1/COL7A1/CNIH4/SERPINH1/P4HB
GO_EARLY_ENDOSOME_MEMBRANE	131	-0.461226	-1.47467	0.00401046	0.0281687	0.0211077	1976	tags=24%, list=15%, signal=20%	GGA3/RUFY1/ZFYVE16/PMEPA1/WDR91/SORCS2/SNX16/GGA2/KIF16B/ZFYVE9/DTX3L/WASHC2C/LRP6/APPL1/DNAJC13/RAB31/SNX13/MARCHF8/INPP4A/CLCN4/NTRK1/EPS15/MTMR4/SNX2/ATP9A/OSBPL6/APPL2/PIKFYVE/CLCN3/WLS/GPNMB
GO_NEURON_PROJECTION_MEMBRANE	35	-0.618973	-1.61858	0.00446437	0.0307985	0.0230783	2877	tags=43%, list=21%, signal=34%	MPP2/ATP6AP2/DAGLA/SGCE/TRPV1/GABARAPL1/SLC1A2/VEZT/MYO1D/PPP1R9B/GPER1/ROBO2/ATP2B1/EPB41L3/WLS
GO_PROTON_TRANSPORTING_V_TYPE_ATPASE_COMPLEX	22	0.716976	1.70072	0.00452124	0.0307985	0.0230783	1230	tags=36%, list=9%, signal=33%	ATP6V0B/ATP6V0E2/TCIRG1/ATP6V0C/ATP6V0D1/ATP6V0E1/ATP6V1H/ATP6V1D
GO_ENDOPLASMIC_RETICULUM_GOLGI_INTERMEDIATE_COMPARTMENT_MEMBRANE	64	0.561544	1.58502	0.00454148	0.0307985	0.0230783	1329	tags=25%, list=10%, signal=23%	YIF1B/COPZ2/YIF1A/PIEZO1/TMED3/TMED9/CD59/CALR/TMED1/STX5/LMAN2/KDELR1/RAB1B/YKT6/ASPSCR1/COL7A1
GO_RESPIRATORY_CHAIN_COMPLEX_III	12	0.810175	1.67185	0.00463444	0.0310718	0.023283	1116	tags=50%, list=8%, signal=46%	UQCR10/UQCRQ/UQCRFS1/CYC1/UQCRC1/UQCRH
GO_9PLUS0_NON_MOTILE_CILIUM	72	-0.53762	-1.5743	0.00485072	0.0321565	0.0240958	1678	tags=21%, list=12%, signal=18%	WHRN/MYO7A/PTGS1/PHLPP2/IFT57/MCHR1/PTPRK/KIAA1549/TOPORS/KIFAP3/SMO/ATP8A2/BBS4/MERTK/IFT80
GO_BASAL_PLASMA_MEMBRANE	44	-0.599656	-1.63104	0.00493338	0.0322706	0.0241814	1369	tags=23%, list=10%, signal=20%	SLC23A2/SLC12A2/SLC1A3/ERBIN/EPS15/CEACAM1/CLCA2/ANK3/AQP1/SLC7A8
GO_AMINOACYL_TRNA_SYNTHETASE_MULTIENZYME_COMPLEX	11	0.827526	1.67957	0.00497772	0.0322706	0.0241814	1671	tags=64%, list=12%, signal=56%	AIMP2/EPRS1/DARS1/EEF1E1/QARS1/KARS1/MARS1
GO_CELL_PROJECTION_MEMBRANE	235	-0.399464	-1.35971	0.00503203	0.0322706	0.0241814	1499	tags=20%, list=11%, signal=18%	PDE9A/SLC1A2/PHLPP2/GAP43/MCHR1/SLC12A2/KIRREL1/SYNE2/VEZT/SPRY4/MYO1D/UTRN/EFCAB7/SLC39A6/PPP1R9B/PDPN/CUBN/GPER1/FAM107A/CLASP2/CYBRD1/CTNNB1/SMO/BBS4/EPS15/C2CD5/PAK1/DPP4/MACF1/TCTN2/EVC2/CEACAM1/ROBO2/PSD3/SPATA13/SPRY2/PSD/ATP2B1/JCAD/ADAM17/APPL2/EVC/EPB41L3/WLS/AQP1/SLC7A8
GO_SIDE_OF_MEMBRANE	327	-0.375147	-1.31772	0.00560356	0.0355495	0.0266383	871	tags=12%, list=6%, signal=11%	PRNP/PPP1R9B/GNG2/ADAM9/CUBN/ITGA2/SNAP25/CD302/DLG4/ERRFI1/CD4/LRRK2/ACE/SCARA5/ADGRA3/EXOC1/ABCA1/JUP/NRCAM/TGFBR2/ATP2B1/BTN3A1/BTN3A2/AMOT/PDGFRA/NTSR1/YES1/LIFR/GPC4/ENOX1/BMPR1A/RGS2/TGFBR3/GEM/CTSK/BTN3A3/CLCN3/ANTXR2/ICOSLG
GO_U2_TYPE_SPLICEOSOMAL_COMPLEX	91	0.515348	1.55461	0.00579995	0.036214	0.0271363	3326	tags=47%, list=25%, signal=36%	TXNL4A/SNRPC/SNU13/SF3B5/LSM7/LSM4/PPIL1/PPIE/SNRPG/YJU2/SNRPB/SF3B6/LSM5/BUD31/SNRPD2/LSM3/SNRPD3/MAGOHB/SNRPB2/SNRPE/SART1/PRPF31/PRPF19/SNRPF/RNF113A/SNRPD1/WBP4/SNRPA1/LSM8/SF3B4/RBMX2/LSM2/PLRG1/RBM8A/CWC15/LSM6/SNRNP40/SNRNP70/EIF4A3/PRPF8/CRNKL1/PHF5A/BUD13
GO_PLASMA_MEMBRANE_RAFT	79	-0.513399	-1.53574	0.00583107	0.036214	0.0271363	1617	tags=24%, list=12%, signal=21%	STIM1/CBL/EFNA5/CAVIN4/MYO1D/LRP6/MAPK1/F2R/CTNNB1/SMO/LRRK2/LRP4/FXYD1/TGFBR2/SPRED1/ADD3/JAK2/BMPR1A/PRKAR1A
GO_PERINUCLEAR_ENDOPLASMIC_RETICULUM	18	-0.722542	-1.6319	0.00648837	0.0398764	0.0298806	1065	tags=28%, list=8%, signal=26%	OSBP/CLU/OSBPL6/PIK3R1/ADAM10
GO_OUTER_MEMBRANE	195	0.419272	1.37833	0.00671423	0.0408391	0.030602	1076	tags=15%, list=8%, signal=14%	HAX1/MGARP/UBA52/BOK/ASS1/MTX1/TSPO/TOMM40/NUTF2/FIS1/NME1/RAB32/TOMM6/BAK1/MLXIP/PHB2/MICOS13/TOMM5/CISD1/CHCHD6/TMEM109/ATP5MC2/ATP5MC3/STMP1/BAD/TOMM7/CPTP/CYB5A/PINK1/EMD
GO_SM_LIKE_PROTEIN_FAMILY_COMPLEX	74	0.51041	1.47666	0.0068381	0.0411681	0.0308486	2742	tags=42%, list=20%, signal=34%	TXNL4A/SNRPC/SNU13/SF3B5/LSM7/STRAP/LSM4/SNRPG/SNRPB/SF3B6/LSM5/SNRPA/SNRPD2/LSM3/GEMIN7/SNRPD3/SNRPB2/SNRPE/PPIH/SART1/PRPF31/SNRPF/LSM1/LSM10/CD2BP2/SNRPD1/SNRPA1/LSM8/GEMIN6/RBMX2/LSM2
GO_ENDOSOME_LUMEN	22	-0.705568	-1.68229	0.00740705	0.044143	0.0330778	200	tags=27%, list=1%, signal=27%	PRLR/LNPEP/CTSS/JAK2/CTSK/APP
GO_METHYLOSOME	12	0.792306	1.63498	0.00779673	0.0460007	0.0344698	2419	tags=83%, list=18%, signal=68%	PRMT1/WDR77/SNRPG/SNRPB/SNRPD2/PRMT5/SNRPD3/SNRPE/SNRPF/SNRPD1

## Sheet: Table S4
ID	setSize	enrichmentScore	NES	pvalue	p.adjust	qvalues	rank	leading_edge	core_enrichment
GO_OXIDATIVE_PHOSPHORYLATION	138	0.779081	2.48139	2.26991037187848e-21	1.02645347016345e-17	8.19796051148955e-18	1640	tags=54%, list=12%, signal=48%	COX8A/ATP5MC1/COX6A1/UQCR10/NDUFA4/NDUFB2/NDUFS8/NDUFA11/COX5A/NDUFA12/NDUFV2/NDUFC1/NDUFS7/NDUFA7/NDUFB11/NDUFB10/NDUFB7/UQCR11/COX7A2/ATP5F1C/NDUFA2/NDUFA8/UQCRQ/NDUFB6/COX5B/NDUFS6/NDUFB8/NDUFA1/ATP5F1B/COX7C/COX7A1/ATP5MF/NDUFB1/ATP5MC2/UQCRFS1/NDUFB9/NDUFS5/CYC1/ATP5MC3/NDUFA10/UQCC2/NDUFB3/COX4I1/ATP5F1E/NDUFAB1/UQCRC1/NDUFS4/STOML2/NDUFA13/NDUFB4/PINK1/COX2/ATP5PB/ATP5PF/DNAJC30/DNAJC15/AT…
GO_MITOCHONDRIAL_TRANSLATION	133	0.77722	2.46699	2.75233997564497e-20	6.22304068493327e-17	4.97014655601994e-17	1914	tags=55%, list=14%, signal=48%	MRPS7/MRPL28/MRPL2/MRPS11/NDUFA7/MRPL52/MRPL37/MRPL17/MRPS24/MRPL41/CHCHD1/MRPL12/MRPL27/GADD45GIP1/MRPL54/MRPL4/MRPL20/MRPL33/MRPL36/MRPS33/MRPS15/MRPL11/C1QBP/AURKAIP1/MRPL43/MRPS12/MRPS2/MRPL22/MRPS34/MRPL24/MRPL53/MRPS18A/MRPL21/MRPL40/MRPS14/MPV17L2/MRPS16/UQCC2/YARS2/MRPL23/MRPL14/MTG1/GARS1/MRPS5/TUFM/ERAL1/MRPL58/MRPL55/MRPL57/MRPL46/COA3/MRPS17/MRPS21/MRPS25/MRPL51/MRPS10/MRPL15/MRPS26/M…
GO_ELECTRON_TRANSPORT_CHAIN	163	0.741367	2.40072	2.68612783677595e-19	4.04889002596695e-16	3.2337209150801e-16	2288	tags=53%, list=17%, signal=45%	COX8A/COX6A1/UQCR10/NDUFA4/NDUFB2/NDUFS8/TSTA3/NDUFA11/COX5A/NDUFA12/NDUFV2/NDUFC1/NDUFS7/NDUFA7/NDUFB11/NDUFB10/NDUFB7/UQCR11/COX7A2/NDUFA2/NDUFA8/UQCRQ/NDUFB6/COX5B/NDUFS6/NDUFB8/NDUFA1/COX7C/PTGES2/COX7A1/NDUFB1/UQCRFS1/NDUFB9/ALDH4A1/NDUFS5/CYC1/NDUFA10/DHRS3/TXNRD3/NDUFB3/COX4I1/NDUFAB1/UQCRC1/NDUFS4/CIAPIN1/NDUFA13/NDUFB4/FDX2/CYB5A/CYBA/PINK1/SDHB/GLRX5/COX2/IDH3B/SH3BGRL3/DNAJC15/DEGS1/SU…
GO_MITOCHONDRIAL_GENE_EXPRESSION	163	0.737997	2.38981	7.01416040289241e-19	7.92950833546987e-16	6.33304851113785e-16	1914	tags=48%, list=14%, signal=42%	MRPS7/MRPL28/MRPL2/MRPS11/NDUFA7/MRPL52/MRPL37/HSD17B10/MRPL17/MRPS24/MRPL41/CHCHD1/MRPL12/MRPL27/GADD45GIP1/MRPL54/MRPL4/MRPL20/MRPL33/MRPL36/MRPS33/MRPS15/MRPL11/C1QBP/AURKAIP1/MRPL43/MRPS12/MRPS2/MRPL22/MRPS34/MRPL24/MRPL53/MRPS18A/MRPL21/MRPL40/MRPS14/MPV17L2/MRPS16/UQCC2/YARS2/MRPL23/MRPL14/MTG1/GARS1/MRPS5/TUFM/ERAL1/MRPL58/MRPL55/MRPL57/MRPL46/COA3/MRPS17/MRPS21/TBRG4/CHCHD10/MRPS25/PUS1/M…
GO_GENERATION_OF_PRECURSOR_METABOLITES_AND_ENERGY	457	0.573525	2.04424	2.74500051365835e-18	2.48257846455261e-15	1.9827572131288e-15	1812	tags=31%, list=13%, signal=28%	ALDOA/EIF6/COX8A/ATP5MC1/COX6A1/UQCR10/NDUFA4/NDUFB2/NDUFS8/TSTA3/PGLS/NDUFA11/COX5A/NDUFA12/PPP1CA/NDUFV2/NDUFC1/NDUFS7/NDUFA7/TPI1/NDUFB11/SLC25A4/NDUFB10/PRELID1/NDUFB7/UQCR11/COX7A2/ATP5F1C/NDUFA2/IDH2/NDUFA8/UQCRQ/NDUFB6/COX5B/ALDH1B1/UGP2/NDUFS6/FH/NDUFB8/GAPDH/NDUFA1/ATP5F1B/PHB2/ATP5IF1/COX7C/PTGES2/COX7A1/MDH2/ATP5MF/CISD1/NDUFB1/ATP5MC2/UQCRFS1/NDUFB9/ALDH4A1/NDUFS5/CYC1/ATP5MC3/NDUFA10…
GO_ESTABLISHMENT_OF_PROTEIN_LOCALIZATION_TO_ENDOPLASMIC_RETICULUM	113	0.785443	2.43416	3.50972439368075e-18	2.64516228470406e-15	2.11260778854713e-15	2163	tags=65%, list=16%, signal=55%	RPL35A/RPS29/UBA52/RPL32/RPS5/RPLP0/RPL27A/SEC61G/RPSA/RPL28/RPL35/RPL8/RPL36/RPS12/RPLP1/RPS2/RPS21/RPL37/RPS26/RPL15/SGTA/RPS13/RPL39/RPS15/SPCS1/RPL23A/SSR3/RPL18A/RPL37A/RPL10A/RPS15A/SEC61A1/RPL7A/RPL38/RPS28/RPLP2/SEC61B/RPL30/RPL18/RPS16/RPS19/RPL31/RPL21/RPS14/RPL13/RPL27/SRP19/RPL24/RPL29/RPL12/RPS18/RPS8/RPL36A/CHMP4A/RPS9/RPL10/RPL41/RPS25/SPCS3/RPL17/RPS10/RPL34/RPL19/RPS3/RPS24/RPL23…
GO_PROTEIN_TARGETING	403	0.589704	2.08937	7.52260636044287e-18	4.85960370884609e-15	3.88121239438789e-15	2255	tags=36%, list=17%, signal=31%	YIF1B/HAX1/TIMM13/RPL35A/RPS29/MGARP/UBA52/TIMM8B/TIMM17B/RPL32/TSPO/RPS5/RPLP0/RPL27A/SEC61G/TIMM23/TOMM40/FIS1/RPSA/RPL28/RPL35/RPL8/RPL36/RPS12/RPLP1/RPS2/RPS21/RPL37/RPS26/PDCD5/RPL15/ZDHHC12/SGTA/ATP5IF1/RPS13/PEX16/PAM16/RPL39/UBL5/GIPC1/TOMM5/HRAS/RPS15/ROMO1/SPCS1/VPS4A/RPL23A/SSR3/RPL18A/RPL37A/RPL10A/RPS15A/SEC61A1/RPL7A/RPL38/RPS28/RPLP2/TIMM50/SEC61B/RPL30/CDC37/RPL18/TOMM7/NDUFA13/RH…
GO_CELLULAR_RESPIRATION	173	0.711127	2.32669	5.28375098463649e-17	2.98664024406578e-14	2.38533547740629e-14	1804	tags=42%, list=13%, signal=37%	COX8A/COX6A1/UQCR10/NDUFA4/NDUFB2/NDUFS8/NDUFA11/COX5A/NDUFA12/NDUFV2/NDUFC1/NDUFS7/NDUFA7/NDUFB11/NDUFB10/PRELID1/NDUFB7/UQCR11/NDUFA2/IDH2/NDUFA8/UQCRQ/NDUFB6/COX5B/NDUFS6/FH/NDUFB8/NDUFA1/COX7C/MDH2/CISD1/NDUFB1/UQCRFS1/NDUFB9/NDUFS5/CYC1/NDUFA10/ADSL/BLOC1S1/NDUFB3/COX4I1/NDUFAB1/UQCRC1/NDUFS4/NDUFA13/NDUFB4/PINK1/SDHB/COX2/SUCLG1/IDH3B/DNAJC15/PDHB/SURF1/UQCRH/FXN/NDUFAF2/SDHC/PARK7/ATP5F1D/…
GO_RIBOSOME_BIOGENESIS	303	0.621812	2.15303	7.14412364730234e-17	3.58952523701124e-14	2.86684072911045e-14	2189	tags=35%, list=16%, signal=30%	EIF6/MRPS7/RPL35A/MRPS11/WDR18/NOP10/RPL26L1/RPS5/ERCC2/RPLP0/ERI3/UTP14C/RPSA/RPL35/RPS2/SNU13/RPS21/RRP9/RAN/RRP36/MRPL20/RRP7A/MRPL36/MRTO4/EBNA1BP2/BOP1/MRPL11/C1QBP/FAM207A/MRPS2/MRPL22/RPS15/NOP16/RPL23A/TSR3/NLE1/SENP3/MPV17L2/RPL10A/RPUSD1/RPL7A/NOC2L/DDX56/RPL38/EXOSC4/PIH1D1/RBFA/RPS28/NSUN5/POP7/RPS16/RPS19/ERAL1/IMP4/NHP2/BUD23/GTF3A/RPS14/RPS27L/PES1/DDX49/PPAN/EMG1/GTF2H5/RPL27/WDR7…
GO_TRANSLATIONAL_TERMINATION	105	0.782307	2.41372	1.64085321855648e-16	7.41993825431242e-14	5.92607093986031e-14	1914	tags=60%, list=14%, signal=52%	MRPS7/MRPL28/MRPL2/MRPS11/EIF5A/MRPL52/MRPL37/MRPL17/MRPS24/MRPL41/CHCHD1/MRPL12/MRPL27/GADD45GIP1/MRPL54/MRPL4/JMJD4/MRPL20/MRPL33/MRPL36/MRPS33/MRPS15/MRPL11/AURKAIP1/MRPL43/MRPS12/MRPS2/MRPL22/MRPS34/MRPL24/MRPL53/MRPS18A/MRPL21/MRPL40/MRPS14/MRPS16/MRPL23/MRPL14/MRPS5/ERAL1/EIF5AL1/MRPL58/MRPL55/MRPL57/MRPL46/MRPS17/MRPS21/MRPS25/MRPL51/MRPS10/MRPL15/MRPS26/MRPL32/MRPS36/MRPS28/MRPS22/MRPL47/…
GO_COTRANSLATIONAL_PROTEIN_TARGETING_TO_MEMBRANE	99	0.786117	2.39415	8.67021174498752e-16	3.5642452282576e-13	2.84665038249303e-13	1994	tags=65%, list=15%, signal=55%	RPL35A/RPS29/UBA52/RPL32/RPS5/RPLP0/RPL27A/RPSA/RPL28/RPL35/RPL8/RPL36/RPS12/RPLP1/RPS2/RPS21/RPL37/RPS26/RPL15/RPS13/RPL39/RPS15/RPL23A/SSR3/RPL18A/RPL37A/RPL10A/RPS15A/SEC61A1/RPL7A/RPL38/RPS28/RPLP2/SEC61B/RPL30/RPL18/RPS16/RPS19/RPL31/RPL21/RPS14/RPL13/RPL27/SRP19/RPL24/RPL29/RPL12/RPS18/RPS8/RPL36A/RPS9/RPL10/RPL41/RPS25/SSR2/RPL17/RPS10/RPL34/RPL19/RPS3/RPS24/RPL23/RPS27A/SRP14
GO_PROTEIN_LOCALIZATION_TO_ENDOPLASMIC_RETICULUM	139	0.726281	2.31649	1.00229017125311e-15	3.77696346200545e-13	3.01654173471e-13	2242	tags=58%, list=17%, signal=48%	RPL35A/RPS29/UBA52/RPL32/RPS5/RPLP0/RPL27A/SEC61G/RPSA/RPL28/RPL35/RPL8/RPL36/RPS12/RPLP1/RPS2/RPS21/RPL37/RPS26/RPL15/SGTA/RPS13/RPL39/RPS15/SPCS1/RPL23A/SSR3/RPL18A/RPL37A/RPL10A/RPS15A/SEC61A1/RPL7A/RPL38/RPS28/RPLP2/SEC61B/RPL30/RPL18/RER1/DDRGK1/RPS16/RPS19/RPL31/RPL21/RPS14/RPL13/RPL27/GPAA1/SRP19/RPL24/KDELR1/RPL29/RPL12/RPS18/RPS8/RPL36A/CHMP4A/RPS9/RPL10/RPL41/RPS25/SPCS3/RPL17/RPS10/RPL…
GO_MITOCHONDRIAL_TRANSLATIONAL_TERMINATION	89	0.801977	2.4123	1.11067717991134e-15	3.86344785196853e-13	3.08561409253102e-13	1914	tags=66%, list=14%, signal=57%	MRPS7/MRPL28/MRPL2/MRPS11/MRPL52/MRPL37/MRPL17/MRPS24/MRPL41/CHCHD1/MRPL12/MRPL27/GADD45GIP1/MRPL54/MRPL4/MRPL20/MRPL33/MRPL36/MRPS33/MRPS15/MRPL11/AURKAIP1/MRPL43/MRPS12/MRPS2/MRPL22/MRPS34/MRPL24/MRPL53/MRPS18A/MRPL21/MRPL40/MRPS14/MRPS16/MRPL23/MRPL14/MRPS5/ERAL1/MRPL58/MRPL55/MRPL57/MRPL46/MRPS17/MRPS21/MRPS25/MRPL51/MRPS10/MRPL15/MRPS26/MRPL32/MRPS36/MRPS28/MRPS22/MRPL47/MRPL38/MRPL13/MRPL18…
GO_TRANSLATIONAL_ELONGATION	132	0.736091	2.32867	2.64674124434563e-15	8.09281367930714e-13	6.46347534479453e-13	1914	tags=52%, list=14%, signal=45%	MRPS7/MRPL28/MRPL2/MRPS11/EIF5A/MRPL52/MRPL37/RPLP1/MRPL17/MRPS24/MRPL41/CHCHD1/MRPL12/MRPL27/GADD45GIP1/MRPL54/MRPL4/MRPL20/MRPL33/MRPL36/MRPS33/MRPS15/MRPL11/AURKAIP1/MRPL43/MRPS12/MRPS2/MRPL22/MRPS34/MRPL24/MRPL53/MRPS18A/MRPL21/MRPL40/MRPS14/MRPS16/MRPL23/MRPL14/MRPS5/RPLP2/RPL30/TUFM/ERAL1/EIF5AL1/MRPL58/MRPL55/MRPL57/MRPL46/EEF1B2/MRPS17/MRPS21/MRPS25/DPH2/MRPL51/MRPS10/MRPL15/MRPS26/MRPL32…
GO_ENERGY_DERIVATION_BY_OXIDATION_OF_ORGANIC_COMPOUNDS	241	0.637144	2.16025	2.6844804332067e-15	8.09281367930714e-13	6.46347534479453e-13	1804	tags=34%, list=13%, signal=30%	COX8A/COX6A1/UQCR10/NDUFA4/NDUFB2/NDUFS8/NDUFA11/COX5A/NDUFA12/PPP1CA/NDUFV2/NDUFC1/NDUFS7/NDUFA7/NDUFB11/NDUFB10/PRELID1/NDUFB7/UQCR11/NDUFA2/IDH2/NDUFA8/UQCRQ/NDUFB6/COX5B/UGP2/NDUFS6/FH/NDUFB8/NDUFA1/COX7C/MDH2/CISD1/NDUFB1/UQCRFS1/NDUFB9/NDUFS5/CYC1/NDUFA10/ADSL/BLOC1S1/NDUFB3/COX4I1/NDUFAB1/UQCRC1/NDUFS4/PPP1R3C/NDUFA13/NDUFB4/PINK1/SDHB/COX2/SUCLG1/IDH3B/DNAJC15/PDHB/SURF1/UQCRH/FXN/NDUFAF2…
GO_ATP_SYNTHESIS_COUPLED_ELECTRON_TRANSPORT	92	0.791399	2.38589	3.60730541927113e-15	1.0195146941215e-12	8.14254269310476e-13	1640	tags=55%, list=12%, signal=49%	COX8A/COX6A1/UQCR10/NDUFA4/NDUFB2/NDUFS8/NDUFA11/COX5A/NDUFA12/NDUFV2/NDUFC1/NDUFS7/NDUFA7/NDUFB11/NDUFB10/NDUFB7/UQCR11/NDUFA2/NDUFA8/UQCRQ/NDUFB6/COX5B/NDUFS6/NDUFB8/NDUFA1/COX7C/NDUFB1/UQCRFS1/NDUFB9/NDUFS5/CYC1/NDUFA10/NDUFB3/COX4I1/NDUFAB1/UQCRC1/NDUFS4/NDUFA13/NDUFB4/PINK1/COX2/DNAJC15/UQCRH/SDHC/PARK7/SDHAF2/NDUFC2/NDUFA9/ND3/COX6C/COQ9
GO_ATP_METABOLIC_PROCESS	268	0.619655	2.11334	5.04456942009667e-15	1.34185546574572e-12	1.07169768918586e-12	1693	tags=36%, list=13%, signal=32%	ALDOA/EIF6/COX8A/ATP5MC1/COX6A1/UQCR10/NDUFA4/NDUFB2/NDUFS8/NDUFA11/COX5A/TSPO/NDUFA12/NDUFV2/NDUFC1/NDUFS7/NDUFA7/TPI1/NDUFB11/NDUFB10/NDUFB7/UQCR11/COX7A2/ATP5F1C/NDUFA2/NDUFA8/UQCRQ/NDUFB6/COX5B/NDUFS6/NDUFB8/GAPDH/NDUFA1/ATP5F1B/ATP5IF1/COX7C/COX7A1/ATP5MF/NUDT2/NDUFB1/ATP5MC2/UQCRFS1/NDUFB9/NDUFS5/CYC1/ATP5MC3/NDUFA10/UQCC2/ENO1/NDUFB3/COX4I1/ATP5F1E/PFKP/NDUFAB1/UQCRC1/SLC2A6/NDUFS4/STOML2/…
GO_RESPIRATORY_ELECTRON_TRANSPORT_CHAIN	108	0.761994	2.34939	1.06104516069897e-14	2.62335387591147e-12	2.09519009945582e-12	2258	tags=59%, list=17%, signal=50%	COX8A/COX6A1/UQCR10/NDUFA4/NDUFB2/NDUFS8/NDUFA11/COX5A/NDUFA12/NDUFV2/NDUFC1/NDUFS7/NDUFA7/NDUFB11/NDUFB10/NDUFB7/UQCR11/NDUFA2/NDUFA8/UQCRQ/NDUFB6/COX5B/NDUFS6/NDUFB8/NDUFA1/COX7C/NDUFB1/UQCRFS1/NDUFB9/NDUFS5/CYC1/NDUFA10/NDUFB3/COX4I1/NDUFAB1/UQCRC1/NDUFS4/NDUFA13/NDUFB4/PINK1/SDHB/COX2/DNAJC15/UQCRH/NDUFAF2/SDHC/PARK7/SDHAF2/NDUFC2/NDUFA9/ND3/ETFRF1/COX6C/COQ9/MYBBP1A/ETFA/NDUFB5/NDUFA3/NDUFV1…
GO_MITOCHONDRIAL_RESPIRATORY_CHAIN_COMPLEX_ASSEMBLY	101	0.772903	2.36281	1.10224952769389e-14	2.62335387591147e-12	2.09519009945582e-12	2195	tags=60%, list=16%, signal=51%	UQCR10/NDUFB2/NDUFS8/NDUFA11/NDUFA12/NDUFV2/NDUFC1/NDUFS7/NDUFA7/TMEM126A/NDUFB11/NDUFB10/NDUFB7/NDUFA2/NDUFA8/NDUFB6/NDUFS6/COA4/NDUFB8/NDUFA1/NDUFAF3/NDUFB1/NDUFAF8/NDUFB9/NDUFS5/NDUFA10/UQCC2/ECSIT/NDUFB3/COX14/NDUFAB1/NDUFS4/NDUFA13/NDUFB4/COA1/DMAC1/COA3/SURF1/COX20/NDUFAF2/SDHAF2/SDHAF4/COX17/SCO1/SDHAF1/NDUFC2/NDUFA9/ND3/COA8/TACO1/SAMM50/CHCHD4/NDUFB5/NDUFA3/COX16/NDUFV1/AIFM1/PET100/NDUF…
GO_PROTEIN_TARGETING_TO_MEMBRANE	184	0.674295	2.22137	2.38324817302336e-14	5.38852411920582e-12	4.30364446402272e-12	2163	tags=45%, list=16%, signal=38%	YIF1B/RPL35A/RPS29/UBA52/RPL32/RPS5/RPLP0/RPL27A/SEC61G/FIS1/RPSA/RPL28/RPL35/RPL8/RPL36/RPS12/RPLP1/RPS2/RPS21/RPL37/RPS26/RPL15/ZDHHC12/SGTA/RPS13/PEX16/RPL39/HRAS/RPS15/RPL23A/SSR3/RPL18A/RPL37A/RPL10A/RPS15A/SEC61A1/RPL7A/RPL38/RPS28/RPLP2/SEC61B/RPL30/RPL18/RPS16/RPS19/RPL31/RPL21/RPS14/CIB1/RPL13/RPL27/SRP19/RPL24/ZDHHC24/RPL29/CDK5/RPL12/RPS18/RPS8/RPL36A/CHMP4A/RPS9/RPL10/RPL41/RPS25/SSR2…
GO_RIBONUCLEOPROTEIN_COMPLEX_BIOGENESIS	429	0.542681	1.92924	1.82243066052863e-13	3.92430068900499e-11	3.13421533647806e-11	2189	tags=31%, list=16%, signal=27%	EIF6/MRPS7/RPL35A/MRPS11/WDR18/NOP10/RPL26L1/TXNL4A/RPS5/ERCC2/RPLP0/ERI3/SNRPC/RUVBL2/EIF2S2/UTP14C/RPSA/RPL35/RPS2/SNU13/RPS21/MCTS1/RRP9/RAN/EIF3K/RRP36/MRPL20/RRP7A/MRPL36/MRTO4/EBNA1BP2/EIF3G/STRAP/BOP1/MRPL11/C1QBP/FAM207A/LSM4/MRPS2/MRPL22/RPS15/NOP16/EIF3F/RPL23A/TSR3/NLE1/SENP3/MPV17L2/RPL10A/RPUSD1/RPL7A/NOC2L/DDX56/RPL38/EIF3C/EXOSC4/PIH1D1/RBFA/RPS28/WDR77/EIF3I/NSUN5/SNRPG/POP7/RPS16…
GO_TRANSLATIONAL_INITIATION	182	0.654382	2.15384	5.15453216217748e-13	1.05949065624393e-10	8.46181810929709e-11	1647	tags=41%, list=12%, signal=37%	EIF6/RPL35A/RPS29/EIF4EBP1/UBA52/EIF4G1/RPL32/PPP1CA/RPS5/RPLP0/RPL27A/RPS6KB2/EIF2S2/RPSA/RPL28/EIF2AK4/RPL35/RPL8/RPL36/RPS12/RPLP1/RPS2/RPS21/MCTS1/RPL37/RPS26/EIF3K/RPL15/RPS13/EIF3G/RPL39/CTIF/RPS15/EIF4E2/EIF3F/HSPB1/RPL23A/RPL18A/RPL37A/RPL10A/RPS15A/RPL7A/RPL38/EIF3C/RPS28/RPLP2/RPL30/EIF3I/RPL18/POLR2G/RPS16/RPS19/RPL31/RPL21/RPS14/RPL13/EIF4A1/EIF3J/RPL27/RPL24/RPL29/RPL12/RPS18/RPS8/MI…
GO_NUCLEAR_TRANSCRIBED_MRNA_CATABOLIC_PROCESS_NONSENSE_MEDIATED_DECAY	119	0.711484	2.22454	1.29034107311446e-12	2.53692275331461e-10	2.02616028460216e-10	1647	tags=49%, list=12%, signal=43%	RPL35A/RPS29/UBA52/EIF4G1/RPL32/RPS5/RPLP0/RPL27A/RPSA/RPL28/RPL35/RPL8/RPL36/RPS12/RPLP1/RPS2/RPS21/RPL37/RPS26/RPL15/RPS13/RPL39/CTIF/RPS15/RPL23A/RPL18A/RPL37A/RPL10A/RPS15A/RPL7A/RPL38/PPP2R1A/RPS28/RPLP2/RPL30/RPL18/RPS16/RPS19/RPL31/RPL21/RPS14/RPL13/RPL27/RPL24/RPL29/RPL12/RPS18/RPS8/PYM1/MAGOHB/RPL36A/RPS9/RPL10/RPL41/RPS25/RPL17/RPS10/RPL34
GO_MITOCHONDRIAL_TRANSPORT	251	0.597047	2.02751	3.34168267060543e-12	6.29628709853241e-10	5.02864615914353e-10	1945	tags=33%, list=14%, signal=29%	HAX1/ATP5MC1/TIMM13/MGARP/TIMM8B/TIMM17B/BOK/TSPO/TIMM23/TOMM40/DYNLT1/FIS1/ATP5F1C/SLC25A1/ALKBH7/TMEM14B/COX5B/PDCD5/BAK1/ATP5F1B/ATP5IF1/PAM16/UBL5/ATP5MF/TOMM5/ROMO1/TMEM14C/ATP5MC2/CYC1/ATP5MC3/SLC25A10/MCU/SLC25A5/ATP5F1E/TIMM50/TST/STOML2/BAD/NMT1/TOMM7/NDUFA13/TIMM10/TIMM44/MPC2/PINK1/ATP5PB/ATP5PF/YWHAB/DNAJC30/DNAJC15/UBE2L3/ATP5PO/TIMM17A/HEBP2/AIP/CHCHD10/ATP5ME/ATP5F1D/SFXN4/TMEM102/…
GO_DEVELOPMENTAL_GROWTH	489	-0.497505	-1.82747	1.15000330906666e-11	2.01014491743032e-09	1.60543942170521e-09	2113	tags=28%, list=16%, signal=25%	DUSP10/MEF2C/PRLR/SEMA4B/PLXNA1/MTM1/SLIT1/SAV1/SLC25A25/ATRN/BMP4/PTCH1/S1PR1/ECM1/PLAG1/NIPBL/GJA1/PPP3CB/FLRT3/DRAXIN/NLGN3/NOTCH2/FZD7/SEMA4C/MAPK14/GDF15/SOX9/MBD5/GLI2/ESR1/SEMA6D/CDKN1B/SLIT2/EFNA5/LATS1/SH3PXD2B/RNF157/BCL9/GIGYF2/SLC1A2/SYT1/FGF7/LRP1/GAP43/RYK/PPP3CA/MEGF8/GLI3/AREG/RBPJ/MED12/DIPK2A/FOXO3/ABL1/PTPN11/RUFY3/PTPN12/IST1/ISLR2/ACACB/ULK2/LRP6/LARGE1/MEX3C/BMPR1B/SOS1/SPAR…
GO_NADH_DEHYDROGENASE_COMPLEX_ASSEMBLY	65	0.808034	2.32928	1.15576664867732e-11	2.01014491743032e-09	1.60543942170521e-09	910	tags=49%, list=7%, signal=46%	NDUFB2/NDUFS8/NDUFA11/NDUFA12/NDUFV2/NDUFC1/NDUFS7/NDUFA7/TMEM126A/NDUFB11/NDUFB10/NDUFB7/NDUFA2/NDUFA8/NDUFB6/NDUFS6/NDUFB8/NDUFA1/NDUFAF3/NDUFB1/NDUFAF8/NDUFB9/NDUFS5/NDUFA10/ECSIT/NDUFB3/NDUFAB1/NDUFS4/NDUFA13/NDUFB4/COA1/DMAC1
GO_SENSORY_ORGAN_DEVELOPMENT	380	-0.525012	-1.88489	1.76006303180176e-11	2.94777964066946e-09	2.35429873766543e-09	2390	tags=29%, list=18%, signal=24%	ARHGAP35/PBX1/PSAP/AHI1/RHOJ/HDAC2/SALL2/BFSP1/XRN2/MDM1/MYH15/ECE1/FZD3/TENM3/SPRED3/COL8A2/KLF4/SLC25A25/BMP4/LAMA1/DLL4/WNT9A/NIPBL/OPA1/NOTCH2/SEC24B/SOX9/WHRN/GLI2/CDKN1B/SH3PXD2B/MYO7A/CC2D2A/NES/FOXP2/PDS5B/THRB/KDM2B/HIPK2/TRIP11/GDF11/GLI3/RBPJ/CASP2/PTPN11/WNT6/TOPORS/MAN2A1/LRP6/BMPR1B/SOS1/SPRED2/SMCHD1/SKI/MAX/TENT2/RXRA/FZD4/MAPK1/EPHB2/MSX1/RORB/ALDH1A2/CTNNB1/ATP8A2/FRS2/BBS4/SLC1…
GO_NCRNA_METABOLIC_PROCESS	462	0.511468	1.82515	5.73493123329707e-11	9.26191394177477e-09	7.39719889527904e-09	2210	tags=27%, list=16%, signal=24%	EIF6/RPL35A/AIMP2/MRPS11/WDR18/NOP10/EPRS1/ERCC2/ERI3/HSD17B10/UTP14C/RPL35/RPS2/SNU13/DARS1/RPS21/RRP9/RAN/RRP36/RRP7A/MRTO4/EBNA1BP2/BOP1/IL6/CARS2/FAM207A/EEF1E1/HRAS/RPS15/TSR3/SENP3/RPL10A/RPUSD1/YARS2/RPL7A/DDX56/TRPT1/TRMT61A/EXOSC4/PIH1D1/FTSJ1/GARS1/RBFA/RTRAF/WDR4/RPS28/TRIR/TARS1/NSUN5/POP7/RPS16/RPS19/IMP4/NHP2/BUD23/RPS14/PES1/DDX49/EMG1/GTF2H5/RPL27/WDR74/URM1/LAGE3/NOP56/PA2G4/ELP6…
GO_ESTABLISHMENT_OF_PROTEIN_LOCALIZATION_TO_MEMBRANE	306	0.555778	1.92562	8.45764095951596e-11	1.28212325528442e-08	1.02399145438228e-08	2163	tags=34%, list=16%, signal=29%	YIF1B/KRT18/TIMM13/RPL35A/RPS29/UBA52/RPL32/RPS5/RPLP0/RPL27A/SEC61G/FIS1/RPSA/RPL28/RPL35/RPL8/RPL36/RPS12/RPLP1/RPS2/RPS21/RPL37/RPS26/PDCD5/RPL15/ZDHHC12/SGTA/RPS13/PEX16/RPL39/HRAS/RPS15/ROMO1/RPL23A/SSR3/RPL18A/RPL37A/RPL10A/RPS15A/SEC61A1/RPL7A/RPL38/RPS28/RPLP2/SEC61B/RPL30/BAD/NMT1/RPL18/RAB34/NDUFA13/TIMM10/RPS16/RPS19/RPL31/RPL21/RPS14/CIB1/RPL13/YWHAB/RPL27/SRP19/RPL24/ZDHHC24/RPL29/CD…
GO_RIBOSOME_ASSEMBLY	62	0.796341	2.28577	8.50590394925533e-11	1.28212325528442e-08	1.02399145438228e-08	1424	tags=45%, list=11%, signal=41%	EIF6/MRPS7/MRPS11/RPS5/RPLP0/RPSA/MRPL20/RRP7A/MRTO4/BOP1/MRPL11/C1QBP/MRPS2/MRPL22/RPS15/RPL23A/NLE1/MPV17L2/RPL38/RPS28/RPS19/ERAL1/RPS14/RPS27L/PPAN/RPL24/RPL12/RPL10
GO_AEROBIC_RESPIRATION	81	0.74701	2.22748	1.00181820846132e-10	1.46136191569744e-08	1.16714372605459e-08	1304	tags=35%, list=10%, signal=31%	COX8A/COX6A1/UQCR10/NDUFA4/NDUFS8/COX5A/NDUFS7/IDH2/COX5B/FH/COX7C/MDH2/ADSL/BLOC1S1/COX4I1/UQCRC1/SDHB/COX2/SUCLG1/IDH3B/PDHB/SURF1/UQCRH/FXN/SDHC/ATP5F1D/SDHAF2/IDH3G
GO_BLOOD_VESSEL_MORPHOGENESIS	463	-0.487765	-1.77692	1.6445479284203e-10	2.32395179134893e-08	1.85606708631909e-08	2135	tags=30%, list=16%, signal=26%	PTEN/RNF213/ADGRA2/GNA13/COL8A2/C3AR1/PKD2/TEAD2/KLF4/PTGS2/ADAMTS9/BMP4/LAMA1/RASA1/ADAM12/S1PR1/TNFAIP3/DLL4/ECM1/COL22A1/JAM3/NOTCH2/SEC24B/MAPK14/SLC12A6/COL4A2/TJP1/GTF2I/ENPEP/SLIT2/STIM1/ZNF304/MINAR1/PDPK1/NEDD4/NFE2L2/FOXO4/THBS4/ANGPT1/AGO1/LRP1/PIK3C2A/NCL/RSPO3/HIF3A/SLC12A2/HIPK2/RBPJ/ERAP1/ABL1/UNC5B/ANGPTL4/MMRN2/ARHGAP24/ANGPTL1/SGCD/SIRT1/MIA3/C1GALT1/FMNL3/SOS1/SOX4/COL3A1/SP1/R…
GO_RRNA_METABOLIC_PROCESS	234	0.585115	1.98047	1.82237254513666e-10	2.49720262094181e-08	1.99443706614478e-08	3081	tags=45%, list=23%, signal=35%	EIF6/RPL35A/MRPS11/WDR18/NOP10/ERCC2/ERI3/UTP14C/RPL35/RPS2/SNU13/RPS21/RRP9/RRP36/RRP7A/MRTO4/EBNA1BP2/BOP1/FAM207A/RPS15/TSR3/SENP3/RPL10A/RPUSD1/RPL7A/DDX56/EXOSC4/PIH1D1/RBFA/RPS28/TRIR/NSUN5/POP7/RPS16/RPS19/IMP4/NHP2/BUD23/RPS14/PES1/DDX49/EMG1/GTF2H5/RPL27/WDR74/NOP56/PA2G4/TBL3/EXOSC5/RPS8/WDR46/RPS9/BYSL/POP5/DDX21/NOC4L/SIRT7/RPUSD3/TRMT112/SART1/METTL5/DDX54/NOL6/POP4/RRP8/MRPL1/NOL11/…
GO_VIRAL_GENE_EXPRESSION	190	0.614648	2.04233	2.67716707738532e-10	3.56063221292248e-08	2.84376478096255e-08	2009	tags=44%, list=15%, signal=38%	RPL35A/RPS29/UBA52/POLR2L/POLR2J/RPL32/RPS5/RPLP0/POLR2E/RPL27A/RPSA/RPL28/EIF2AK4/RPL35/RPL8/RPL36/RPS12/RPLP1/RPS2/RPS21/MCTS1/RPL37/RPS26/RPL15/RPS13/EIF3G/RPL39/POLR2F/SUPT4H1/RPS15/EIF3F/SPCS1/RPL23A/RPL18A/RPL37A/NELFE/RPL10A/RPS15A/RPL7A/RPL38/RPS28/RPLP2/RPL30/POLR2K/RPL18/PTBP1/POLR2I/POLR2G/RPS16/RPS19/RPL31/RPL21/RPS14/RPL13/IFITM3/RPL27/RPL24/RPL29/RPL12/RPS18/RPS8/TARBP2/RPL36A/RPS9/…
GO_EMBRYONIC_MORPHOGENESIS	421	-0.496828	-1.79529	3.13104360817896e-10	4.04530834176722e-08	3.23086033674046e-08	2031	tags=27%, list=15%, signal=24%	PKD2/TEAD2/KLF4/BMP4/PTCH1/CREBBP/MMP16/DLL4/WNT9A/PHLDB1/FRAS1/NIPBL/RNF2/GJA1/NCOA1/SOCS3/FLRT3/NOTCH2/FZD7/SEC24B/SEMA4C/COL4A2/SOX9/KDM6B/WHRN/GLI2/ITGB4/LATS1/CLASP1/SUFU/SATB2/MYO7A/CC2D2A/ZNF568/CCDC40/MDFI/IFT57/LNPK/KDM2B/RSPO3/HIPK2/CHRD/MEGF8/KIF16B/GLI3/MED12/ABL1/WNT6/LRP6/GDF7/SOS1/FZD1/SOX4/PRKACB/SKI/SETD2/CLASP2/CHST11/LMBR1/MAPK1/EPHB2/MSX1/ITGA2/SETDB2/ALDH1A2/ST14/CTNNB1/SMO/A…
GO_NCRNA_PROCESSING	382	0.519733	1.83265	3.89979832671375e-10	4.89858000927765e-08	3.9123415377061e-08	2189	tags=28%, list=16%, signal=24%	EIF6/RPL35A/MRPS11/WDR18/NOP10/ERCC2/ERI3/HSD17B10/UTP14C/RPL35/RPS2/SNU13/RPS21/RRP9/RRP36/RRP7A/MRTO4/EBNA1BP2/BOP1/IL6/FAM207A/RPS15/TSR3/SENP3/RPL10A/RPUSD1/RPL7A/DDX56/TRPT1/TRMT61A/EXOSC4/PIH1D1/FTSJ1/RBFA/RTRAF/WDR4/RPS28/NSUN5/POP7/RPS16/RPS19/IMP4/NHP2/BUD23/RPS14/PES1/DDX49/EMG1/GTF2H5/RPL27/WDR74/URM1/LAGE3/NOP56/PA2G4/ELP6/TBL3/USB1/EXOSC5/RPS8/TARBP2/CTU1/INTS1/KARS1/PUS1/WDR46/RPS9/…
GO_MITOCHONDRIAL_TRANSMEMBRANE_TRANSPORT	94	0.720887	2.17061	6.97362514242179e-10	8.52290078217063e-08	6.80697236519179e-08	1893	tags=45%, list=14%, signal=39%	ATP5MC1/TIMM17B/TIMM23/TOMM40/ATP5F1C/SLC25A1/COX5B/ATP5F1B/PAM16/ATP5MF/ROMO1/ATP5MC2/CYC1/ATP5MC3/MCU/ATP5F1E/TIMM50/TST/STOML2/TOMM7/TIMM44/MPC2/ATP5PB/ATP5PF/DNAJC30/DNAJC15/ATP5PO/TIMM17A/ATP5ME/ATP5F1D/SFXN4/SLC25A28/ATP5PD/DNAJC19/ATP5MG/MCUR1/SMDT1/ANTKMT/GRPEL1/DNLZ/MRPL18/CHCHD4
GO_MITOCHONDRIAL_ELECTRON_TRANSPORT_NADH_TO_UBIQUINONE	54	0.809714	2.26508	7.32110099132362e-10	8.71211017967511e-08	6.9580879504796e-08	1640	tags=63%, list=12%, signal=56%	NDUFA4/NDUFB2/NDUFS8/NDUFA11/NDUFA12/NDUFV2/NDUFC1/NDUFS7/NDUFA7/NDUFB11/NDUFB10/NDUFB7/NDUFA2/NDUFA8/NDUFB6/NDUFS6/NDUFB8/NDUFA1/NDUFB1/NDUFB9/NDUFS5/NDUFA10/NDUFB3/NDUFAB1/NDUFS4/NDUFA13/NDUFB4/PINK1/DNAJC15/PARK7/NDUFC2/NDUFA9/ND3/COQ9
GO_PATTERN_SPECIFICATION_PROCESS	283	-0.534543	-1.87112	9.98545591082216e-10	1.15780081099328e-07	9.2469903454874e-08	1574	tags=25%, list=12%, signal=22%	SUFU/BHLHE40/SATB2/CHSY1/SYNGAP1/CC2D2A/CCDC40/MDFI/DISP1/IFT57/KDM2B/HIPK2/SENP2/CHRD/MEGF8/GDF11/GLI3/RBPJ/MED12/BPTF/WNT6/LRP6/BMPR1B/GALNT11/PRKACB/SKI/AXIN2/BMI1/MSX1/BTG2/ATM/NBL1/SETDB2/ALDH1A2/NR2F2/CTNNB1/SMO/FRS2/SMAD5/BBS4/AR/MEOX1/EP300/BMP5/LRP4/STC1/ACVR1/SMAD2/ROBO2/TBX3/VANGL2/SMAD4/EYA1/TSHZ1/NRP1/TGFBR2/PGAP1/FGFR1/MIB1/EGR2/BMPR1A/ACVRL1/MAFB/SEMA3A/ROBO1/SMAD1/SPRY1/WLS/ZEB1/D…
GO_REGULATION_OF_SMALL_GTPASE_MEDIATED_SIGNAL_TRANSDUCTION	269	-0.538326	-1.88026	2.31996661857516e-09	2.62272226229921e-07	2.09468564956089e-07	1853	tags=29%, list=14%, signal=25%	RHOBTB2/RASA3/BCL6/STARD8/PLEKHG5/NOTCH2/ARAP2/ARHGAP6/GARNL3/ARHGAP44/ARHGAP5/SLIT2/CBL/CAVIN4/LPAR1/IQSEC1/SYNGAP1/ARHGAP42/FGD1/DENND4C/ARHGAP19/ITSN1/ARHGEF11/RALGAPB/RASA2/OGT/NET1/FLCN/CGNL1/ABL1/ARHGAP24/SPRY4/ARHGAP28/MAP4K4/OBSCN/SOS1/COL3A1/AUTS2/SRGAP3/SIPA1L2/ARAP3/EPHB2/F2R/ERBIN/NTRK1/ARHGAP12/ARHGEF12/ALS2/A2M/KANK2/ARHGAP32/SH3BP1/CHN1/LPAR6/TIMP2/APOE/ABCA1/PSD3/F2RL1/ARHGAP21/F2…
GO_PROTON_TRANSMEMBRANE_TRANSPORT	119	0.65872	2.05957	3.47107298507431e-09	3.82833952158683e-07	3.05757417504235e-07	1642	tags=41%, list=12%, signal=36%	COX8A/ATP5MC1/COX6A1/NDUFA4/ATP6V0B/COX5A/NDUFS7/COX7A2/ATP5F1C/COX5B/ATP5F1B/PHB2/ATP6V0E2/TCIRG1/COX7C/COX7A1/ATP5MF/ATP5MC2/CYC1/ATP5MC3/SLC25A3/ATP6V0C/COX4I1/ATP5F1E/ATP6V0D1/STOML2/ACTN4/SLC9A3R1/CYB5A/COX2/ATP5PB/ATP5PF/DNAJC30/ATP6V0E1/ATP5PO/SURF1/ATP6V1H/MFSD3/ATP5ME/PARK7/ATP6V1D/ATP5F1D/COX17/ATP5PD/ATP5MG/ATP6V1E1/ANTKMT/COX6C/COA8
GO_EMBRYONIC_ORGAN_MORPHOGENESIS	184	-0.593575	-1.99515	3.69474260941911e-09	3.97800620947457e-07	3.17710824383884e-07	2031	tags=33%, list=15%, signal=28%	PKD2/TEAD2/BMP4/MMP16/WNT9A/NIPBL/NOTCH2/SEC24B/SOX9/WHRN/GLI2/SUFU/SATB2/MYO7A/CCDC40/MDFI/IFT57/KDM2B/HIPK2/MEGF8/GLI3/MED12/LRP6/SETD2/CHST11/MAPK1/EPHB2/MSX1/SETDB2/CTNNB1/SMO/ATP8A2/FRS2/BBS4/YAP1/SIX4/PRRX1/ACVR1/SMAD2/TBX3/VANGL2/ALDH1A3/STRA6/EYA1/TSHZ1/SPRY2/TGFBR2/MMP14/SHOX2/SOBP/FRZB/FGFR1/NTN1/PDGFRA/MIB1/SP3/MAFB/TGFB3/LRIG1/ZEB1
GO_AXON_DEVELOPMENT	407	-0.481015	-1.72969	7.8933927854979e-09	8.3009121339585e-07	6.62967702498e-07	1821	tags=26%, list=14%, signal=23%	JAM3/B4GALT5/PPP3CB/AMIGO1/FLRT3/DRAXIN/NLGN3/NOTCH2/SEMA4C/GLI2/SEMA6D/SLIT2/EFNA5/EFNB3/SYNGAP1/LRP1/GAP43/NUMB/RYK/PTPRA/TRAK2/MEGF8/GLI3/PLXNC1/SCN1B/ABL1/PTPN11/UNC5B/RUFY3/IST1/ISLR2/ULK2/GDF7/BMPR1B/SHC3/TMEFF1/SOS1/RPS6KA5/SPART/AUTS2/NEO1/PAK3/ZSWIM6/EPHB4/RGMA/MAPK1/EPHB2/RND2/SEMA6A/TTL/TNC/NTRK1/LAMA2/SMO/ATP8A2/FRS2/SIN3A/MAP1A/PAK2/MAPK8IP3/BOC/MTR/PAK1/ALS2/NTNG1/CAMSAP2/GAB1/FLRT2…
GO_ANAPHASE_PROMOTING_COMPLEX_DEPENDENT_CATABOLIC_PROCESS	78	0.730607	2.16248	8.51040804721261e-09	8.74637845215805e-07	6.98545694018815e-07	2334	tags=53%, list=17%, signal=44%	UBA52/PSMB2/ANAPC15/PSMB6/PSMB5/PSMB1/ANAPC11/PSMD8/UBE2S/PSME2/PSMA7/PSMA5/PSMB3/PSMD2/PSMB4/UBE2C/PSMC4/PSMD9/PSMA6/PSMD13/PSMA1/AURKB/PSMA2/PSMB10/CDC20/PSME4/PSMB7/PLK1/AURKA/ANAPC16/PTTG1/PSME1/PSMD1/RPS27A/MAD2L1/ANAPC5/CCNB1/BUB3/PSMD6/CDK1/PSMA3
GO_CELLULAR_PROTEIN_COMPLEX_DISASSEMBLY	204	0.582186	1.93917	9.58240266740079e-09	9.6292499693303e-07	7.69057860862037e-07	1914	tags=41%, list=14%, signal=35%	MRPS7/MRPL28/MRPL2/CFL1/MRPS11/EIF5A/MRPL52/MRPL37/MRPL17/MRPS24/MRPL41/LMOD1/CHCHD1/MRPL12/MRPL27/GADD45GIP1/MRPL54/MRPL4/JMJD4/MRPL20/MRPL33/MRPL36/MRPS33/MRPS15/MRPL11/AURKAIP1/MRPL43/MRPS12/MRPS2/MRPL22/MRPS34/DNAJC6/MRPL24/VPS4A/MRPL53/MRPS18A/MRPL21/MRPL40/MAP1S/MRPS14/MRPS16/FLII/MRPL23/NAPA/MRPL14/MRPS5/CAPG/ERAL1/EIF5AL1/MRPL58/MRPL55/MRPL57/MRPL46/CIB1/MRPS17/MRPS21/MRPS25/PEX14/MRPL51/…
GO_RIBOSOMAL_LARGE_SUBUNIT_BIOGENESIS	71	0.739632	2.1593	1.22990078309781e-08	1.19307442955865e-06	9.52870962502787e-07	1424	tags=37%, list=11%, signal=33%	EIF6/RPL35A/RPL26L1/RPLP0/RPL35/SNU13/MRPL20/MRTO4/EBNA1BP2/BOP1/MRPL11/NOP16/RPL23A/NLE1/RPL10A/RPL7A/NOC2L/RPL38/NHP2/GTF3A/PES1/PPAN/WDR74/RPL24/RPL12/RPL10
GO_REGULATION_OF_EPITHELIAL_CELL_DIFFERENTIATION	106	-0.675354	-2.10346	1.24003755394198e-08	1.19307442955865e-06	9.52870962502787e-07	920	tags=25%, list=7%, signal=23%	SPRED2/KIAA1109/CTNNB1/SMO/NCOA3/YAP1/ERRFI1/CBFB/BTG1/CEACAM1/ETV4/TBX3/AQP3/STAT1/SPRY2/CD109/ZFP36L1/SPRED1/FRZB/VEGFA/TMEM100/ACVRL1/CTSK/SPRY1/ZEB1/WWTR1
GO_SKELETAL_SYSTEM_DEVELOPMENT	377	-0.489546	-1.7488	1.84344238887131e-08	1.73667635051585e-06	1.38702869215296e-06	1985	tags=26%, list=15%, signal=23%	BMP4/TAPT1/MMP16/ATP7A/ECM1/WNT9A/PDGFC/NIPBL/GJA1/PPARGC1B/NOTCH2/MAPK14/SOX9/GLI2/HDAC4/SUFU/SH3PXD2B/PIP4K2A/SATB2/CHSY1/MDFI/ANO6/THRA/SULF2/LNPK/RYK/SNAI2/TRIP11/CHRD/MEGF8/GDF11/GLI3/MED12/MBTD1/PTPN11/COL10A1/TRPS1/LRP6/MEX3C/BMPR1B/GLG1/TNFSF11/KIAA1217/SOX4/LUM/COL3A1/SKI/AXIN2/ACP5/SETD2/CHST11/MSX1/PAPSS1/CTNNB1/EIF2AK3/ANKH/SMAD5/LRRC17/SIX4/EP300/SH2B3/PRRX1/BMP5/STC1/TMEM119/ASH1L/P…
GO_EAR_DEVELOPMENT	143	-0.622757	-2.03168	2.12135998284084e-08	1.95771221273598e-06	1.56356307220772e-06	1878	tags=27%, list=14%, signal=23%	NIPBL/OPA1/SEC24B/SOX9/WHRN/GLI2/CDKN1B/MYO7A/TRIP11/GLI3/RBPJ/PTPN11/MAPK1/EPHB2/MSX1/ATP8A2/SIX4/PRRX1/BMP5/VANGL2/ALDH1A3/STRA6/EYA1/TSHZ1/PDGFRB/SPRY2/SOBP/FRZB/FGFR1/BCL2L11/NTN1/ADAM10/MAF/MAFB/TGFB3/LRIG1/ZEB1/DCHS1
GO_CELL_MORPHOGENESIS_INVOLVED_IN_NEURON_DIFFERENTIATION	469	-0.455592	-1.66724	3.08504251805955e-08	2.79011245333306e-06	2.22837492199207e-06	2179	tags=28%, list=16%, signal=24%	RNF6/FZD3/PTEN/MEF2C/ABI1/SEMA4B/PLXNA1/MATN2/SLIT1/PTCH1/LAMA1/KNDC1/SPAST/GAB2/TANC2/OPA1/B4GALT5/PPP3CB/AMIGO1/FLRT3/DRAXIN/NLGN3/NOTCH2/SEC24B/SEMA4C/WHRN/ARHGAP44/GLI2/SEMA6D/SLIT2/EFNA5/NEDD4/ZNF365/EFNB3/MYO7A/SYNGAP1/DCDC2/LRP1/GAP43/NUMB/RYK/PTPRA/PPP3CA/TRAK2/MEGF8/CAPRIN2/GLI3/PLXNC1/SLC1A3/SCN1B/ABL1/PTPN11/UNC5B/RUFY3/DOCK10/IST1/ISLR2/ULK2/GDF7/BMPR1B/SHC3/TMEFF1/SOS1/RPS6KA5/SPART/…
GO_CYTOPLASMIC_TRANSLATION	98	0.676186	2.05502	3.61945010016883e-08	3.20924575548303e-06	2.5631234868275e-06	1621	tags=43%, list=12%, signal=38%	RPL35A/RPS29/EIF4EBP1/EIF4G1/RPL32/RPL26L1/RPLP0/EIF2S2/RPSA/RPL8/RPL36/RPLP1/RPS21/MCTS1/RPS26/EIF3K/RPL15/EIF3G/RPL39/EIF3F/RPL18A/RPL10A/RPL38/EIF3C/FTSJ1/RPS28/RPL30/EIF3I/RPL18/RPL31/EIF4A1/RPL22L1/EIF3J/RBM24/RPL24/RPL29/TMA7/DPH2/RPL36A/RPL41/RWDD1/RPL17
GO_RNA_CATABOLIC_PROCESS	387	0.495346	1.75011	5.79790454408004e-08	5.04194699006345e-06	4.02684422889446e-06	1647	tags=26%, list=12%, signal=24%	RPL35A/RPS29/UBA52/EIF4G1/RPL32/RPS5/PSMB2/RPLP0/RPL27A/RPSA/RPL28/RPL35/RPL8/RPL36/RPS12/RPLP1/TENT5B/RPS2/RPS21/RPL37/RPS26/PSMB6/RPL15/PSMB5/LSM7/MRTO4/RPS13/RPL39/CTIF/LSM4/RPS15/PSMB1/HSPB1/RPL23A/RPL18A/RPL37A/RPL10A/RPS15A/RPL7A/PSMD8/RPL38/PPP2R1A/EXOSC4/NT5C3B/MOV10/RPS28/RPLP2/PSME2/TRIR/SLIRP/RPL30/RPL18/POLR2G/RPS16/RPS19/PSMA7/PSMA5/PSMB3/RPL31/RPL21/PSMD2/PSMB4/RPS14/LSM5/RPL13/DDX4…
GO_NUCLEOSIDE_TRIPHOSPHATE_BIOSYNTHETIC_PROCESS	72	0.707601	2.06761	8.21484411086732e-08	7.00896699421548e-06	5.59784114089092e-06	1837	tags=49%, list=14%, signal=42%	ALDOA/ATP5MC1/NME2/NME1/ATP5F1C/UCK2/COX5B/ATP5F1B/ATP5MF/NUDT2/ATP5MC2/CYC1/ATP5MC3/ENO1/NME4/ATP5F1E/STOML2/IMPDH1/PINK1/COX2/ATP5PB/ATP5PF/DNAJC30/ATP5PO/ATP5ME/ATP5F1D/TGFB1/AK1/ATP5PD/DTYMK/ATP5MG/ANTKMT/TYMS/NME3/UCKL1
GO_SMALL_GTPASE_MEDIATED_SIGNAL_TRANSDUCTION	432	-0.457899	-1.66011	1.03029155765749e-07	8.56006754517428e-06	6.83665628797061e-06	2021	tags=26%, list=15%, signal=23%	KIAA0355/NISCH/RUFY1/KNDC1/DOCK9/RASA1/DIRAS3/RHOBTB2/RASA3/BCL6/KSR1/STARD8/PLEKHG5/NOTCH2/MAPK14/ARAP2/ARHGAP6/GARNL3/ARHGAP44/ARHGAP5/SLIT2/RREB1/CBL/ZNF304/CAVIN4/LPAR1/RAP2C/SHC2/IQSEC1/SYNGAP1/RAP2B/ARHGAP42/FGD1/DENND4C/RALB/ARHGAP19/ITSN1/ARHGEF11/RALGAPB/RASA2/OGT/NET1/FLCN/CGNL1/RTKN/ABL1/DOCK10/RAPGEFL1/ARHGAP24/SPRY4/ARHGAP28/MAP4K4/OBSCN/SHC3/SOS1/G3BP1/COL3A1/AUTS2/RIN2/USP28/SRGAP3…
GO_RIBONUCLEOSIDE_TRIPHOSPHATE_BIOSYNTHETIC_PROCESS	62	0.737548	2.11702	1.04114045772796e-07	8.56006754517428e-06	6.83665628797061e-06	1469	tags=48%, list=11%, signal=43%	ALDOA/ATP5MC1/NME2/NME1/ATP5F1C/UCK2/COX5B/ATP5F1B/ATP5MF/NUDT2/ATP5MC2/CYC1/ATP5MC3/ENO1/NME4/ATP5F1E/STOML2/IMPDH1/PINK1/COX2/ATP5PB/ATP5PF/DNAJC30/ATP5PO/ATP5ME/ATP5F1D/TGFB1/ATP5PD/ATP5MG/ANTKMT
GO_SENSORY_SYSTEM_DEVELOPMENT	266	-0.506908	-1.76431	1.08155699194351e-07	8.73357270994388e-06	6.97522939728984e-06	2390	tags=30%, list=18%, signal=25%	ARHGAP35/PBX1/AHI1/RHOJ/HDAC2/SALL2/BFSP1/XRN2/MDM1/MYH15/TENM3/SPRED3/COL8A2/KLF4/SLC25A25/BMP4/LAMA1/DLL4/WNT9A/NIPBL/OPA1/NOTCH2/SOX9/CDKN1B/SH3PXD2B/MYO7A/CC2D2A/NES/FOXP2/PDS5B/THRB/KDM2B/HIPK2/GDF11/GLI3/CASP2/WNT6/TOPORS/MAN2A1/LRP6/BMPR1B/SOS1/SPRED2/SKI/MAX/TENT2/RXRA/FZD4/EPHB2/RORB/ALDH1A2/CTNNB1/ATP8A2/FRS2/BBS4/SLC17A7/SOX8/GPD2/SERPINF1/MERTK/CRYBG3/ALDH1A3/MYH10/STRA6/PDGFRB/SPRY2/…
GO_CAMERA_TYPE_EYE_DEVELOPMENT	228	-0.528096	-1.82221	1.41093845681206e-07	1.1193445090709e-05	8.93985197658756e-06	2390	tags=32%, list=18%, signal=27%	ARHGAP35/AHI1/RHOJ/HDAC2/BFSP1/XRN2/MDM1/MYH15/TENM3/SPRED3/COL8A2/KLF4/SLC25A25/BMP4/LAMA1/DLL4/WNT9A/OPA1/NOTCH2/SOX9/CDKN1B/CC2D2A/NES/FOXP2/PDS5B/THRB/KDM2B/HIPK2/GDF11/GLI3/CASP2/WNT6/TOPORS/MAN2A1/LRP6/BMPR1B/SOS1/SPRED2/SKI/MAX/TENT2/RXRA/FZD4/EPHB2/RORB/ALDH1A2/CTNNB1/ATP8A2/FRS2/BBS4/SLC17A7/SOX8/GPD2/SERPINF1/MERTK/CRYBG3/ALDH1A3/MYH10/STRA6/PDGFRB/SPRY2/NRP1/TGFBR2/ATP2B1/SPRED1/VEGFA/…
GO_OSSIFICATION	318	-0.48359	-1.70281	1.59588869158486e-07	1.24424287299082e-05	9.93737586357107e-06	1999	tags=29%, list=15%, signal=25%	PTGS2/BMP4/PTCH1/TAPT1/MMP16/ZBTB40/S1PR1/MRC2/ECM1/TOB1/HNRNPU/NIPBL/PPARGC1B/MAPK14/SOX9/GLI2/HDAC4/SUFU/SUCO/SH3PXD2B/TMEM64/NBR1/SUN1/SATB2/CHSY1/ANO6/THRA/IGSF10/SNAI2/CHRD/GLI3/AREG/RBPJ/ASPN/PTPN11/LRP6/BMPR1B/TNFSF11/FZD1/DNAJC13/SKI/AXIN2/ACP5/MAPK1/RORB/TNC/CTNNB1/SMO/EIF2AK3/ANKH/SMAD5/H3-3B/COL6A1/DHX36/SOX8/TOB2/CBFB/BMP5/LRP4/STC1/DDR2/KREMEN1/TMEM119/PTGER4/ACVR1/OMD/ATP2B1/MMP2/MM…
GO_ORGAN_GROWTH	121	-0.623177	-1.99154	1.79669867195881e-07	1.37706294823691e-05	1.09981679634089e-05	2135	tags=35%, list=16%, signal=29%	PTEN/MEF2C/PRLR/SAV1/S1PR1/ECM1/PLAG1/GJA1/MAPK14/SOX9/ESR1/LATS1/FGF7/RBPJ/DIPK2A/PTPN11/ACACB/VGLL4/RXRA/MAPK1/SMO/AR/YAP1/BNC2/PAK1/STC1/DDR2/SMAD2/PDGFRB/SPRY2/TGFBR2/FGFR1/BCL2L11/EVC/BMPR1A/RGS2/TGFBR3/SMAD1/TENM4/DUSP6/PRKAR1A/IFT80
GO_ATP_SYNTHESIS_COUPLED_PROTON_TRANSPORT	25	0.870546	2.08278	2.07127673000748e-07	1.56105222884897e-05	1.24676323871152e-05	1469	tags=76%, list=11%, signal=68%	ATP5MC1/ATP5F1C/COX5B/ATP5F1B/ATP5MF/ATP5MC2/CYC1/ATP5MC3/ATP5F1E/STOML2/ATP5PB/ATP5PF/DNAJC30/ATP5PO/ATP5ME/ATP5F1D/ATP5PD/ATP5MG/ANTKMT
GO_CRISTAE_FORMATION	35	0.81803	2.12423	2.12622397229471e-07	1.57619422995355e-05	1.25885667798846e-05	1410	tags=51%, list=10%, signal=46%	ATP5MC1/ATP5F1C/ATP5F1B/MICOS13/ATP5MF/CHCHD6/ATP5MC2/ATP5MC3/ATP5F1E/PINK1/ATP5PB/ATP5PF/ATP5PO/CHCHD10/ATP5ME/ATP5F1D/ATP5PD/ATP5MG
GO_POSITIVE_REGULATION_OF_NERVOUS_SYSTEM_DEVELOPMENT	404	-0.459153	-1.65065	2.25315074443068e-07	1.64334639779283e-05	1.31248899900538e-05	1907	tags=27%, list=14%, signal=24%	PLAG1/DICER1/FBXO38/NIPBL/NCOA1/RNF112/OPA1/MAPK6/BCL6/AMIGO1/FLRT3/NLGN3/ZNF609/GLI2/SLIT2/EFNA5/ADGRL1/LPAR1/NFE2L2/ZNF365/RNF157/LIG4/MMD/RRN3/SYT1/LRP1/SRGAP2C/ITSN1/NUMB/C21orf91/ATF1/MEGF8/CAPRIN2/GLI3/PLXNC1/WASF3/SCN1B/RUFY3/MAN2A1/IST1/ZMYND8/ISLR2/NCK1/GDF7/PPP1CC/FZD1/BRINP1/PAK3/GPRC5B/GPER1/CUL7/ADGRB2/FZD4/EPHB2/RND2/SEMA6A/NLGN2/NBL1/TMEM30A/KIDINS220/NTRK1/CTNNB1/SMO/ATP8A2/SIN3A/…
GO_REGULATION_OF_NEURON_PROJECTION_DEVELOPMENT	412	-0.450942	-1.62645	2.84976270149558e-07	2.04549633907349e-05	1.63367348852654e-05	1879	tags=26%, list=14%, signal=23%	FBXO38/ACAP3/TANC2/OPA1/MAPK6/AMIGO1/DRAXIN/NLGN3/SEMA4C/ARHGAP44/SEMA6D/SLIT2/EFNA5/MINAR1/LPAR1/NEDD4/NFE2L2/ZNF365/EFNB3/RNF157/SYNGAP1/RRN3/SYT1/LRP1/SRGAP2C/ITSN1/C21orf91/RYK/ATF1/PPP3CA/TRAK2/MEGF8/CAPRIN2/PLXNC1/SCN1B/ABL1/RUFY3/IST1/ZMYND8/ISLR2/NCK1/ULK2/FZD1/SPART/MARK1/PAK3/ZSWIM6/CUL7/FZD4/RGMA/EPHB2/RND2/SEMA6A/TMEM30A/KIDINS220/SNAP25/TTL/NTRK1/ATP8A2/STX1B/SIN3A/PAK2/SETX/RAP2A/DL…
GO_RIBOSOMAL_SMALL_SUBUNIT_BIOGENESIS	74	0.694766	2.03751	3.33598230048004e-07	2.35707999418293e-05	1.88252553831365e-05	1626	tags=35%, list=12%, signal=31%	MRPS7/MRPS11/RPS5/ERCC2/RPSA/SNU13/RPS21/RRP36/RRP7A/FAM207A/RPS15/TSR3/RPL38/RPS28/RPS16/RPS19/ERAL1/RPS14/RPS27L/EMG1/GTF2H5/TBL3/RPS8/WDR46/BYSL/RPS10
GO_PROTEIN_CONTAINING_COMPLEX_DISASSEMBLY	299	0.502587	1.73878	3.89386992997869e-07	2.70893535744056e-05	2.16354133275415e-05	1920	tags=32%, list=14%, signal=28%	MRPS7/MRPL28/MRPL2/CFL1/MRPS11/EIF5A/PPP1CA/MRPL52/MRPL37/MRPL17/MRPS24/MRPL41/LMOD1/GBA/CHCHD1/MRPL12/MRPL27/GADD45GIP1/MRPL54/MRPL4/JMJD4/MRPL20/MRPL33/MRPL36/MRPS33/MRPS15/MRPL11/AURKAIP1/MRPL43/MRPS12/MRPS2/MRPL22/MRPS34/DNAJC6/MRPL24/VPS4A/CHMP1A/MRPL53/MRPS18A/MRPL21/MRPL40/MAP1S/MRPS14/MRPS16/FLII/MRPL23/NAPA/MRPL14/MRPS5/CAPG/ERAL1/EIF5AL1/MRPL58/MRPL55/MRPL57/MRPL46/CIB1/SNAPIN/MRPS17/MR…
GO_SENSORY_ORGAN_MORPHOGENESIS	175	-0.554363	-1.85066	4.65186880694921e-07	3.18723496136732e-05	2.54554415895418e-05	2155	tags=27%, list=16%, signal=23%	FZD3/TENM3/COL8A2/BMP4/WNT9A/NIPBL/NOTCH2/SEC24B/SOX9/WHRN/GLI2/MYO7A/THRB/KDM2B/HIPK2/GDF11/GLI3/TOPORS/MAN2A1/LRP6/SKI/MAPK1/EPHB2/MSX1/RORB/CTNNB1/ATP8A2/FRS2/BBS4/SIX4/SOX8/PRRX1/VANGL2/ALDH1A3/STRA6/EYA1/TSHZ1/SPRY2/SOBP/FRZB/VEGFA/FGFR1/NTN1/PTN/SP3/MAFB/LRIG1/ZEB1
GO_REGIONALIZATION	214	-0.523571	-1.78963	4.85634623440654e-07	3.27767129432633e-05	2.61777280915143e-05	2417	tags=34%, list=18%, signal=28%	TBX19/PBX1/AHI1/MTF2/ARL13B/HEY1/PRKDC/BHLHE41/MEF2C/ABI1/BMP4/PTCH1/DLL4/RNF2/NOTCH2/PCSK6/GLI2/SUFU/BHLHE40/CHSY1/MDFI/DISP1/IFT57/KDM2B/HIPK2/SENP2/CHRD/MEGF8/GDF11/GLI3/RBPJ/MED12/BPTF/LRP6/BMPR1B/PRKACB/SKI/AXIN2/BMI1/MSX1/BTG2/ATM/NBL1/SETDB2/ALDH1A2/NR2F2/CTNNB1/SMO/FRS2/AR/MEOX1/EP300/LRP4/ACVR1/SMAD2/ROBO2/TBX3/VANGL2/SMAD4/TSHZ1/NRP1/PGAP1/FGFR1/MIB1/EGR2/BMPR1A/ACVRL1/MAFB/SEMA3A/ROBO1…
GO_INNER_MITOCHONDRIAL_MEMBRANE_ORGANIZATION	52	0.756752	2.10709	5.02858062505527e-07	3.34400611566176e-05	2.67075234126388e-05	1410	tags=46%, list=10%, signal=41%	ATP5MC1/TIMM13/MTX1/ATP5F1C/ATP5F1B/MICOS13/ATP5MF/ROMO1/CHCHD6/ATP5MC2/ATP5MC3/ATP5F1E/NDUFA13/TIMM10/PINK1/ATP5PB/ATP5PF/ATP5PO/CHCHD10/ATP5ME/ATP5F1D/ATP5PD/TMEM11/ATP5MG
GO_TRANSMEMBRANE_RECEPTOR_PROTEIN_SERINE_THREONINE_KINASE_SIGNALING_PATHWAY	266	-0.493164	-1.71647	6.01765151979128e-07	3.94374205398495e-05	3.14974254224315e-05	1985	tags=32%, list=15%, signal=27%	BMP4/CREBBP/UBE2O/TOB1/LTBP2/ZFYVE16/LNPEP/SDCBP/PMEPA1/NOTCH2/MAPK14/PCSK6/GDF15/CBL/SMAD9/PDPK1/CDKN1C/NRROS/RASL11B/HIPK2/CHRD/MEGF8/CILP/GDF11/PTPRK/ZFYVE9/RBPJ/FLCN/ABL1/ASPN/SIRT1/GDF7/BMPR1B/GLG1/APPL1/FZD1/SPART/SPRED2/HTRA3/COL3A1/SKI/NEO1/ADAM9/CHST11/RGMA/MSX1/ZMIZ1/NBL1/LTBP1/LTBP4/PDCD4/SMAD5/FUT8/ZNF451/MTMR4/LEMD3/EP300/PRDM16/CREB1/BMP5/ACVR1/SMAD2/SMAD4/SPRY2/CD109/TGFBR2/ADAM17/…
GO_NUCLEOSIDE_TRIPHOSPHATE_METABOLIC_PROCESS	94	0.660865	1.98988	6.51776337406199e-07	4.21047513964404e-05	3.36277385509875e-05	1837	tags=46%, list=14%, signal=40%	ALDOA/ATP5MC1/NME2/NME1/ATP5F1C/UCK2/COX5B/RAN/ATP5F1B/ATP5MF/NUDT2/ATP5MC2/CYC1/ATP5MC3/DGUOK/ENO1/NME4/ATP5F1E/STOML2/IMPDH1/DUT/ITPA/PINK1/DCTPP1/COX2/ATP5PB/ATP5PF/DNAJC30/ATP5PO/GUK1/ATP5ME/ATP5F1D/TGFB1/AK1/ATP5PD/DTYMK/ATP5MG/ANTKMT/NUDT1/TYMS/NUDT15/NME3/UCKL1
GO_REGULATION_OF_RAS_PROTEIN_SIGNAL_TRANSDUCTION	160	-0.569284	-1.87588	7.45605128029577e-07	4.74876956190105e-05	3.79269265273458e-05	1827	tags=30%, list=14%, signal=26%	RASA3/BCL6/STARD8/NOTCH2/ARHGAP44/CBL/CAVIN4/LPAR1/IQSEC1/SYNGAP1/ARHGAP42/DENND4C/RASA2/OGT/NET1/FLCN/ABL1/ARHGAP24/SPRY4/MAP4K4/COL3A1/AUTS2/EPHB2/F2R/ERBIN/NTRK1/ALS2/KANK2/SH3BP1/LPAR6/TIMP2/APOE/ABCA1/PSD3/F2RL1/F2RL2/PDGFRB/SPRY2/PSD/NRP1/CSF1/JAK2/ARRB1/SSX2IP/ROBO1/SPRY1/ARHGEF3/ITPKB
GO_CELLULAR_AMINO_ACID_METABOLIC_PROCESS	271	0.504654	1.72471	8.0168120611732e-07	5.03500335286461e-05	4.02129856460311e-05	2053	tags=30%, list=15%, signal=26%	AIMP2/OAZ1/ASS1/COMT/PTS/EPRS1/PSMB2/ASL/HSD17B10/BCKDK/BCAT2/DARS1/PSMB6/FPGS/PSMB5/NIT2/CARS2/EEF1E1/PSMB1/DDAH1/ALDH4A1/YARS2/PSMD8/GCAT/PCBD1/GARS1/PSME2/TARS1/TST/ASNS/GOT2/PSMA7/GSTZ1/PSMA5/PSMB3/PSMD2/PSMB4/PSAT1/ACY1/PSMC4/PYCR1/PSMD9/ADI1/PEMT/PSMA6/PSMD13/PSMA1/PARK7/PSMA2/PSMB10/QARS1/KARS1/MTHFS/GCDH/AARSD1/PSME4/CBS/PLOD2/PSMB7/ILVBL/PSPH/MPST/FAH/GOT1/ACAT1/THAP4/SDSL/MARS1/FARSA/SM…
GO_SYNAPTIC_SIGNALING	451	-0.434183	-1.57767	8.71046442980467e-07	5.39571508925709e-05	4.30938766527179e-05	2281	tags=25%, list=17%, signal=21%	SERPINE2/BACE1/BRSK1/ITPKA/CTBP2/ETV5/SNCAIP/TRPV1/PTEN/PLCL1/MEF2C/NISCH/PTGS2/DTNA/EIF4E/PCDHB14/PRRT2/PCDHB10/PPP3CB/SDCBP/PCDHB5/PLEKHG5/NLGN3/SLC12A6/ABAT/NAPB/PREPL/PTPRN2/SORCS2/ATXN3/EFNB3/BTBD9/SYNGAP1/SLC1A2/SYT1/ATAD1/AMPH/PRKCE/MPZ/SLC4A8/UNC13B/PTPRA/SLC12A2/PPP3CA/NOVA1/GUCY1A1/SLC1A3/CADPS2/STAU1/AKAP12/ABL1/RNF19A/TRIM9/GRIN2A/ZMYND8/LRP6/VAMP1/SHC3/ARID1B/PRNP/PPP1R9B/BEGAIN/NRXN…
GO_MESENCHYME_DEVELOPMENT	208	-0.534889	-1.80919	9.15789416147926e-07	5.59621586462287e-05	4.46952131835496e-05	920	tags=23%, list=7%, signal=21%	SPRED2/PPP2CA/PDPN/AXIN2/CUL7/CLASP2/MAPK1/SEMA6A/MSX1/ALDH1A2/CTNNB1/SMO/PDCD4/DACT3/MEOX1/YAP1/SIX4/BNC2/SOX8/BMP5/DDX17/ACVR1/SMAD2/ROBO2/SMAD4/PDGFRB/STAT1/SPRY2/NRP1/TGFBR2/ZFP36L1/SPRED1/FRZB/FGFR1/HGF/BMPR1A/TMEM100/ACVRL1/TGFBR3/DDX5/IL17RD/SEMA3A/ROBO1/SPRY1/TGFB3/DCHS1/WWTR1
GO_NUCLEOSIDE_PHOSPHATE_BIOSYNTHETIC_PROCESS	224	0.524993	1.76554	9.3540905469522e-07	5.63989299377571e-05	4.50440486548674e-05	1469	tags=26%, list=11%, signal=23%	ALDOA/APRT/ATP5MC1/NAXE/HACD1/PRPS1/NME2/NME1/ATP5F1C/IDH2/UCK2/SLC25A1/COX5B/ATP5F1B/ATP5MF/NUDT2/ATP5MC2/CYC1/ATP5MC3/DGUOK/ENO1/NME4/GARS1/ADSL/ATP5F1E/STOML2/IMPDH1/DUT/SLC35B2/TK1/ACSF3/GSTZ1/ACOT7/MPC2/PINK1/HACD2/COX2/ATP5PB/ATP5PF/NNMT/DNAJC30/PDHB/ATP5PO/FLAD1/GUK1/ATIC/ELOVL1/ATP5ME/ATP5F1D/TGFB1/COASY/AK1/KARS1/ATP5PD/GCDH/DTYMK/ATP5MG/ANTKMT
GO_PURINE_CONTAINING_COMPOUND_BIOSYNTHETIC_PROCESS	173	0.554482	1.81418	1.10704866245073e-06	6.58693954158186e-05	5.2607811092361e-05	1469	tags=28%, list=11%, signal=25%	ALDOA/APRT/ATP5MC1/HACD1/PRPS1/NME2/NME1/ATP5F1C/SLC25A1/COX5B/ATP5F1B/ATP5MF/NUDT2/ATP5MC2/CYC1/ATP5MC3/DGUOK/ENO1/NME4/ADSL/ATP5F1E/STOML2/IMPDH1/SLC35B2/ACSF3/GSTZ1/ACOT7/MPC2/PINK1/HACD2/COX2/ATP5PB/ATP5PF/DNAJC30/PDHB/ATP5PO/GUK1/ATIC/ELOVL1/ATP5ME/ATP5F1D/TGFB1/COASY/AK1/ATP5PD/GCDH/ATP5MG/ANTKMT
GO_REGULATION_OF_DEVELOPMENTAL_GROWTH	244	-0.495789	-1.71804	1.17118286123739e-06	6.87803753053957e-05	5.49327190280995e-05	2212	tags=30%, list=16%, signal=25%	PRKDC/RNF6/PTEN/DUSP10/MEF2C/SEMA4B/MTM1/SAV1/ATRN/BMP4/PTCH1/NIPBL/GJA1/DRAXIN/SEMA4C/MAPK14/GDF15/MBD5/SEMA6D/CDKN1B/EFNA5/LATS1/SH3PXD2B/RNF157/SYT1/LRP1/RYK/MEGF8/RBPJ/ABL1/RUFY3/IST1/ISLR2/ACACB/ULK2/SPART/VGLL4/MAPK1/RND2/SEMA6A/TTL/SMO/ATP8A2/SIN3A/BBS4/AR/FTO/YAP1/SIX4/PAK1/CREB1/ADNP/MACF1/PIK3CA/APOE/PTPRS/TNKS2/PLAA/NRCAM/NRP1/TGFBR2/VEGFA/FGFR1/CSF1/BCL2L11/NTN1/BMPR1A/RGS2/TGFBR3/SEM…
GO_NUCLEAR_TRANSCRIBED_MRNA_CATABOLIC_PROCESS	205	0.543741	1.81535	1.30833646470894e-06	7.58499678642799e-05	6.05789798976569e-05	1647	tags=33%, list=12%, signal=30%	RPL35A/RPS29/UBA52/EIF4G1/RPL32/RPS5/RPLP0/RPL27A/RPSA/RPL28/RPL35/RPL8/RPL36/RPS12/RPLP1/RPS2/RPS21/RPL37/RPS26/RPL15/LSM7/MRTO4/RPS13/RPL39/CTIF/LSM4/RPS15/RPL23A/RPL18A/RPL37A/RPL10A/RPS15A/RPL7A/RPL38/PPP2R1A/EXOSC4/NT5C3B/RPS28/RPLP2/RPL30/RPL18/POLR2G/RPS16/RPS19/RPL31/RPL21/RPS14/LSM5/RPL13/RPL27/LSM3/RPL24/RPL29/EXOSC5/RPL12/RPS18/RPS8/PYM1/MAGOHB/RPL36A/DCPS/RPS9/RPL10/RPL41/RPS25/RPL17/…
GO_STRIATED_MUSCLE_CELL_PROLIFERATION	49	-0.754604	-2.10492	1.43795768849894e-06	8.23094261695216e-05	6.57379457593586e-05	2135	tags=45%, list=16%, signal=38%	PTEN/MEF2C/SAV1/GJA1/MAPK14/ANGPT1/RBPJ/DIPK2A/VGLL4/RXRA/MAPK1/YAP1/MEGF10/TGFBR2/PAXBP1/FGFR1/JAK2/BMPR1A/TGFBR3/SMAD1/TENM4/PRKAR1A
GO_RIBOSE_PHOSPHATE_BIOSYNTHETIC_PROCESS	169	0.560262	1.82133	1.48383043397531e-06	8.38735152804542e-05	6.69871344601221e-05	1469	tags=28%, list=11%, signal=26%	ALDOA/APRT/ATP5MC1/HACD1/PRPS1/NME2/NME1/ATP5F1C/UCK2/SLC25A1/COX5B/ATP5F1B/ATP5MF/NUDT2/ATP5MC2/CYC1/ATP5MC3/ENO1/NME4/ADSL/ATP5F1E/STOML2/IMPDH1/SLC35B2/ACSF3/GSTZ1/ACOT7/MPC2/PINK1/HACD2/COX2/ATP5PB/ATP5PF/DNAJC30/PDHB/ATP5PO/GUK1/ATIC/ELOVL1/ATP5ME/ATP5F1D/TGFB1/COASY/AK1/ATP5PD/GCDH/ATP5MG/ANTKMT
GO_NEURON_PROJECTION_GUIDANCE	213	-0.512588	-1.74289	1.56592559563805e-06	8.74211795490774e-05	6.98205421524907e-05	2080	tags=30%, list=15%, signal=26%	SEMA4B/PLXNA1/MATN2/SLIT1/PTCH1/LAMA1/GAB2/FLRT3/DRAXIN/NOTCH2/SEMA4C/GLI2/SEMA6D/SLIT2/EFNA5/EFNB3/LRP1/GAP43/RYK/PTPRA/MEGF8/GLI3/PLXNC1/SCN1B/PTPN11/UNC5B/GDF7/BMPR1B/SHC3/TMEFF1/SOS1/RPS6KA5/NEO1/ZSWIM6/EPHB4/MAPK1/EPHB2/SEMA6A/NTRK1/LAMA2/SMO/FRS2/BOC/GAB1/FLRT2/CHN1/PIK3CA/ROBO2/VANGL2/SMAD4/MYH10/NRCAM/NRP1/SH3KBP1/VEGFA/NTN1/EGR2/PLCG1/PIK3R1/EPHB3/SEMA3A/ROBO1/ETV1/APP
GO_RIBONUCLEOPROTEIN_COMPLEX_SUBUNIT_ORGANIZATION	190	0.539608	1.79299	1.81858772775029e-06	0.000100288	8.00972335547015e-05	1269	tags=25%, list=9%, signal=23%	EIF6/MRPS7/MRPS11/TXNL4A/RPS5/RPLP0/SNRPC/RUVBL2/EIF2S2/RPSA/SNU13/MCTS1/EIF3K/MRPL20/RRP7A/MRTO4/EIF3G/STRAP/BOP1/MRPL11/LSM4/RPS15/EIF3F/RPL23A/NLE1/RPL38/EIF3C/PIH1D1/RPS28/WDR77/EIF3I/SNRPG/RPS19/ERAL1/SNRPB/RPS14/RPS27L/PPAN/RUVBL1/EIF3J/SNRPD2/RPL24/PRMT5/GEMIN7/SNRPD3/RPL12/TARBP2
GO_REGULATION_OF_CELLULAR_AMINO_ACID_METABOLIC_PROCESS	56	0.720436	2.02681	1.87767395341098e-06	0.000102003	8.14664282655709e-05	2452	tags=55%, list=18%, signal=45%	OAZ1/COMT/PSMB2/PSMB6/PSMB5/PSMB1/PSMD8/PSME2/PSMA7/PSMA5/PSMB3/PSMD2/PSMB4/PSMC4/PSMD9/PSMA6/PSMD13/PSMA1/PARK7/PSMA2/PSMB10/PSME4/PSMB7/SLC7A11/ODC1/PSME1/PSMD1/CLN3/PSMD6/PSMA3/OAZ3
GO_MITOCHONDRIAL_MEMBRANE_ORGANIZATION	132	0.589724	1.86562	1.89478897569005e-06	0.000102003	8.14664282655709e-05	1945	tags=34%, list=14%, signal=29%	ATP5MC1/TIMM13/BOK/MTX1/DYNLT1/ATP5F1C/ALKBH7/PDCD5/BAK1/ATP5F1B/MICOS13/ATP5IF1/ATP5MF/ROMO1/CHCHD6/ATP5MC2/ATP5MC3/SLC25A5/ATP5F1E/TIMM50/BAD/NMT1/NDUFA13/TIMM10/PINK1/ATP5PB/ATP5PF/YWHAB/ATP5PO/HEBP2/CHCHD10/ATP5ME/ATP5F1D/TMEM102/TP53/ATP5PD/TMEM11/TOMM22/ATP5MG/E2F1/MICOS10/SLC35F6/YWHAH/SAMM50/BAX
GO_ATP_BIOSYNTHETIC_PROCESS	47	0.748844	2.0635	2.15504674918699e-06	0.000114648	9.1566134940688e-05	1469	tags=53%, list=11%, signal=48%	ALDOA/ATP5MC1/ATP5F1C/COX5B/ATP5F1B/ATP5MF/NUDT2/ATP5MC2/CYC1/ATP5MC3/ENO1/ATP5F1E/STOML2/PINK1/COX2/ATP5PB/ATP5PF/DNAJC30/ATP5PO/ATP5ME/ATP5F1D/TGFB1/ATP5PD/ATP5MG/ANTKMT
GO_EMBRYONIC_ORGAN_DEVELOPMENT	306	-0.472668	-1.66278	2.18545061236381e-06	0.000114914	9.1778225838681e-05	2031	tags=28%, list=15%, signal=25%	PKD2/TEAD2/BIRC6/BMP4/PTCH1/MMP16/WNT9A/PDGFC/NIPBL/NCOA1/RNF112/SOCS3/NOTCH2/SEC24B/SOX9/WHRN/GLI2/SUFU/SATB2/MYO7A/CC2D2A/ZNF568/CCDC40/MDFI/CASP8/NES/IFT57/KDM2B/RSPO3/HIPK2/SENP2/MEGF8/GLI3/RBPJ/MED12/BPTF/LRP6/RARRES2/SETD2/CHST11/MAPK1/EPHB2/MSX1/SETDB2/ALDH1A2/NR2F2/ST14/CTNNB1/SMO/ATP8A2/FRS2/BBS4/YAP1/SIX4/SH2B3/PRRX1/BMP5/ACVR1/SMAD2/TBX3/VANGL2/ALDH1A3/VASH1/STRA6/EYA1/TSHZ1/PDGFRB/SPR…
GO_SKELETAL_SYSTEM_MORPHOGENESIS	153	-0.555161	-1.83449	2.49560007707642e-06	0.000129714	0.000103598	1985	tags=30%, list=15%, signal=26%	BMP4/MMP16/WNT9A/NIPBL/PPARGC1B/MAPK14/SOX9/SH3PXD2B/SATB2/CHSY1/MDFI/THRA/RYK/TRIP11/MEGF8/GLI3/MED12/LRP6/BMPR1B/GLG1/SKI/AXIN2/ACP5/SETD2/CHST11/MSX1/CTNNB1/SIX4/PRRX1/STC1/TMEM119/SMAD2/EYA1/PDGFRB/FREM1/TGFBR2/MMP2/MMP14/SHOX2/CSGALNACT1/NAB1/FGFR1/PDGFRA/TGFB3/ZEB1/IFT80
GO_MESENCHYMAL_CELL_PROLIFERATION	36	-0.780577	-2.07396	2.7846347218776e-06	0.000141818	0.000113265	1398	tags=44%, list=10%, signal=40%	FGF7/FOXP2/CHRD/MSX1/CTNNB1/SMO/PRRX1/STAT1/TGFBR2/SHOX2/VEGFA/FGFR1/PTN/BMPR1A/ZEB1/DCHS1
GO_TAXIS	430	-0.431124	-1.56337	2.79119464446742e-06	0.000141818	0.000113265	2121	tags=25%, list=16%, signal=22%	ADGRA2/C5/SEMA4B/PLXNA1/C3AR1/MATN2/SLIT1/BMP4/PTCH1/LAMA1/GAB2/S1PR1/LGALS9/JAM3/FLRT3/PLEKHG5/DRAXIN/NOTCH2/SEMA4C/MAPK14/GLI2/SEMA6D/SLIT2/EFNA5/LPAR1/EFNB3/THBS4/ANGPT1/ANO6/FGF7/LRP1/GAP43/RYK/PTPRA/SLC12A2/PDGFD/MEGF8/GLI3/PLXNC1/SCN1B/PTPN11/UNC5B/GDF7/BMPR1B/TNFSF11/SHC3/TMEFF1/SOS1/RPS6KA5/NEO1/ZSWIM6/RARRES2/EPHB4/MAPK1/EPHB2/SEMA6A/NBL1/ITGA2/PDE4D/NTRK1/LAMA2/SMO/FRS2/BOC/EP300/GAB1/F…
GO_CELLULAR_RESPONSE_TO_HORMONE_STIMULUS	473	-0.422069	-1.54477	2.845508479293e-06	0.000142971	0.000114186	2180	tags=28%, list=16%, signal=24%	LPIN3/RNF6/AKR1C3/PTEN/MEF2C/PRLR/RPS6KB1/TAF7/HMGCS1/PTGER2/UFM1/ACACA/BMP4/NCOA2/EIF4E/ADCY7/HNRNPU/GJA1/NCOA1/OPA1/SOCS3/PMEPA1/PPARGC1B/STRN3/SLC9A1/GDF15/MBD5/STAT6/ESR1/SLIT2/EFNA5/LATS1/PDPK1/HDAC4/NEDD4/NFE2L2/FOXO4/PIAS2/DENND4C/AHCYL1/PRKCE/THRA/PIK3C2A/CREBRF/THRB/CPS1/PTPRA/INSRR/KDM5D/OGT/FOXO3/SMARCC1/PER1/PTPN11/RAB8B/NCK1/TBC1D4/SIRT1/TMF1/APPL1/SOS1/KAT2B/RAB31/PRKACB/ARID1B/PDK4…
GO_RIBONUCLEOSIDE_TRIPHOSPHATE_METABOLIC_PROCESS	75	0.675093	1.98788	2.90569332975505e-06	0.000144391	0.00011532	1469	tags=43%, list=11%, signal=38%	ALDOA/ATP5MC1/NME2/NME1/ATP5F1C/UCK2/COX5B/RAN/ATP5F1B/ATP5MF/NUDT2/ATP5MC2/CYC1/ATP5MC3/ENO1/NME4/ATP5F1E/STOML2/IMPDH1/ITPA/PINK1/COX2/ATP5PB/ATP5PF/DNAJC30/ATP5PO/ATP5ME/ATP5F1D/TGFB1/ATP5PD/ATP5MG/ANTKMT
GO_REGULATION_OF_TRANS_SYNAPTIC_SIGNALING	301	-0.463989	-1.62877	3.13735323580327e-06	0.000153787	0.000122825	1799	tags=23%, list=13%, signal=20%	PPP3CB/PLEKHG5/NLGN3/ABAT/NAPB/PREPL/SORCS2/EFNB3/BTBD9/SYNGAP1/SYT1/ATAD1/PRKCE/SLC4A8/UNC13B/PTPRA/SLC12A2/PPP3CA/GUCY1A1/SLC1A3/STAU1/AKAP12/ABL1/RNF19A/GRIN2A/ZMYND8/VAMP1/PRNP/PPP1R9B/BEGAIN/GPER1/FAM107A/MAPK1/EPHB2/NLGN2/F2R/SNAP25/NTRK1/LAMA2/STX1B/MAP1A/EIF4EBP2/USP46/DLG4/LRRK2/NTNG1/CREB1/PRKAR2B/USP8/ADNP/CLSTN3/APOE/PTPRS/GLUL/CDH11/APBA1/PTN/JAK2/NTSR1/PLCL2/EGR2/PLCG1/TSHZ3/GUCY1B1…
GO_PROTEIN_TARGETING_TO_MITOCHONDRION	96	0.638945	1.93663	3.16280636625333e-06	0.000153787	0.000122825	2295	tags=43%, list=17%, signal=36%	HAX1/TIMM13/MGARP/TIMM8B/TIMM17B/TSPO/TIMM23/TOMM40/FIS1/PDCD5/ATP5IF1/PAM16/UBL5/TOMM5/ROMO1/TIMM50/TOMM7/NDUFA13/TIMM10/TIMM44/PINK1/DNAJC15/UBE2L3/TIMM17A/AIP/UBE2J2/TOMM22/DNAJC19/HTRA2/SAE1/GRPEL1/DNLZ/BAG3/SAMM50/CHCHD4/PARL/SLC25A6/AIFM1/PMPCA/VPS11/LEPROT
GO_ANTIGEN_PROCESSING_AND_PRESENTATION_OF_EXOGENOUS_PEPTIDE_ANTIGEN_VIA_MHC_CLASS_I	68	0.686637	1.99453	3.2789326434139e-06	0.000157738	0.00012598	2334	tags=46%, list=17%, signal=38%	PSMB2/PSMB6/PSMB5/PSMB1/PSMD8/PSME2/CALR/PSMA7/PSMA5/PSMB3/PSMD2/PSMB4/CYBA/PSMC4/PSMD9/PSMA6/PSMD13/PSMA1/PSMA2/PSMB10/PSME4/PDIA3/PSMB7/IKBKG/VAMP8/IFI30/PSME1/PSMD1/TAPBP/PSMD6/PSMA3
GO_MESENCHYMAL_CELL_DIFFERENTIATION	171	-0.535209	-1.78779	3.6067108083458e-06	0.000171679	0.000137115	920	tags=22%, list=7%, signal=20%	SPRED2/PPP2CA/PDPN/AXIN2/CUL7/CLASP2/MAPK1/SEMA6A/MSX1/ALDH1A2/CTNNB1/SMO/PDCD4/DACT3/SOX8/BMP5/DDX17/ACVR1/SMAD2/SMAD4/STAT1/SPRY2/NRP1/TGFBR2/SPRED1/FRZB/FGFR1/HGF/BMPR1A/TMEM100/TGFBR3/DDX5/IL17RD/SEMA3A/SPRY1/TGFB3/WWTR1
GO_TRNA_METABOLIC_PROCESS	182	0.53939	1.77535	4.27627154121554e-06	0.00020143	0.000160876	3355	tags=40%, list=25%, signal=30%	AIMP2/EPRS1/HSD17B10/DARS1/CARS2/EEF1E1/YARS2/TRPT1/TRMT61A/FTSJ1/GARS1/RTRAF/WDR4/TARS1/POP7/URM1/LAGE3/ELP6/QARS1/CTU1/KARS1/PUS1/AARSD1/DTD1/POLR3K/DUS1L/POP5/TSEN54/METTL1/CTU2/CDK5RAP1/MARS1/TRMT112/FARSA/METTL2A/POP4/QTRT1/PUSL1/GATB/TPRKB/TRMT1/FARSB/TSEN15/EXOSC7/RPP25L/METTL2B/EARS2/TARS2/RPP40/WARS1/ZBTB8OS/PPA2/ELAC2/CARS1/LSM6/SARS2/TRMU/EXOSC8/DTWD2/DDX1/RPP25/RPP38/RARS1/RPP30/TP53R…
GO_ROOF_OF_MOUTH_DEVELOPMENT	74	-0.65825	-1.95075	5.33976009198947e-06	0.000248932	0.000198814	1288	tags=36%, list=10%, signal=33%	MEF2C/ASPH/FRAS1/MMP25/SATB2/SNAI2/GDF11/GLI3/LRP6/SOS1/FZD1/SKI/EPHB2/MSX1/BNC2/PRDM16/PRRX1/SMAD2/TBX3/SMAD4/TSHZ1/TGFBR2/PDGFRA/BMPR1A/TGFBR3/EPHB3/TGFB3
GO_DEVELOPMENTAL_GROWTH_INVOLVED_IN_MORPHOGENESIS	186	-0.518182	-1.74189	5.59677128420149e-06	0.000258251	0.000206257	2080	tags=30%, list=15%, signal=25%	SEMA4B/PLXNA1/SLIT1/BMP4/S1PR1/PPP3CB/FLRT3/DRAXIN/NLGN3/SEMA4C/SOX9/ESR1/SEMA6D/SLIT2/EFNA5/RNF157/SYT1/LRP1/RYK/MEGF8/AREG/MED12/ABL1/RUFY3/IST1/ISLR2/ULK2/LRP6/SPART/AUTS2/RND2/SEMA6A/TTL/TNC/CTNNB1/SIN3A/YAP1/SIX4/PAK1/ADNP/MACF1/APOE/VANGL2/PTPRS/SPRY2/PLAA/NRCAM/NRP1/TGFBR2/VEGFA/CSF1/NTN1/SEMA3A/SPRY1/APP
GO_PURINE_NUCLEOSIDE_TRIPHOSPHATE_METABOLIC_PROCESS	76	0.662955	1.96023	6.03001993392847e-06	0.000275432	0.000219979	1555	tags=45%, list=12%, signal=40%	ALDOA/ATP5MC1/NME2/NME1/ATP5F1C/COX5B/RAN/ATP5F1B/ATP5MF/NUDT2/ATP5MC2/CYC1/ATP5MC3/DGUOK/ENO1/NME4/ATP5F1E/STOML2/IMPDH1/ITPA/PINK1/COX2/ATP5PB/ATP5PF/DNAJC30/ATP5PO/GUK1/ATP5ME/ATP5F1D/TGFB1/ATP5PD/ATP5MG/ANTKMT/NUDT1
GO_RIBOSOMAL_SMALL_SUBUNIT_ASSEMBLY	20	0.867839	1.96853	6.22526166000569e-06	0.000281506	0.00022483	959	tags=60%, list=7%, signal=56%	MRPS7/MRPS11/RPS5/RPSA/RRP7A/RPS15/RPL38/RPS28/RPS19/ERAL1/RPS14/RPS27L
GO_NEGATIVE_REGULATION_OF_EPITHELIAL_CELL_DIFFERENTIATION	35	-0.782925	-2.07148	6.46636515939353e-06	0.000289514	0.000231226	920	tags=40%, list=7%, signal=37%	S1PR3/SPRED2/CTNNB1/SMO/YAP1/TBX3/STAT1/SPRY2/SPRED1/FRZB/VEGFA/ACVRL1/SPRY1/ZEB1
GO_CELLULAR_COMPONENT_DISASSEMBLY	493	0.425778	1.52808	8.68591711616409e-06	0.000385076	0.000307548	1945	tags=27%, list=14%, signal=24%	HAX1/MRPS7/MRPL28/MRPL2/CFL1/BOK/MRPS11/CAPNS1/EIF5A/TSPO/PPP1CA/MRPL52/MRPL37/FIS1/MRPL17/MRPS24/MRPL41/LMOD1/GBA/MCTS1/CHCHD1/MRPL12/MRPL27/GADD45GIP1/MRPL54/MRPL4/JMJD4/MRPL20/PHB2/MRPL33/MRPL36/ATP5IF1/MRPS33/PAM16/MRPS15/MRPL11/IL6/AURKAIP1/MRPL43/MRPS12/MRPS2/MRPL22/TEX264/MRPS34/DNAJC6/MRPL24/VPS4A/SHARPIN/CHMP1A/MRPL53/MRPS18A/MRPL21/DKK1/MRPL40/MAP1S/MRPS14/MRPS16/FLII/CAPN1/MRPL23/NAPA/…
GO_INNER_EAR_MORPHOGENESIS	60	-0.692991	-1.98983	9.56567190539169e-06	0.000418228	0.000334025	763	tags=33%, list=6%, signal=32%	SEC24B/SOX9/WHRN/GLI2/MYO7A/EPHB2/ATP8A2/SIX4/PRRX1/VANGL2/ALDH1A3/EYA1/SPRY2/SOBP/FRZB/FGFR1/NTN1/MAFB/LRIG1/ZEB1
GO_MONONUCLEAR_CELL_DIFFERENTIATION	27	-0.81941	-2.05974	9.61867897463075e-06	0.000418228	0.000334025	586	tags=30%, list=4%, signal=28%	CD4/IFI16/ZFP36L1/ZBTB46/VEGFA/CSF1/SP3/JUN
GO_REGULATION_OF_MONOCYTE_DIFFERENTIATION	15	-0.904653	-1.9899	9.96531033577004e-06	0.000429173	0.000342767	586	tags=33%, list=4%, signal=32%	CD4/ZFP36L1/ZBTB46/CSF1/JUN
GO_CARTILAGE_DEVELOPMENT	152	-0.546785	-1.80428	1.02497455415895e-05	0.000437258	0.000349224	1985	tags=30%, list=15%, signal=26%	BMP4/TAPT1/ATP7A/ECM1/WNT9A/MAPK14/SOX9/GLI2/SATB2/CHSY1/THRA/SULF2/LNPK/SNAI2/TRIP11/GLI3/PTPN11/TRPS1/LRP6/MEX3C/BMPR1B/GLG1/LUM/AXIN2/CHST11/MSX1/CTNNB1/EIF2AK3/SMAD5/PRRX1/BMP5/STC1/TGFBR2/SHOX2/CSGALNACT1/CHI3L1/FRZB/FGFR1/EVC/BMPR1A/ACVRL1/MAF/CTSK/SMAD1/ZEB1/IFT80
GO_CELL_FATE_COMMITMENT	143	-0.556894	-1.81681	1.07002830970137e-05	0.000448097	0.000357881	2849	tags=43%, list=21%, signal=34%	APC/TCF7L2/SFRP1/CDON/CTSL/LMO4/MCL1/MTOR/GAS1/NFE2L1/TBX19/RUNX2/SOX5/TCF3/LEO1/PRKDC/MEF2C/KLF4/BMP4/PTCH1/DLL4/WNT9A/NOTCH2/FZD7/PTCH2/SOX9/KDM6B/STAT6/GLI2/LATS1/SUFU/SH3PXD2B/SATB2/GAP43/EBF2/GLI3/RBPJ/MGA/WNT6/GDF7/PDPN/NR2F2/CTNNB1/SMO/SMAD5/AR/SOX8/PRRX1/ACVR1/SMAD2/TBX3/SMAD4/EYA1/SPRY2/ZNF445/NRP1/ZNF521/FGFR1/BMPR1A/SMAD1/TENM4
GO_POSITIVE_REGULATION_OF_NEURON_DIFFERENTIATION	298	-0.457982	-1.6103	1.07019971285311e-05	0.000448097	0.000357881	1879	tags=26%, list=14%, signal=22%	FBXO38/NCOA1/RNF112/OPA1/MAPK6/BCL6/AMIGO1/GLI2/SLIT2/EFNA5/LPAR1/NFE2L2/RNF157/MMD/RRN3/SYT1/LRP1/ITSN1/C21orf91/ATF1/MEGF8/CAPRIN2/PLXNC1/SCN1B/RUFY3/IST1/ZMYND8/ISLR2/NCK1/GDF7/FZD1/BRINP1/PAK3/GPRC5B/CUL7/FZD4/RND2/NBL1/TMEM30A/KIDINS220/NTRK1/ATP8A2/SIN3A/SETX/DLG4/PTPRD/DHX36/PAK1/EP300/SCARB2/SERPINF1/BMP5/ADNP/MACF1/TIMP2/APOE/ROBO2/TCF12/PLAA/NRCAM/NRP1/SHOX2/DPYSL3/VEGFA/CNTN1/FGFR1/CBF…
GO_CARDIAC_MUSCLE_CELL_PROLIFERATION	38	-0.753164	-2.02094	1.11456395097997e-05	0.000462391	0.000369297	2135	tags=47%, list=16%, signal=40%	PTEN/MEF2C/SAV1/GJA1/MAPK14/RBPJ/DIPK2A/VGLL4/RXRA/MAPK1/YAP1/TGFBR2/FGFR1/BMPR1A/TGFBR3/SMAD1/TENM4/PRKAR1A
GO_COCHLEA_DEVELOPMENT	32	-0.785743	-2.04372	1.50748948628594e-05	0.000619204	0.000494539	393	tags=22%, list=3%, signal=21%	VANGL2/EYA1/SOBP/FRZB/ADAM10/ZEB1/DCHS1
GO_COVALENT_CHROMATIN_MODIFICATION	426	-0.419286	-1.5166	1.51994025153736e-05	0.000619204	0.000494539	1973	tags=31%, list=15%, signal=28%	SET/HMGA2/GLYR1/RLF/ASXL1/PPARGC1A/AKAP8/DPF3/KMT5B/MCM3AP/ZZZ3/PRKAA1/KDM3A/FMR1/ATXN7L3/MTF2/HDAC2/CAMK2D/LEO1/KDM7A/NAP1L2/UBR2/ZNF274/TAF7/JMJD1C/BRD1/CREBBP/PARG/TASOR/WDR82/HUWE1/MAP3K12/TAF5L/NIPBL/RNF2/NCOA1/ARID4B/SUPT6H/EZH1/BCL6/EP400/KDM6B/USP22/ZNF304/MEAF6/SETD3/RCOR2/HDAC4/NEK11/ATXN3/ATXN7/KDM5C/SETD1A/WAC/SUDS3/PHF2/KDM3B/SUZ12/EYA4/MSL1/PER2/ZNF711/RIF1/MIER1/KDM2B/UHRF1/SNAI2/C…
GO_PROTEIN_LOCALIZATION_TO_MITOCHONDRION	138	0.554928	1.76746	1.57717353389196e-05	0.000636784	0.000508579	1995	tags=33%, list=15%, signal=28%	HAX1/TIMM13/MGARP/TIMM8B/TIMM17B/TSPO/TIMM23/TOMM40/FIS1/PDCD5/ATP5IF1/PAM16/UBL5/TOMM5/ROMO1/TIMM50/BAD/NMT1/TOMM7/NDUFA13/TIMM10/TIMM44/PINK1/YWHAB/DNAJC15/UBE2L3/TIMM17A/AIP/TP53/UBE2J2/TOMM22/DNAJC19/MTCH2/HTRA2/E2F1/SAE1/GRPEL1/DNLZ/YWHAH/BAG3/SAMM50/CHCHD4/PARL/BAX/SLC25A6
GO_EAR_MORPHOGENESIS	76	-0.646035	-1.91107	1.64422696255508e-05	0.000656626	0.000524427	765	tags=24%, list=6%, signal=22%	MAPK1/EPHB2/MSX1/ATP8A2/SIX4/PRRX1/VANGL2/ALDH1A3/EYA1/TSHZ1/SPRY2/SOBP/FRZB/FGFR1/NTN1/MAFB/LRIG1/ZEB1
GO_RAS_PROTEIN_SIGNAL_TRANSDUCTION	294	-0.46584	-1.63507	1.65536010496114e-05	0.000656626	0.000524427	1827	tags=26%, list=14%, signal=23%	RASA3/BCL6/KSR1/STARD8/PLEKHG5/NOTCH2/MAPK14/ARHGAP6/ARHGAP44/ARHGAP5/RREB1/CBL/ZNF304/CAVIN4/LPAR1/RAP2C/SHC2/IQSEC1/SYNGAP1/RAP2B/ARHGAP42/DENND4C/RALB/ARHGEF11/RASA2/OGT/NET1/FLCN/RTKN/ABL1/ARHGAP24/SPRY4/MAP4K4/SHC3/SOS1/G3BP1/COL3A1/AUTS2/USP28/PDPN/EPHB2/F2R/ERBIN/HACD3/NTRK1/ADRA2A/RAP2A/ARHGEF12/ALS2/KANK2/SH3BP1/USP8/LPAR6/TIMP2/RAPGEF3/APOE/VANGL2/ABCA1/PSD3/F2RL1/F2RL2/PDGFRB/SPRY2/PSD…
GO_REGULATION_OF_VASCULATURE_DEVELOPMENT	249	-0.476142	-1.65367	1.7848256887213e-05	0.000701825	0.000560525	2053	tags=28%, list=15%, signal=24%	C3AR1/KLF4/PTGS2/ADAMTS9/BMP4/ADAM12/TNFAIP3/DLL4/ECM1/COL4A2/TJP1/GTF2I/STIM1/ZNF304/MINAR1/PDPK1/NFE2L2/FOXO4/THBS4/AGO1/PIK3C2A/SLC12A2/HIPK2/PDGFD/ERAP1/ABL1/ANGPTL4/MMRN2/SIRT1/SP1/RIN2/GPER1/ADGRB2/SEMA6A/CTNNB1/PDCD4/AGGF1/PIK3R6/GAB1/BTG1/SERPINF1/RAPGEF3/CEACAM1/ENPP2/JUP/VASH1/SASH1/STAT1/SPRY2/GLUL/NRP1/TGFBR2/JCAD/SPRED1/CHI3L1/EGR1/VEGFA/PTN/AMOT/HGF/SRPX2/DCN/PLCG1/TMEM100/CX3CL1/AC…
GO_DENDRITE_DEVELOPMENT	203	-0.503805	-1.70479	1.86417879990565e-05	0.000726708	0.000580399	2569	tags=34%, list=19%, signal=28%	CAPRIN1/MEF2A/MTOR/RBFOX2/FBXO31/PRKG1/ARHGAP33/FMR1/HDAC2/SCARF1/ITPKA/PTEN/MEF2C/ABI1/UBA6/MATN2/KNDC1/TANC2/OPA1/MAPK6/NLGN3/ARHGAP44/LPAR1/NEDD4/ZNF365/IQSEC1/SYNGAP1/DCDC2/SRGAP2C/ITSN1/C21orf91/PPP3CA/TRAK2/CAPRIN2/DOCK10/ZMYND8/TMEFF1/ACSL4/MARK1/ARID1B/PPP1R9B/PAK3/CUL7/EPHB2/STRN/KIDINS220/WASL/MAP1A/BBS4/PAK2/RAP2A/DLG4/PTPRD/DHX36/LRRK2/CAMSAP2/BMP5/LRP4/APOE/PTPRS/PHACTR1/NRP1/NTN1/PT…
GO_HEART_GROWTH	65	-0.667977	-1.93867	2.07866483425647e-05	0.000802105	0.000640616	1197	tags=26%, list=9%, signal=24%	RBPJ/DIPK2A/ACACB/VGLL4/RXRA/MAPK1/YAP1/PAK1/TGFBR2/FGFR1/BMPR1A/RGS2/TGFBR3/SMAD1/TENM4/DUSP6/PRKAR1A
GO_RIBOSOMAL_LARGE_SUBUNIT_ASSEMBLY	27	0.807765	1.96965	2.09760480013549e-05	0.000802105	0.000640616	1424	tags=44%, list=11%, signal=40%	RPLP0/MRPL20/MRTO4/BOP1/MRPL11/RPL23A/NLE1/RPL38/PPAN/RPL24/RPL12/RPL10
GO_ANTIMICROBIAL_HUMORAL_IMMUNE_RESPONSE_MEDIATED_BY_ANTIMICROBIAL_PEPTIDE	21	0.843141	1.93806	2.11080356083612e-05	0.000802105	0.000640616	985	tags=33%, list=7%, signal=31%	GAPDH/RPL39/ROMO1/FAM3A/RPL30/RPS19/HMGN2
GO_REGULATION_OF_CELL_JUNCTION_ASSEMBLY	150	-0.535767	-1.76264	2.13852971531334e-05	0.000805869	0.000643622	2135	tags=36%, list=16%, signal=31%	PTEN/MEF2C/PEAK1/SLIT1/MDGA1/GJA1/AMIGO1/FLRT3/NLGN3/SLC9A1/ARHGAP6/TJP1/EFNA5/ADGRL1/CLASP1/LRFN5/LRP1/GAP43/SNAI2/ABL1/GPC6/MAP4K4/FZD1/VPS35/FAM107A/CLASP2/ADGRB2/EPHB2/NLGN2/SETD5/NTRK1/PTPRD/SIX4/FLRT2/ACE/CBFB/ADNP/MACF1/CLSTN3/ROBO2/PTPRS/TPBG/NRP1/MMP14/GPM6B/VEGFA/NTN1/SRPX2/GPC4/SLK/ACVRL1/EPHB3/APOD/APP
GO_TRANSFORMING_GROWTH_FACTOR_BETA_RECEPTOR_SIGNALING_PATHWAY	158	-0.525462	-1.72899	2.8042507387547e-05	0.001048	0.000837006	1798	tags=33%, list=13%, signal=29%	SDCBP/PMEPA1/GDF15/CBL/SMAD9/PDPK1/CDKN1C/NRROS/RASL11B/HIPK2/PTPRK/ZFYVE9/FLCN/ASPN/SIRT1/GLG1/APPL1/SPRED2/HTRA3/COL3A1/SKI/ADAM9/CHST11/ZMIZ1/LTBP1/LTBP4/SMAD5/FUT8/ZNF451/MTMR4/LEMD3/EP300/PRDM16/CREB1/ACVR1/SMAD2/SMAD4/SPRY2/CD109/TGFBR2/ADAM17/SPRED1/APPL2/BMPR1A/ACVRL1/TGFBR3/IL17RD/SMAD1/SPRY1/TGFB3/ZEB1/JUN
GO_GASTRULATION	140	-0.54777	-1.78399	3.06754150078801e-05	0.001137	0.000908088	2020	tags=26%, list=15%, signal=23%	KLF4/BMP4/PHLDB1/RNF2/GJA1/FZD7/COL4A2/KDM6B/ITGB4/CLASP1/CHRD/MEGF8/KIF16B/LRP6/SETD2/CLASP2/ITGA2/CTNNB1/FRS2/COL6A1/ACVR1/SMAD2/VANGL2/SMAD4/EYA1/TGFBR2/MMP2/MMP14/FGFR1/AMOT/BMPR1A/WNK1/LAMB1/SMAD1/WLS/TENM4/PRKAR1A
GO_REGULATION_OF_POSTSYNAPTIC_MEMBRANE_NEUROTRANSMITTER_RECEPTOR_LEVELS	53	-0.683674	-1.93831	3.4882154871118e-05	0.00127294	0.00101666	1436	tags=36%, list=11%, signal=32%	ARHGAP44/ATAD1/NUMB/FRRS1L/GRIP2/GPC6/VPS35/ERBIN/SNAP25/STX1B/EPS15/USP46/DLG4/DLG3/GPC4/ADAM22/GRASP/ADAM10/DNM1
GO_RESPONSE_TO_TRANSFORMING_GROWTH_FACTOR_BETA	203	-0.494879	-1.67458	3.49058590694547e-05	0.00127294	0.00101666	1798	tags=30%, list=13%, signal=26%	SDCBP/PMEPA1/COL4A2/GDF15/SOX9/MXRA5/CBL/SMAD9/PDPK1/CDKN1C/NRROS/RASL11B/FNDC4/HIPK2/PDGFD/CILP/PTPRK/ZFYVE9/FLCN/ASPN/SIRT1/GLG1/APPL1/SPRED2/HTRA3/COL3A1/SKI/ADAM9/CHST11/ZMIZ1/LTBP1/LTBP4/SMAD5/FUT8/ZNF451/MTMR4/LEMD3/EP300/PRDM16/CREB1/ACVR1/SMAD2/SMAD4/NR3C1/SPRY2/CD109/TGFBR2/ZFP36L1/ADAM17/SPRED1/APPL2/YES1/BMPR1A/ACVRL1/TGFBR3/IL17RD/SMAD1/SPRY1/TGFB3/ZEB1/JUN
GO_BONE_DEVELOPMENT	157	-0.517953	-1.70339	4.0918720196299e-05	0.00148028	0.00118225	2618	tags=34%, list=19%, signal=28%	LRRK1/INSIG1/ASXL1/TMEM38B/FAT4/SLC10A7/RUNX2/CCN4/NAB2/GNAS/MEF2C/ABI1/BMP4/TAPT1/MMP16/PDGFC/GJA1/NOTCH2/SOX9/SH3PXD2B/PIP4K2A/CHSY1/ANO6/SULF2/TRIP11/MEGF8/GLI3/PTPN11/LRP6/BMPR1B/GLG1/TNFSF11/SKI/AXIN2/ACP5/MSX1/SMAD5/LRRC17/EP300/SH2B3/STC1/TMEM119/PTGER4/FREM1/TGFBR2/MMP14/SHOX2/CSGALNACT1/NAB1/XYLT1/SMAD1/TGFB3/DCHS1/IFT80
GO_BONE_MORPHOGENESIS	71	-0.634205	-1.87372	4.36138275753756e-05	0.00156525	0.00125012	1281	tags=39%, list=10%, signal=36%	RUNX2/NAB2/GNAS/MEF2C/BMP4/MMP16/SOX9/CHSY1/TRIP11/MEGF8/GLI3/LRP6/BMPR1B/GLG1/SKI/AXIN2/ACP5/MSX1/STC1/TMEM119/FREM1/TGFBR2/MMP14/SHOX2/CSGALNACT1/NAB1/TGFB3/IFT80
GO_REGULATION_OF_SYNAPSE_STRUCTURE_OR_ACTIVITY	175	-0.497029	-1.65926	4.64618935696625e-05	0.00165434	0.00132127	1913	tags=30%, list=14%, signal=26%	MDGA1/TANC2/OPA1/AMIGO1/FLRT3/NLGN3/MAPK14/CTTNBP2/ARHGAP44/EFNA5/ADGRL1/NEDD4/LRFN5/SYNGAP1/GAP43/ITSN1/CAPRIN2/ABL1/ZMYND8/GPC6/FZD1/VPS35/PRNP/PAK3/ADGRB2/EPHB2/NLGN2/SETD5/NTRK1/STX1B/SLC17A7/PTPRD/DHX36/SIX4/LRRK2/FLRT2/LRP4/ADNP/CLSTN3/APOE/ROBO2/PTPRS/TPBG/NRCAM/NTN1/PTN/SRPX2/GPC4/ADAM10/EPHB3/APP/DNM1
GO_PROTEIN_IMPORT_INTO_MITOCHONDRIAL_MATRIX	18	0.85095	1.89393	4.68771958321595e-05	0.00165608	0.00132266	1817	tags=72%, list=14%, signal=63%	TIMM17B/TIMM23/TOMM40/PAM16/ROMO1/TIMM50/TOMM7/TIMM44/DNAJC15/TIMM17A/DNAJC19/GRPEL1/DNLZ
GO_G_PROTEIN_COUPLED_RECEPTOR_SIGNALING_PATHWAY	435	-0.407453	-1.48021	5.53324807443332e-05	0.00193964	0.00154913	1686	tags=19%, list=13%, signal=17%	PDE1A/GPR162/RASD1/MRAP2/ESR1/ADGRL1/LPAR1/SORCS2/RNF157/FGD1/AHCYL1/UBQLN2/LRP1/GAP43/MCHR1/ITSN1/ARHGEF11/S1PR3/SLC12A2/GPR37/NET1/AREG/AKAP12/RAPGEFL1/IGF2R/RGS16/OBSCN/RGS5/PDE7A/SOS1/FZD1/PRKACB/PPP1R9B/GNG2/GPR39/GPRC5B/NXPH4/GPER1/ADGRB2/FZD4/RORB/F2R/GPRASP1/PDE4D/CALCRL/SMO/FRS2/ADRA2A/ARHGEF12/RGS17/PIK3R6/AKR1C2/LPAR6/PTGER4/PIK3CA/APOE/SSTR2/ADGRA3/ABCA1/PRKD3/F2RL1/F2RL2/PDGFRB/PTGFR…
GO_CONNECTIVE_TISSUE_DEVELOPMENT	205	-0.488737	-1.65675	6.25976365887371e-05	0.00217743	0.00173905	2009	tags=29%, list=15%, signal=25%	SLC25A25/BMP4/TAPT1/ATP7A/ECM1/WNT9A/MAPK14/SOX9/GLI2/SH3PXD2B/SATB2/CHSY1/THRA/SULF2/LNPK/EBF2/SNAI2/TRIP11/PDGFD/GLI3/PTPN11/SIRT1/TRPS1/LRP6/MEX3C/GDF7/BMPR1B/GLG1/SPART/LUM/AXIN2/CHST11/MSX1/CTNNB1/EIF2AK3/SMAD5/BBS4/FTO/SOX8/PRRX1/BMP5/STC1/PIK3CA/PDGFRB/TGFBR2/SHOX2/CSGALNACT1/CHI3L1/FRZB/EGR1/FGFR1/CSF1/EVC/BMPR1A/ACVRL1/MAF/CTSK/SMAD1/ZEB1/IFT80
GO_LEUKOCYTE_MIGRATION	275	-0.445033	-1.55876	6.51442970678029e-05	0.00224872	0.00179598	1140	tags=15%, list=8%, signal=14%	PTPN11/PROS1/IL1R1/MIA3/GLG1/TNFSF11/SOS1/RARRES2/MAPK1/NBL1/ITGA2/WASL/PDE4D/LRCH1/BMP5/DPP4/MERTK/PTGER4/PIK3CA/CEACAM1/F2RL1/IL33/CH25H/MMP14/ADAM17/VEGFA/CSF1/PTN/CMKLR1/YES1/PLCG1/WNK1/PIK3R1/CX3CL1/ADAM10/SCG2/MTUS1/APOD/APP/SLC7A8
GO_REGULATION_OF_GTPASE_ACTIVITY	388	-0.410762	-1.47361	7.30184878776664e-05	0.00250144	0.00199782	1960	tags=22%, list=15%, signal=19%	DOCK9/FGD6/RASA1/S1PR1/ACAP3/RASA3/BCL6/STARD8/ARAP2/ARHGAP6/GARNL3/TBCK/ARHGAP44/ARHGAP5/PTPRN2/SLIT2/EFNA5/IQSEC1/SNX9/SYNGAP1/ARHGAP42/FGD1/ARHGAP19/ARHGEF11/RALGAPB/RASA2/NET1/PLXNC1/FLCN/RTKN/GPR137B/DOCK10/ARHGAP24/TBC1D4/ARHGAP28/MAP4K4/MMUT/RGS16/RGS5/SOS1/SNX13/RIN2/RGPD8/SRGAP3/SIPA1L2/ARAP3/F2R/HACD3/TBC1D14/TBC1D5/NTRK1/ARHGAP12/LRCH1/BBS4/ARHGEF12/TBC1D15/RGS17/ALDH1A1/ERRFI1/LRRK2/A…
GO_REGULATION_OF_T_CELL_MIGRATION	28	-0.779602	-1.97778	7.99684920567151e-05	0.00271893	0.00217152	665	tags=21%, list=5%, signal=20%	LRCH1/ADAM17/WNK1/ADAM10/APOD/APP
GO_REGULATION_OF_MESENCHYMAL_CELL_PROLIFERATION	28	-0.778689	-1.97547	8.5005776369901e-05	0.00286863	0.00229108	1394	tags=54%, list=10%, signal=48%	BMP4/SOX9/FOXP2/CHRD/CTNNB1/SMO/PRRX1/STAT1/TGFBR2/SHOX2/VEGFA/FGFR1/PTN/BMPR1A/ZEB1
GO_ENDOCARDIAL_CUSHION_FORMATION	21	-0.827992	-1.96944	8.65832630351539e-05	0.00290022	0.00231631	1288	tags=57%, list=10%, signal=52%	SNAI2/RBPJ/MSX1/BMP5/ACVR1/ROBO2/SMAD4/TGFBR2/BMPR1A/TMEM100/ROBO1/DCHS1
GO_LEUKOCYTE_DIFFERENTIATION	349	-0.416713	-1.48183	8.88451559488652e-05	0.00293935	0.00234757	1985	tags=23%, list=15%, signal=20%	BMP4/PRXL2A/GAB2/ATP7A/LGALS9/DLL4/BCL6/PPP3CB/PPARGC1B/NOTCH2/FZD7/MAPK14/EIF2AK1/RSAD2/STAT6/GLI2/HDAC4/TMEM64/NRROS/LIG4/TRIB1/LRRC8A/ATP11C/CASP8/DTX1/FNIP1/MSH2/GLI3/RBPJ/ABL1/GPR137B/DOCK10/IREB2/SIRT1/TNFSF11/SOS1/SOX4/NFKBIZ/IRF2BP2/TMEM131L/ZMIZ1/ATM/AZI2/NTRK1/CTNNB1/LRRC17/CD4/PIK3R6/EP300/TOB2/CBFB/CREB1/L3MBTL3/IFI16/MERTK/ITM2A/PTGER4/CEACAM1/F2RL1/CD109/TGFBR2/SH3PXD2A/SATB1/MMP14/…
GO_REGULATION_OF_CELLULAR_AMINE_METABOLIC_PROCESS	66	0.637253	1.83844	8.90516023353382e-05	0.00293935	0.00234757	2043	tags=44%, list=15%, signal=37%	OAZ1/COMT/PSMB2/PSMB6/PSMB5/PSMB1/PSMD8/PSME2/PNKD/PSMA7/PSMA5/PSMB3/PSMD2/PSMB4/PSMC4/PSMD9/PSMA6/PSMD13/PSMA1/PARK7/PSMA2/PSMB10/PSME4/PSMB7/SLC7A11/ODC1/PSME1/PSMD1/CLN3
GO_SMAD_PROTEIN_SIGNAL_TRANSDUCTION	58	-0.666412	-1.8989	9.28380899841978e-05	0.00304213	0.00242965	2096	tags=38%, list=16%, signal=32%	BTBD11/BMP4/TOB1/LNPEP/GDF15/SMAD9/HIPK2/CILP/GDF11/GDF7/SKI/ZMIZ1/SMAD5/BMP5/SMAD2/SMAD4/JAK2/BMPR1A/SMAD1/TGFB3/JUN/WWTR1
GO_T_CELL_ACTIVATION	307	-0.428956	-1.50741	0.000100629	0.00327369	0.00261459	1941	tags=21%, list=14%, signal=18%	ATP7A/LGALS9/DLL4/PELI1/BCL6/PPP3CB/FZD7/RSAD2/STAT6/GLI2/PDPK1/NEDD4/EFNB3/LIG4/CASP8/DTX1/PPP3CA/GLI3/ABL1/PTPN11/NCK1/TNFSF11/SOS1/SOX4/NFKBIZ/TMEM131L/PRNP/PAK3/SOCS6/ZMIZ1/MARCHF7/AZI2/CTNNB1/PAK2/CD4/PIK3R6/PAK1/CBFB/DPP4/KIF13B/PTGER4/PIK3CA/CEACAM1/F2RL1/TGFBR2/SATB1/ZFP36L1/ADAM17/BTN3A1/EGR1/YES1/SP3/EGR3/TNFRSF21/PIK3R1/MAFB/ZBTB1/FZD8/ICOSLG/GPNMB/ZEB1/ITPKB/PRKAR1A
GO_REGULATION_OF_AXONOGENESIS	156	-0.508554	-1.67763	0.000105621	0.00340985	0.00272334	1795	tags=28%, list=13%, signal=25%	AMIGO1/DRAXIN/SEMA4C/SEMA6D/SLIT2/EFNA5/EFNB3/SYNGAP1/LRP1/RYK/TRAK2/MEGF8/PLXNC1/ABL1/RUFY3/IST1/ISLR2/ULK2/SPART/PAK3/ZSWIM6/EPHB2/RND2/SEMA6A/TTL/SIN3A/PAK2/PAK1/LRP4/ADNP/KIF13B/CHN1/MACF1/APOE/ROBO2/PTPRS/NRCAM/NRP1/SHOX2/VEGFA/NTN1/EPHB3/SEMA3A/ROBO1
GO_INFLAMMATORY_RESPONSE	448	-0.396653	-1.44409	0.000106322	0.00340985	0.00272334	2137	tags=22%, list=16%, signal=19%	TRPV1/DUSP10/C5/TNFRSF1B/C3AR1/KLF4/ATRN/PTGER2/PTGS2/TLR1/TNFAIP3/LGALS9/LACC1/ADCY7/ECM1/PTGES/GJA1/JAM3/BCL6/SOCS3/NLRP1/NOTCH2/MAPK14/MMP25/EIF2AK1/KDM6B/THEMIS2/ESR1/OSMR/IFNGR1/HDAC4/NFE2L2/NRROS/LRFN5/PTGS1/ANO6/FNDC4/LRP1/TLR6/S1PR3/CDO1/RBPJ/PER1/IL1R1/BMPR1B/TNFSF11/APPL1/RPS6KA5/NAMPT/NFKBIZ/VPS35/AFAP1L2/GPRC5B/ACP5/RARRES2/GPER1/PNMA1/F2R/ATM/ITGA2/CALCRL/SMO/PDCD4/LRRK2/SERPINF1/IFI…
GO_REGULATION_OF_EMBRYONIC_DEVELOPMENT	102	-0.558853	-1.7384	0.000112959	0.0035972	0.00287297	2020	tags=28%, list=15%, signal=24%	FZD3/KLF4/BMP4/LAMA1/PHLDB1/NIPBL/GJA1/B4GALT5/FZD7/SEC24B/CLASP1/SUFU/NFE2L2/FZD1/PRKACB/CLASP2/CTNNB1/LAMA2/AR/NR2C2/DHX36/SIX4/VANGL2/FGFR1/AMOT/TRIP12/BMPR1A/WNK1/TENM4
GO_NEGATIVE_REGULATION_OF_RESPONSE_TO_EXTERNAL_STIMULUS	246	-0.456648	-1.58548	0.000115567	0.00365452	0.00291875	2135	tags=27%, list=16%, signal=23%	PTEN/DUSP10/C5/TNFRSF1B/SEMA4B/KLF4/TNFAIP3/LGALS9/ADCY7/GJA1/SOCS3/SEMA4C/ABAT/SEMA6D/SLIT2/CLASP1/LRFN5/TRIB1/FNDC4/YTHDF3/RYK/SLC12A2/SNAI2/MAPKBP1/TSPAN6/PROS1/HMGCR/PPM1B/VPS35/ACP5/GPER1/CLASP2/RGMA/SEMA6A/NBL1/CALCRL/PDCD4/BBS4/A2M/SH2B3/KANK2/IRAK3/SERPINF1/IFI16/DPP4/KREMEN1/ASH1L/PTGER4/NFKB1/CEACAM1/APOE/ROBO2/PTPRS/CD109/RNF125/NRP1/APPL2/NR1D2/PDGFRA/HGF/CX3CL1/ADAR/TNFAIP6/SEMA3A/RO…
GO_EMBRYONIC_SKELETAL_SYSTEM_DEVELOPMENT	79	-0.609106	-1.82417	0.000119371	0.00374857	0.00299387	2568	tags=43%, list=19%, signal=35%	ALX1/NDST1/RUNX2/PBX1/GNAS/MEF2C/BMP4/TAPT1/MMP16/WNT9A/NIPBL/SATB2/MDFI/SULF2/MEGF8/GLI3/MED12/MBTD1/KIAA1217/SETD2/CHST11/CTNNB1/SIX4/PRRX1/SMAD2/EYA1/TGFBR2/MMP14/SHOX2/XYLT1/PDGFRA/SP3/TGFB3/ZEB1
GO_KIDNEY_EPITHELIUM_DEVELOPMENT	104	-0.570164	-1.76905	0.000135399	0.00422258	0.00337244	2112	tags=29%, list=16%, signal=25%	MEF2C/PKD2/BMP4/PTCH1/MTSS1/NOTCH2/SOX9/KLHL3/SLIT2/GDF11/GLI3/WNT6/CTNNB1/SMO/SMAD5/YAP1/SIX4/SOX8/KANK2/SMAD2/ROBO2/SMAD4/EYA1/STAT1/VEGFA/FGFR1/SMAD1/SPRY1/DCHS1/WWTR1
GO_HEART_DEVELOPMENT	432	-0.395613	-1.43429	0.000136666	0.00423291	0.00338069	2031	tags=26%, list=15%, signal=23%	PKD2/TEAD2/SAV1/ADAMTS9/BMP4/PTCH1/S1PR1/DLL4/HNRNPU/NIPBL/GJA1/PPP3CB/FLRT3/NOTCH2/FZD7/SLC9A1/SEC24B/MAPK14/UBE4B/SOX9/KDM6B/ANK2/GLI2/CDKN1B/SLIT2/NEDD4/SUFU/SH3PXD2B/CC2D2A/CCDC40/IFT57/SNAI2/TRIP11/SENP2/MEGF8/GLI3/RB1CC1/RBPJ/MED12/DIPK2A/PTPN11/TAB2/SGCD/ACACB/LRP6/FHOD3/GALNT11/POU6F1/SOS1/FZD1/SOX4/KAT2B/COL3A1/VGLL4/AXIN2/SETD2/GPER1/RXRA/EPHB4/MAPK1/MSX1/ZMIZ1/ATM/SETDB2/ALDH1A2/CALCRL…
GO_T_CELL_MEDIATED_CYTOTOXICITY	26	0.780459	1.88014	0.000138643	0.00426491	0.00340625	70	tags=15%, list=1%, signal=15%	NECTIN2/PVR/TSTA3/IL7R
GO_FAT_CELL_DIFFERENTIATION	180	-0.489038	-1.63736	0.000140192	0.00427461	0.00341399	2838	tags=34%, list=21%, signal=27%	TCF7L2/LRRC8C/BBS2/SFRP1/NR4A2/MMP11/ZNF516/OSBPL11/HMGA2/INSIG1/ASXL1/PPARGC1A/MTOR/ZFP36L2/CCN4/WDFY2/CTBP2/DIO2/DUSP10/ZADH2/SAV1/KLF4/PTGS2/HNRNPU/NIPBL/MAPK14/RREB1/SH3PXD2B/TMEM64/PER2/EBF2/SNAI2/SENP2/FABP3/FLCN/ERAP1/SIRT1/MEX3C/RUNX1T1/CCDC3/MEDAG/RARRES2/GPER1/RNASEL/OSBPL8/BBS4/CREBL2/FTO/ASXL2/SOX8/EP300/PRDM16/CREB1/TRIB2/ZFP36L1/FRZB/CMKLR1/EGR2/RGS2/MAFB/WWTR1
GO_POSITIVE_REGULATION_OF_SMALL_GTPASE_MEDIATED_SIGNAL_TRANSDUCTION	56	-0.653429	-1.85898	0.000140848	0.00427461	0.00341399	1223	tags=34%, list=9%, signal=31%	NET1/MAP4K4/SOS1/COL3A1/AUTS2/F2R/ERBIN/NTRK1/ALS2/LPAR6/F2RL1/F2RL2/PDGFRB/CSF1/JAK2/ARRB1/ROBO1/ARHGEF3/ITPKB
GO_NEGATIVE_REGULATION_OF_NERVOUS_SYSTEM_DEVELOPMENT	227	-0.456598	-1.57352	0.000142229	0.00428774	0.00342448	2179	tags=30%, list=16%, signal=26%	RNF6/TRPV1/PTEN/DUSP10/SEMA4B/SLIT1/EIF4ENIF1/EIF4E/DICER1/BMERB1/DRAXIN/NLGN3/SEMA4C/SOX9/SEMA6D/SLIT2/MINAR1/LPAR1/SUFU/ZNF365/EFNB3/SYNGAP1/LRP1/SRGAP2C/THRB/DTX1/RYK/PPP3CA/TRAK2/DDX6/GDF11/GLI3/FOXO3/RUFY3/ULK2/SPART/COL3A1/PRKACB/BRINP1/SKI/RGMA/EPHB2/SEMA6A/CTNNB1/EIF2AK3/STX1B/LRRK2/SOX8/LRP4/KREMEN1/APOE/ROBO2/PTPRS/NRP1/APPL2/DPYSL3/MYLIP/CBFA2T2/NTN1/PTN/MIB1/SRGAP2/BMPR1A/NR2F1/PTPRG/…
GO_HORMONE_MEDIATED_SIGNALING_PATHWAY	139	-0.517291	-1.68291	0.000146971	0.0043434	0.00346894	2236	tags=34%, list=17%, signal=28%	SAFB/RNF6/PRLR/TAF7/UFM1/BMP4/NCOA1/PMEPA1/PPARGC1B/STRN3/ESR1/LATS1/NEDD4/PIAS2/THRA/CREBRF/THRB/KDM5D/PER1/PTPN11/SIRT1/TMF1/APPL1/KMT2D/GPER1/RXRA/ZMIZ1/CRY2/AR/YAP1/PAK1/EP300/UBR5/CBFB/PAQR8/KANK2/DDX17/SSTR2/NR0B1/NR3C1/ABHD2/TRERF1/TRIM68/APPL2/NR1D2/JAK2/DDX5
GO_TISSUE_MIGRATION	248	-0.448185	-1.55542	0.000148083	0.0043434	0.00346894	1631	tags=24%, list=12%, signal=22%	SLIT2/RREB1/PDPK1/CLASP1/NFE2L2/IQSEC1/ANGPT1/FGF7/PRKCE/PIK3C2A/ABL1/PTPN11/MMRN2/SIRT1/MIA3/MAP4K4/PKN2/SP1/RIN2/ADAM9/CLASP2/MCC/EPHB4/ITGA2/NR2F2/KANK2/SH3BP1/SERPINF1/DPP4/STC1/MACF1/PIK3CA/CEACAM1/APOE/ENPP2/AMOTL1/JUP/VASH1/SASH1/GLUL/NRP1/TGFBR2/PIK3R3/JCAD/ADAM17/SPRED1/VEGFA/FGFR1/PTN/AMOT/SRPX2/DCN/PLCG1/EGR3/PTPRG/ACVRL1/SCG2/SEMA3A/ROBO1/JUN
GO_POSITIVE_REGULATION_OF_PROTEIN_KINASE_ACTIVITY	419	-0.401309	-1.44927	0.000148347	0.0043434	0.00346894	1743	tags=21%, list=13%, signal=19%	CCNY/MAPK14/GDF15/MDFIC/CDKN1B/EFNA5/LPAR1/PDPK1/ERN1/SHC2/SNX9/ANGPT1/MMD/TAB3/RALB/MRNIP/TLR6/PDGFD/AREG/DIPK2A/CAB39L/ABL1/PTPN11/TAB2/MAP4K5/SIRT1/MAP4K4/TNFSF11/MAP4K3/PRKACB/PRNP/PPP2CA/ADAM9/PAK3/AFAP1L2/GPRC5B/FZD4/MAPK1/F2R/HACD3/KIDINS220/OSBPL8/CAB39/NTRK1/MAP2K6/FRS2/CCNT2/PAK2/ADRA2A/MAPK8IP3/DLG4/CCNT1/CD4/PIK3R6/LRRK2/PAK1/ALS2/DUSP7/ACE/PRKAR2B/ADNP/DDR2/CCND2/PIK3CA/VANGL2/SASH1/…
GO_EPITHELIAL_TO_MESENCHYMAL_TRANSITION	119	-0.546544	-1.73704	0.000148728	0.0043434	0.00346894	1036	tags=24%, list=8%, signal=22%	LRP6/SPRED2/PPP2CA/PDPN/AXIN2/CUL7/CLASP2/MSX1/CTNNB1/PDCD4/DACT3/BMP5/DDX17/ACVR1/SMAD2/SMAD4/SPRY2/TGFBR2/SPRED1/FGFR1/HGF/TMEM100/TGFBR3/DDX5/IL17RD/SPRY1/TGFB3/WWTR1
GO_ENSHEATHMENT_OF_NEURONS	102	-0.554307	-1.72426	0.000149267	0.0043434	0.00346894	2533	tags=38%, list=19%, signal=31%	MTOR/ASPA/CMTM8/TMEM98/PSAP/NAB2/FAM126A/PTEN/TNFRSF1B/ATRN/LGI4/DICER1/JAM3/B4GALT5/AMIGO1/ANK2/LPAR1/SERINC5/MPZ/WASF3/CLDN11/SKI/CTNNB1/EIF2AK3/PRX/ZNF24/B4GALT6/QKI/CLU/NAB1/PTN/PIKFYVE/HGF/EGR2/GALC/EPB41L3/ADAM22/TNFRSF21/TENM4
GO_MATURATION_OF_SSU_RRNA	51	0.671183	1.85956	0.000149839	0.0043434	0.00346894	1482	tags=31%, list=11%, signal=28%	MRPS11/ERCC2/SNU13/RPS21/RRP36/FAM207A/TSR3/RPS28/RPS16/RPS19/RPS14/GTF2H5/TBL3/RPS8/WDR46/BYSL
GO_POSITIVE_REGULATION_OF_CELL_DEVELOPMENT	423	-0.402237	-1.45503	0.000152011	0.00437831	0.00349682	1907	tags=24%, list=14%, signal=22%	PLAG1/DICER1/FBXO38/NIPBL/NCOA1/RNF112/OPA1/MAPK6/BCL6/AMIGO1/ZNF609/GLI2/SLIT2/RREB1/EFNA5/LPAR1/NFE2L2/ZNF365/RNF157/LIG4/TRIB1/MMD/RRN3/SYT1/LRP1/SRGAP2C/ITSN1/NUMB/C21orf91/ATF1/MEGF8/CAPRIN2/GLI3/PLXNC1/SCN1B/ABL1/RUFY3/MAN2A1/IST1/ZMYND8/ISLR2/NCK1/GDF7/PPP1CC/TNFSF11/FZD1/BRINP1/PAK3/GPRC5B/GPER1/CUL7/FZD4/EPHB2/RND2/SEMA6A/NBL1/TMEM30A/KIDINS220/NTRK1/CTNNB1/SMO/ATP8A2/SIN3A/SETX/DLG4/PTP…
GO_REGULATION_OF_T_CELL_ACTIVATION	210	-0.462505	-1.56794	0.00016782	0.00480306	0.00383606	1217	tags=16%, list=9%, signal=15%	GLI3/ABL1/PTPN11/NCK1/TNFSF11/SOS1/SOX4/NFKBIZ/TMEM131L/PRNP/PAK3/SOCS6/ZMIZ1/MARCHF7/CTNNB1/PAK2/CD4/PIK3R6/PAK1/CBFB/DPP4/PIK3CA/CEACAM1/TGFBR2/YES1/EGR3/TNFRSF21/PIK3R1/ZBTB1/ICOSLG/GPNMB/ZEB1/ITPKB/PRKAR1A
GO_RENAL_WATER_HOMEOSTASIS	26	-0.768766	-1.91337	0.000176138	0.0050094	0.00400085	889	tags=27%, list=7%, signal=25%	MYO5B/PRKACB/PRKAR2B/AQP3/AKAP11/AQP1/PRKAR1A
GO_NEGATIVE_REGULATION_OF_CELL_DEVELOPMENT	240	-0.456022	-1.57564	0.000177552	0.00501807	0.00400777	1778	tags=30%, list=13%, signal=27%	RNF6/TRPV1/PTEN/DUSP10/SEMA4B/EIF4ENIF1/EIF4E/DICER1/FBLN1/BMERB1/DRAXIN/NLGN3/SEMA4C/SOX9/SEMA6D/SLIT2/EFNA5/MINAR1/LPAR1/ZNF365/EFNB3/SYNGAP1/LRP1/SRGAP2C/THRB/DTX1/RYK/S1PR3/PPP3CA/TRAK2/AP1AR/DDX6/GDF11/GLI3/FOXO3/RUFY3/ULK2/SPART/COL3A1/BRINP1/SKI/RGMA/EPHB2/SEMA6A/CTNNB1/STX1B/LRRK2/PAK1/SOX8/LRP4/KREMEN1/APOE/PTPRS/SMAD4/NRP1/APPL2/DPYSL3/MYLIP/FRZB/VEGFA/CBFA2T2/NTN1/PTN/MIB1/SRGAP2/BMPR1…
GO_AMEBOIDAL_TYPE_CELL_MIGRATION	330	-0.421613	-1.49537	0.000186863	0.0052484	0.00419173	1634	tags=23%, list=12%, signal=21%	SEMA6D/SLIT2/RREB1/PDPK1/CLASP1/NFE2L2/IQSEC1/ANGPT1/FGF7/PRKCE/PIK3C2A/MEGF8/AKAP12/ABL1/PTPN11/MMRN2/SIRT1/MIA3/MAP4K4/APPL1/PKN2/CYGB/SP1/RIN2/ADAM9/PAK3/CLASP2/MCC/EPHB4/SEMA6A/ITGA2/NR2F2/SMO/PAK1/SOX8/RFFL/KANK2/SH3BP1/SERPINF1/DPP4/STC1/DDR2/MACF1/ACVR1/PIK3CA/CEACAM1/APOE/ENPP2/AMOTL1/JUP/VASH1/SASH1/GLUL/NRP1/TGFBR2/PIK3R3/JCAD/ADAM17/SPRED1/APPL2/VEGFA/FGFR1/PTN/AMOT/ACVR1B/SRPX2/SRGAP2…
GO_BLOOD_VESSEL_ENDOTHELIAL_CELL_MIGRATION	98	-0.56111	-1.73624	0.00019165	0.00534963	0.00427258	1631	tags=30%, list=12%, signal=26%	SLIT2/PDPK1/NFE2L2/ANGPT1/PIK3C2A/ABL1/MMRN2/SIRT1/MIA3/SP1/EPHB4/SH3BP1/APOE/AMOTL1/JUP/VASH1/NRP1/PIK3R3/JCAD/ADAM17/SPRED1/VEGFA/FGFR1/AMOT/SRPX2/PLCG1/EGR3/ACVRL1/ROBO1
GO_PHOSPHATIDYLINOSITOL_PHOSPHORYLATION	49	-0.683158	-1.90563	0.000192912	0.00535184	0.00427435	2349	tags=35%, list=17%, signal=29%	FAM126A/ITPKA/SOCS4/EFR3B/EFR3A/PIP4K2B/SOCS3/SMG1/PIP4K2A/PIK3C2A/SOCS6/PIK3R6/PIK3CA/PIK3R3/PIKFYVE/PIK3R1/ITPKB
GO_LIPID_PHOSPHORYLATION	61	-0.630407	-1.81224	0.000198053	0.00545061	0.00435323	2349	tags=28%, list=17%, signal=23%	FAM126A/ITPKA/SOCS4/EFR3B/EFR3A/PIP4K2B/SOCS3/SMG1/PIP4K2A/PIK3C2A/SOCS6/PIK3R6/PIK3CA/PIK3R3/PIKFYVE/PIK3R1/ITPKB
GO_PROTEIN_TRANSMEMBRANE_IMPORT_INTO_INTRACELLULAR_ORGANELLE	33	0.735416	1.8837	0.000198883	0.00545061	0.00435323	2077	tags=55%, list=15%, signal=46%	TIMM17B/TIMM23/TOMM40/PEX16/PAM16/ROMO1/TIMM50/TOMM7/TIMM44/DNAJC15/TIMM17A/PEX14/DNAJC19/GRPEL1/DNLZ/CHCHD4/PEX10/AIFM1
GO_ANTIGEN_PROCESSING_AND_PRESENTATION_OF_PEPTIDE_ANTIGEN_VIA_MHC_CLASS_I	86	0.592531	1.77481	0.000204501	0.00557081	0.00444923	2039	tags=35%, list=15%, signal=30%	PSMB2/PSMB6/PSMB5/PSMB1/PSMD8/PSME2/CALR/PSMA7/PSMA5/PSMB3/PSMD2/PSMB4/CYBA/PSMC4/PSMD9/PSMA6/PSMD13/PSMA1/PSMA2/PSMB10/PSME4/PDIA3/PSMB7/IKBKG/SEC13/VAMP8/IFI30/PSME1/PSMD1/TAPBP
GO_MORPHOGENESIS_OF_A_BRANCHING_STRUCTURE	151	-0.507651	-1.67294	0.000209087	0.00566162	0.00452176	2115	tags=34%, list=16%, signal=29%	GNA13/PLXNA1/PKD2/BMP4/PTCH1/LAMA1/DLL4/SOCS3/SOX9/GLI2/ESR1/SLIT2/FGF7/RSPO3/SNAI2/GLI3/AREG/ABL1/WNT6/LRP6/GDF7/SETD2/RXRA/ST14/TNC/CTNNB1/SMO/FRS2/AR/YAP1/SIX4/LRRK2/PAK1/SOX8/ACVR1/TBX3/VANGL2/SMAD4/EYA1/SPRY2/NRP1/TGFBR2/MMP14/SHOX2/VEGFA/FGFR1/CSF1/HGF/SEMA3A/SPRY1/DCHS1
GO_POSITIVE_REGULATION_OF_ANIMAL_ORGAN_MORPHOGENESIS	62	-0.622855	-1.7931	0.000221955	0.0059743	0.00477148	1398	tags=32%, list=10%, signal=29%	FGF7/FOXP2/RBPJ/WNT6/CTNNB1/SMO/FRS2/AR/SIX4/SOX8/ACVR1/ROBO2/SMAD4/TGFBR2/VEGFA/FGFR1/CSF1/PTN/ROBO1/SPRY1
GO_POSITIVE_REGULATION_OF_RHO_PROTEIN_SIGNAL_TRANSDUCTION	22	-0.805744	-1.94473	0.000227203	0.00607935	0.00485539	1592	tags=50%, list=12%, signal=44%	LPAR1/NET1/COL3A1/F2R/LPAR6/F2RL1/F2RL2/PDGFRB/ARRB1/ROBO1/ARHGEF3
GO_UROGENITAL_SYSTEM_DEVELOPMENT	257	-0.439057	-1.51897	0.000240251	0.00639068	0.00510404	2135	tags=28%, list=16%, signal=24%	PTEN/MEF2C/PRLR/PKD2/BMP4/PTCH1/PLAG1/GCNT3/FRAS1/NIPBL/MTSS1/NOTCH2/SOX9/KLHL3/ENPEP/GLI2/ESR1/CDKN1B/SLIT2/ANGPT1/SULF2/PDGFD/GDF11/GLI3/FLCN/SMARCC1/WNT6/C1GALT1/SOX4/NUP160/RXRA/EPHB2/RRM2B/ALDH1A2/PYGO1/TNC/CTNNB1/SMO/FRS2/SMAD5/AR/YAP1/SIX4/LRRK2/SOX8/ACE/KANK2/SERPINF1/LRP4/NID1/SMAD2/ROBO2/VANGL2/SMAD4/STRA6/EYA1/PDGFRB/STAT1/NRP1/EGR1/VEGFA/FGFR1/BCL2L11/PDGFRA/DCN/EPHB3/MME/SMAD1/SPRY1/…
GO_MESONEPHROS_DEVELOPMENT	73	-0.597886	-1.76819	0.000243237	0.00643226	0.00513724	1220	tags=30%, list=9%, signal=28%	PKD2/BMP4/PTCH1/SOX9/SLIT2/GDF11/GLI3/WNT6/CTNNB1/SMO/SMAD5/SIX4/SOX8/SMAD2/ROBO2/SMAD4/EYA1/VEGFA/FGFR1/SMAD1/SPRY1/DCHS1
GO_EPITHELIAL_CELL_PROLIFERATION	297	-0.423303	-1.49106	0.000248585	0.00653548	0.00521968	2135	tags=26%, list=16%, signal=23%	PTEN/DUSP10/MEF2C/BCL2L2/COL8A2/SAV1/BMP4/PTCH1/ATP7A/TNFAIP3/DLL4/ECM1/GJA1/MTSS1/NOTCH2/FZD7/SOX9/STAT6/ESR1/CDKN1B/RREB1/ZNF304/PDPK1/CDKN1C/ERN1/THBS4/FGF7/IFT57/FOXP2/SULF2/UHRF1/SNAI2/AREG/PTPRK/SIRT1/TNFSF11/SP1/MCC/MAPK1/ALDH1A2/NR2F2/CTNNB1/SMO/FRS2/AR/YAP1/SIX4/AGGF1/ERRFI1/SERPINF1/BMP5/CEACAM1/APOE/VASH1/EYA1/STAT1/CD109/GLUL/NRP1/MMP14/ZFP36L1/JCAD/ADAM17/ARNT/VEGFA/FGFR1/PTN/HGF/PLC…
GO_EPIDERMAL_GROWTH_FACTOR_RECEPTOR_SIGNALING_PATHWAY	105	-0.529332	-1.64508	0.000254054	0.00664065	0.00530368	1723	tags=29%, list=13%, signal=25%	REPS2/SOX9/CBL/PDPK1/PIK3C2A/KIF16B/AREG/ABL1/PTPN11/PTPN12/SHC3/SOS1/RPS6KA5/AFAP1L2/GPER1/ERBIN/EPS15/ADRA2A/ERRFI1/GAREM1/GAB1/PIK3CA/CEACAM1/SPRY2/ADAM17/SH3KBP1/PLCG1/PIK3R1/SPRY1/APP
GO_POSITIVE_REGULATION_OF_NATURAL_KILLER_CELL_MEDIATED_IMMUNITY	13	0.869928	1.79982	0.00025684	0.00667488	0.00533102	626	tags=23%, list=5%, signal=22%	NECTIN2/PVR/RASGRP1
GO_POSITIVE_REGULATION_OF_TRANSLATION	120	0.533169	1.66765	0.000264193	0.00682675	0.00545231	1729	tags=27%, list=13%, signal=23%	EIF6/EIF4G1/EIF5A/RPS6KB2/EIF2AK4/JMJD4/RBM3/THBS1/C1QBP/IL6/CTIF/MPV17L2/UQCC2/EIF3C/RPL30/NSUN5/POLR2G/EIF5AL1/RPS27L/PINK1/COA3/LARP6/PYM1/TARBP2/MIF4GD/RPS9/KRT17/RPUSD3/FXR2/PTK2B/CDK5RAP1/METTL5
GO_MONOVALENT_INORGANIC_CATION_TRANSPORT	319	0.426388	1.48645	0.000272292	0.00699606	0.00558753	1883	tags=23%, list=14%, signal=20%	KCNK6/FLNA/COX8A/ATP5MC1/COX6A1/NDUFA4/GJA5/ATP6V0B/FHL1/COX5A/FXYD5/NDUFS7/COX7A2/ATP5F1C/COX5B/COMMD9/ATP5F1B/PHB2/ATP6V0E2/TCIRG1/COX7C/COX7A1/ATP5MF/ATP5MC2/CYC1/ATP5MC3/SLC25A3/ABCB8/ATP6V0C/COX4I1/WNK4/ATP5F1E/ATP6V0D1/STOML2/ACTN4/SLC9A3R1/CYB5A/COX2/ATP5PB/ATP5PF/DNAJC30/ATP6V0E1/ATP5PO/SURF1/ATP6V1H/MFSD3/ATP5ME/PARK7/ATP6V1D/ATP5F1D/COX17/RANGRF/ATP5PD/COMMD1/ATP5MG/SLC4A7/SNTA1/ATP6V1E…
GO_EXTRACELLULAR_STRUCTURE_ORGANIZATION	295	-0.421833	-1.48232	0.000290781	0.00741406	0.00592138	949	tags=22%, list=7%, signal=21%	ADAMTS9/LAMA1/MMP16/ADAM12/EXOC8/ATP7A/PHLDB1/FBLN1/COL22A1/JAM3/COL4A2/MMP25/SOX9/ITGB4/CLASP1/SH3PXD2B/PAPLN/COL4A5/EGFLAM/LRP1/SULF2/ABL1/COL10A1/ADAMTS10/MFAP4/LUM/COL6A2/COL3A1/PDPN/CLASP2/ITGA2/COL4A6/TNC/LAMA2/COL6A1/A2M/NTNG1/FLRT2/ADAMTS3/DPP4/DDR2/COL28A1/TIMP2/NID1/SH3PXD2A/MMP2/MMP14/CSGALNACT1/GPM6B/CTSS/PDGFRA/ITGA10/DCN/COL24A1/LAMB1/ADAM10/ADAMTS8/CTSK/ADAMTS4/COL6A3/DPT/OLFML2A/A…
GO_POSITIVE_REGULATION_OF_T_CELL_MEDIATED_CYTOTOXICITY	14	0.867634	1.83952	0.00029184	0.00741406	0.00592138	20	tags=14%, list=0%, signal=14%	NECTIN2/PVR
GO_NEGATIVE_REGULATION_OF_IMMUNE_SYSTEM_PROCESS	286	-0.420968	-1.47267	0.000306787	0.00775023	0.00618987	1019	tags=15%, list=8%, signal=14%	MIA3/APPL1/COL3A1/PPM1B/TMEM131L/PRNP/GPER1/SOCS6/MARCHF7/ATM/NBL1/WASL/CTNNB1/LRCH1/LRRC17/A2M/TOB2/CBFB/IRAK3/BMP5/IFI16/DPP4/MERTK/PTGER4/MILR1/CEACAM1/IL33/RNF125/ZFP36L1/ZBTB46/PLCL2/TNFRSF21/PIK3R1/ELF1/CX3CL1/ADAR/MAFB/TGFB3/GPNMB/PARP14/ITPKB/APOD/PRKAR1A
GO_PROTEASOMAL_UBIQUITIN_INDEPENDENT_PROTEIN_CATABOLIC_PROCESS	20	0.80358	1.82278	0.000312561	0.00785223	0.00627133	1445	tags=70%, list=11%, signal=63%	PSMB2/PSMB6/PSMB5/PSMB1/PSMA7/PSMA5/PSMB3/PSMB4/PSMA6/PSMA1/PSMA2/PSMB10/PSME4/PSMB7
GO_ANATOMICAL_STRUCTURE_ARRANGEMENT	13	-0.869293	-1.84931	0.000315799	0.00788974	0.00630129	293	tags=31%, list=2%, signal=30%	NRP1/EGR2/BMPR1A/SEMA3A
GO_CAMERA_TYPE_EYE_MORPHOGENESIS	86	-0.57298	-1.74447	0.000326842	0.00812076	0.0064858	2148	tags=33%, list=16%, signal=28%	TENM3/COL8A2/BMP4/WNT9A/NOTCH2/SOX9/THRB/KDM2B/HIPK2/GDF11/GLI3/TOPORS/MAN2A1/LRP6/SKI/EPHB2/RORB/CTNNB1/ATP8A2/FRS2/BBS4/SOX8/ALDH1A3/STRA6/VEGFA/PTN/SP3/ZEB1
GO_GLIAL_CELL_ACTIVATION	33	-0.722993	-1.88154	0.000355075	0.00877403	0.00700754	1586	tags=39%, list=12%, signal=35%	IFNGR1/LRP1/TLR6/NAMPT/ATM/SMO/LRRK2/IL33/CLU/JAK2/CX3CL1/JUN/APP
GO_LYMPHOCYTE_MIGRATION	59	-0.6214	-1.77096	0.000358989	0.00882255	0.00704629	701	tags=19%, list=5%, signal=18%	SLC12A2/MIA3/WASL/LRCH1/CH25H/ADAM17/WNK1/CX3CL1/ADAM10/APOD/APP
GO_ENDOCARDIAL_CUSHION_MORPHOGENESIS	29	-0.740006	-1.8941	0.000363919	0.00889535	0.00710444	1288	tags=45%, list=10%, signal=41%	SNAI2/RBPJ/MSX1/BMP5/ACVR1/ROBO2/SMAD4/TGFBR2/BMPR1A/TMEM100/ACVRL1/ROBO1/DCHS1
GO_POSITIVE_REGULATION_OF_NEURON_PROJECTION_DEVELOPMENT	239	-0.443585	-1.53011	0.000379327	0.00922214	0.00736543	1631	tags=23%, list=12%, signal=21%	SLIT2/EFNA5/LPAR1/NFE2L2/RNF157/RRN3/SYT1/LRP1/ITSN1/C21orf91/ATF1/MEGF8/CAPRIN2/PLXNC1/SCN1B/RUFY3/IST1/ZMYND8/ISLR2/NCK1/FZD1/PAK3/CUL7/FZD4/RND2/TMEM30A/KIDINS220/NTRK1/ATP8A2/SETX/DLG4/PTPRD/DHX36/PAK1/EP300/SCARB2/SERPINF1/BMP5/ADNP/MACF1/APOE/ROBO2/PLAA/NRP1/SHOX2/DPYSL3/VEGFA/CNTN1/FGFR1/CBFA2T2/NTN1/PTN/HGF/RGS2/CX3CL1/ROBO1
GO_CYTOCHROME_COMPLEX_ASSEMBLY	36	0.706104	1.84993	0.000386737	0.00935201	0.00746915	2387	tags=50%, list=18%, signal=41%	UQCR10/COA4/UQCC2/COX14/COA1/CYBA/COA3/SURF1/COX20/COX17/SCO1/HCCS/COA8/TACO1/COX16/PET100/UQCC3/SMIM20
GO_LYMPHOCYTE_ACTIVATION	454	-0.379209	-1.38033	0.000401255	0.00960092	0.00766795	1941	tags=19%, list=14%, signal=17%	ATP7A/TNFAIP3/LGALS9/DLL4/PELI1/SUPT6H/BCL6/PPP3CB/NOTCH2/FZD7/RSAD2/STAT6/GLI2/PDPK1/HDAC4/NEDD4/EFNB3/LIG4/LRRC8A/ATP11C/CASP8/RIF1/DTX1/PPP3CA/FNIP1/MSH2/GLI3/RNF168/RBPJ/ABL1/PTPN11/DOCK10/NCK1/TNFSF11/MSH6/SOS1/SOX4/NFKBIZ/IRF2BP2/TMEM131L/PRNP/PAK3/SOCS6/ZMIZ1/MARCHF7/ATM/AZI2/NTRK1/CTNNB1/PAK2/AKAP17A/CD4/PIK3R6/PAK1/EP300/CBFB/DPP4/MERTK/KIF13B/ITM2A/PTGER4/PIK3CA/CEACAM1/F2RL1/TGFBR2/SAT…
GO_PARASYMPATHETIC_NERVOUS_SYSTEM_DEVELOPMENT	13	-0.864491	-1.83909	0.000401277	0.00960092	0.00766795	293	tags=31%, list=2%, signal=30%	PLXNA3/NRP1/EGR2/SEMA3A
GO_SMOOTHENED_SIGNALING_PATHWAY	118	-0.515552	-1.63609	0.000407707	0.00970342	0.00774981	3153	tags=41%, list=23%, signal=31%	HIPK1/DLG5/MGRN1/GORAB/GPC2/IFT140/GLI1/WDR19/BTRC/TTC23/SFRP1/CDON/NDST1/RO60/GAS1/TRAF3IP1/TTBK2/RUNX2/FBXL17/SERPINE2/ARL13B/STK36/PTCH1/CREBBP/WNT9A/PTCH2/GLI2/SUFU/HHAT/CHSY1/CC2D2A/DCDC2/IFT57/HIPK2/MEGF8/DYRK2/GLI3/PRKACB/SMO/BOC/PRRX1/TCTN2/EVC2/TGFBR2/SHOX2/DZIP1/EVC/IFT80
GO_ADAPTATION_OF_SIGNALING_PATHWAY	14	-0.85831	-1.84143	0.000413436	0.00973863	0.00777794	140	tags=21%, list=1%, signal=21%	UBQLN2/ARRB1/DNM1
GO_POSITIVE_REGULATION_OF_MAPK_CASCADE	373	-0.39837	-1.42796	0.000413493	0.00973863	0.00777794	1812	tags=22%, list=13%, signal=20%	LGALS9/PDGFC/MAP3K12/ARL6IP5/KSR1/SDCBP/NOTCH2/FZD7/SEMA4C/MAPK14/GDF15/MDFIC/LPAR1/ERN1/SHC2/ANGPT1/TAB3/EDA2R/PRKCE/LRP1/RYK/TLR6/HIPK2/GPR37/PDGFD/RB1CC1/AKAP12/ABL1/PTPN11/TAB2/MAP4K5/HMGCR/TNFSF11/MAP4K3/ADAM9/PAK3/GPER1/FZD4/MAPK1/F2R/HACD3/KIDINS220/NTRK1/MAP2K6/CTNNB1/FRS2/ADRA2A/MAPK8IP3/AR/CD4/PIK3R6/LRRK2/PAK1/GAREM1/DUSP7/TIMP2/APOE/VANGL2/F2RL1/SASH1/PDGFRB/SPRY2/NRP1/JCAD/PJA2/CHI3L…
GO_NEGATIVE_REGULATION_OF_CELL_CYCLE_G2_M_PHASE_TRANSITION	98	0.558607	1.69769	0.000416826	0.00976625	0.0078	2700	tags=43%, list=20%, signal=35%	FHL1/PSMB2/AVEN/PSMB6/RBX1/PSMB5/PSMB1/VPS4A/PSMD8/BABAM1/PSME2/PSMA7/PSMA5/PSMB3/PSMD2/PSMB4/PSMC4/PSMD9/PSMA6/PSMD13/PSMA1/AURKB/PSMA2/PSMB10/PSME4/PSMB7/PLK1/AURKA/BABAM2/PINX1/PSME1/PSMD1/BLM/PSMD6/CDK1/NAE1/PSMA3/ORC1/CLSPN/MIIP/PSMA4/CDKN1A
GO_MESODERM_DEVELOPMENT	87	-0.567071	-1.73078	0.000420532	0.00980229	0.00782878	870	tags=30%, list=6%, signal=28%	TEAD2/KLF4/BMP4/GJA1/KDM6B/ITGB4/CHRD/GDF11/PPP2CA/SETD2/ITGA2/SMO/YAP1/ACVR1/SMAD2/TBX3/SMAD4/EYA1/ZFP36L1/VEGFA/FGFR1/JAK2/BMPR1A/SMAD1/WLS/PRKAR1A
GO_REGULATION_OF_CELL_ACTIVATION	369	-0.405497	-1.45118	0.000425732	0.00987262	0.00788495	1333	tags=16%, list=10%, signal=15%	DTX1/TLR6/MSH2/GLI3/ABL1/GPR137B/PTPN11/NCK1/PLA2G4A/TNFSF11/SOS1/SOX4/NFKBIZ/TMEM131L/PRNP/CYGB/PAK3/PDPN/GPER1/SOCS6/ZMIZ1/MARCHF7/ATM/CTNNB1/PAK2/CD4/PIK3R6/LRRK2/PAK1/CBFB/SH2B3/DPP4/MERTK/MILR1/PIK3CA/CEACAM1/APOE/F2RL1/PDGFRB/IL33/TGFBR2/MMP14/ZFP36L1/PJA2/SH3KBP1/PDGFRA/JAK2/YES1/EGR3/SLC7A2/TNFRSF21/PIK3R1/CX3CL1/ZBTB1/ICOSLG/GPNMB/ZEB1/ITPKB/PRKAR1A
GO_ANATOMICAL_STRUCTURE_MATURATION	151	-0.496967	-1.63773	0.000436719	0.0100757	0.00804716	694	tags=15%, list=5%, signal=14%	GDF11/RBPJ/FOXO3/ANKS1A/ALDH1A2/CTNNB1/LRRK2/SOX8/CBFB/L3MBTL3/B4GALT6/NRCAM/ABHD2/MMP2/VEGFA/FGFR1/XYLT1/CX3CL1/ACVRL1/APP/DCHS1/IFT80
GO_GLYCOSYL_COMPOUND_BIOSYNTHETIC_PROCESS	39	0.700227	1.84114	0.0004452	0.0102094	0.00815393	2543	tags=49%, list=19%, signal=40%	APRT/NME2/NME1/UCK2/NME4/IMPDH1/TK1/GUK1/DTYMK/TYMP/NME3/UCKL1/PUDP/ADK/IMPDH2/DHODH/UMPS/CDA/HPRT1
GO_NOTCH_SIGNALING_PATHWAY	153	-0.487366	-1.61047	0.000447028	0.0102094	0.00815393	1333	tags=19%, list=10%, signal=17%	DTX1/S1PR3/SNAI2/RBPJ/GRIP2/DTX3L/SEL1L/GALNT11/KAT2B/TSPAN5/TSPAN14/MAML2/ZMIZ1/YAP1/EP300/ROBO2/STAT1/MAML3/TGFBR2/MMP14/ADAM17/CNTN1/CBFA2T2/MIB1/ARRB1/TMEM100/ADAM10/ROBO1/APP
GO_VASCULOGENESIS	64	-0.608665	-1.76728	0.000463	0.010521	0.00840282	847	tags=30%, list=6%, signal=28%	RIN2/SETD2/CUL7/FZD4/ZMIZ1/CTNNB1/SMO/YAP1/AGGF1/CEACAM1/PDGFRB/TGFBR2/QKI/ZFP36L1/SPRED1/VEGFA/AMOT/TMEM100/TGFBR3
GO_KIDNEY_MORPHOGENESIS	70	-0.585832	-1.7358	0.000476209	0.0107234	0.00856445	2031	tags=39%, list=15%, signal=33%	NPHP3/FAT4/PBX1/AHI1/PKD2/BMP4/PTCH1/GCNT3/FRAS1/SOX9/KLHL3/GLI3/WNT6/SOX4/CTNNB1/SMO/SIX4/LRRK2/SOX8/VANGL2/SMAD4/EYA1/PDGFRB/STAT1/VEGFA/DCHS1/WWTR1
GO_EMBRYONIC_SKELETAL_SYSTEM_MORPHOGENESIS	58	-0.634825	-1.8089	0.000476648	0.0107234	0.00856445	2568	tags=47%, list=19%, signal=38%	ALX1/NDST1/RUNX2/GNAS/MEF2C/BMP4/MMP16/WNT9A/NIPBL/SATB2/MDFI/MEGF8/GLI3/MED12/SETD2/CHST11/CTNNB1/SIX4/PRRX1/SMAD2/EYA1/TGFBR2/MMP14/SHOX2/PDGFRA/TGFB3/ZEB1
GO_EMBRYONIC_EYE_MORPHOGENESIS	28	-0.740753	-1.87923	0.000480743	0.010762	0.00859526	1332	tags=29%, list=10%, signal=26%	KDM2B/HIPK2/LRP6/FRS2/ALDH1A3/STRA6/SP3/ZEB1
GO_AMINOGLYCAN_METABOLIC_PROCESS	127	-0.50211	-1.61505	0.000485594	0.010817	0.00863921	1859	tags=23%, list=14%, signal=20%	CTBS/GNS/B4GALT5/SLC9A1/B3GNT7/CHSY1/ANGPT1/EGFLAM/HS3ST3B1/CSGALNACT2/GPC6/LUM/CHST11/HGSNAT/OGN/NFKB1/OMD/PDGFRB/B4GALT6/CSGALNACT1/CHI3L1/CHST2/CHST1/XYLT1/HGF/DCN/GPC4/GLCE/HS2ST1
GO_LONG_TERM_SYNAPTIC_POTENTIATION	60	-0.614178	-1.76353	0.000498283	0.0109422	0.00873917	1182	tags=23%, list=9%, signal=21%	STAU1/ABL1/GRIN2A/PRNP/FAM107A/MAPK1/EPHB2/SNAP25/CREB1/APOE/PTN/TSHZ3/MME/APP
GO_AEROBIC_ELECTRON_TRANSPORT_CHAIN	18	0.802693	1.78653	0.000500006	0.0109422	0.00873917	1006	tags=44%, list=7%, signal=41%	COX8A/COX6A1/NDUFA4/COX5A/COX5B/COX7C/COX4I1/COX2
GO_POSITIVE_REGULATION_OF_T_CELL_MIGRATION	19	-0.80355	-1.86276	0.000500414	0.0109422	0.00873917	258	tags=21%, list=2%, signal=21%	ADAM17/WNK1/ADAM10/APP
GO_ENDOTHELIAL_CELL_MIGRATION	177	-0.464274	-1.55348	0.000500891	0.0109422	0.00873917	1159	tags=29%, list=9%, signal=27%	PTEN/ADGRA2/MEF2C/KLF4/PTGS2/ADAMTS9/BMP4/DLL4/PLPP3/PLEKHG5/SLIT2/PDPK1/NFE2L2/ANGPT1/PIK3C2A/ABL1/MMRN2/SIRT1/MIA3/SP1/RIN2/EPHB4/NR2F2/SH3BP1/SERPINF1/DPP4/STC1/PIK3CA/CEACAM1/APOE/AMOTL1/JUP/VASH1/SASH1/GLUL/NRP1/PIK3R3/JCAD/ADAM17/SPRED1/VEGFA/FGFR1/PTN/AMOT/SRPX2/DCN/PLCG1/EGR3/ACVRL1/SCG2/ROBO1
GO_ANION_TRANSPORT	406	-0.391411	-1.40789	0.000512203	0.0110787	0.00884823	2137	tags=23%, list=16%, signal=20%	TRPV1/SLC25A36/SLC35A1/RPS6KB1/CROT/SLC25A25/ACACA/SLC25A40/NCOA2/PLEKHA3/ARL6IP5/GJA1/NCOA1/PITPNB/SLC9A1/SLC12A6/ANO8/ABAT/PLIN2/GOPC/LRRC8A/SLC1A2/ATP11C/SYT1/AHCYL1/PER2/ANO6/TTYH2/ATP11B/SLC23A2/PNPLA8/SLC4A8/UNC13B/SLC12A2/FABP3/SLC36A4/SLC9A5/SLC1A3/CA5B/TCAF1/SLC16A2/PLSCR4/ACACB/SLC22A3/SLCO4A1/PLA2G4A/TNFSF11/PCYOX1/ACSL4/PRNP/PDPN/APOL1/RXRA/CA12/TMEM30A/OSBPL8/SNAP25/CLCN4/CRY2/MAP2K6…
GO_CENTRAL_NERVOUS_SYSTEM_NEURON_DIFFERENTIATION	116	-0.517768	-1.64467	0.000512998	0.0110787	0.00884823	1984	tags=31%, list=15%, signal=27%	PTCH1/KNDC1/ATP7A/DLL4/MDGA1/B4GALT5/DRAXIN/GLI2/SLIT2/SUFU/SATB2/GIGYF2/C21orf91/RYK/GLI3/SCN1B/LRP6/GDF7/HERC1/FZD1/SOX4/ZSWIM6/EPHB2/BTG2/ZMIZ1/CTNNB1/SMO/SIN3A/ROBO2/B4GALT6/NRP1/CDH11/EPHB3/SEMA3A/ROBO1/FAIM2
GO_TRNA_PROCESSING	128	0.526123	1.65148	0.000514492	0.0110787	0.00884823	3479	tags=38%, list=26%, signal=29%	HSD17B10/TRPT1/TRMT61A/FTSJ1/RTRAF/WDR4/POP7/URM1/LAGE3/ELP6/CTU1/KARS1/PUS1/POLR3K/DUS1L/POP5/TSEN54/METTL1/CTU2/CDK5RAP1/TRMT112/METTL2A/POP4/QTRT1/PUSL1/TPRKB/TRMT1/TSEN15/RPP25L/METTL2B/RPP40/ZBTB8OS/ELAC2/LSM6/TRMU/DTWD2/DDX1/RPP25/RPP38/RPP30/TP53RK/ADAT3/DUS3L/CSTF2/CPSF1/ELP5/SSB/DUS2/TYW3
GO_POSITIVE_REGULATION_OF_AMYLOID_PRECURSOR_PROTEIN_CATABOLIC_PROCESS	18	-0.802368	-1.82134	0.000527212	0.0112581	0.00899151	848	tags=28%, list=6%, signal=26%	IFNGR1/SP1/CLU/SPON1/APP
GO_ENDOCYTOSIS	420	-0.385939	-1.39482	0.000527803	0.0112581	0.00899151	1811	tags=21%, list=13%, signal=19%	ZFYVE16/PPP3CB/SDCBP/NLGN3/REPS2/STEAP2/CLINT1/ANK2/CBL/NEDD4/FCHO2/BTBD9/SNX9/ANGPT1/RAB22A/SCYL2/SYT1/ATAD1/AMPH/ANO6/UBQLN2/FNBP1L/NECAP1/LRP1/PIK3C2A/ITSN1/NUMB/PPP3CA/CANX/STON1/SSC5D/ASGR1/ZFYVE9/ABL1/VAMP4/IGF2R/LRP6/MIA3/APPL1/EHBP1/CSNK1G3/DNAJC13/RAB31/RIN2/APOL1/CUBN/MAPK1/KIAA1109/NLGN2/RAB27B/ITGA2/TBC1D5/WASL/SNAP25/CALCRL/ARHGAP12/STX1B/EPS15/USP46/GPR107/SLC17A7/DLG4/LRRK2/SCARB2/…
GO_ANTERIOR_POSTERIOR_PATTERN_SPECIFICATION	125	-0.51164	-1.64121	0.000537797	0.0114174	0.00911876	2839	tags=38%, list=21%, signal=30%	ATP6AP2/SFRP1/CDON/PCSK5/PLD6/ALX1/MEOX2/TBX19/PBX1/HEY1/PRKDC/BHLHE41/ABI1/BMP4/RNF2/PCSK6/GLI2/BHLHE40/KDM2B/HIPK2/GDF11/GLI3/RBPJ/MED12/BPTF/LRP6/SKI/AXIN2/MSX1/BTG2/ATM/ALDH1A2/NR2F2/CTNNB1/SMO/FRS2/MEOX1/EP300/SMAD2/TBX3/VANGL2/SMAD4/TSHZ1/PGAP1/MIB1/BMPR1A/WLS
GO_REGULATION_OF_CELL_CELL_ADHESION	275	-0.421981	-1.47802	0.000549453	0.0116104	0.00927286	1333	tags=20%, list=10%, signal=18%	PELI1/PLPP3/BCL6/MAPK14/TJP1/ABAT/GLI2/EFNA5/PDPK1/EFNB3/DTX1/NFAT5/GLI3/ABL1/PTPN11/NCK1/KIFAP3/MIA3/TNFSF11/SOX4/NFKBIZ/TMEM131L/PRNP/PAK3/PDPN/SOCS6/ZMIZ1/MARCHF7/PAK2/CD4/PIK3R6/PAK1/CBFB/SH2B3/DPP4/PIK3CA/CEACAM1/MEGF10/PTPRU/TGFBR2/VEGFA/ANK3/JAK2/YES1/EGR3/WNK1/TNFRSF21/PIK3R1/CX3CL1/ZBTB1/EPHB3/ICOSLG/GPNMB/ITPKB/PRKAR1A
GO_REGULATION_OF_ENDOTHELIAL_CELL_DIFFERENTIATION	26	-0.748115	-1.86197	0.000556639	0.0117075	0.00935044	682	tags=31%, list=5%, signal=29%	S1PR3/CTNNB1/BTG1/CEACAM1/VEGFA/TMEM100/ACVRL1/ZEB1
GO_MESENCHYME_MORPHOGENESIS	42	-0.665032	-1.79066	0.000576929	0.0120781	0.00964641	750	tags=36%, list=6%, signal=34%	SNAI2/RBPJ/MSX1/BMP5/ACVR1/SMAD2/ROBO2/SMAD4/TGFBR2/FGFR1/BMPR1A/TMEM100/ACVRL1/ROBO1/DCHS1
GO_TRANSCRIPTION_COUPLED_NUCLEOTIDE_EXCISION_REPAIR	73	0.59176	1.73655	0.00062134	0.0129479	0.0103411	2175	tags=40%, list=16%, signal=33%	UBA52/POLR2L/POLR2J/ERCC2/POLR2E/RBX1/POLR2F/POLD4/PPIE/GPS1/POLR2K/POLR2I/POLR2G/COPS3/POLD2/GTF2H5/POLD1/RPA3/DDB1/POLR2H/RFC2/COPS7A/PRPF19/CCNH/RPS27A/COPS5/MNAT1/RFC3/ERCC5
GO_POSITIVE_REGULATION_OF_NATURAL_KILLER_CELL_MEDIATED_CYTOTOXICITY	12	0.870656	1.76068	0.000633809	0.0131091	0.0104699	626	tags=25%, list=5%, signal=24%	NECTIN2/PVR/RASGRP1
GO_NUCLEOBASE_CONTAINING_SMALL_MOLECULE_BIOSYNTHETIC_PROCESS	91	0.552437	1.65934	0.000634875	0.0131091	0.0104699	2543	tags=37%, list=19%, signal=31%	APRT/NME2/NME1/UCK2/NUDT18/HINT1/NT5C/NME4/IMPDH1/SMUG1/DUT/ITPA/TK1/ACOT7/DCTPP1/GPX1/GUK1/DNPH1/DTYMK/NUDT1/ACAT1/NUDT5/NUDT15/TYMP/NME3/UCKL1/PUDP/ADK/IMPDH2/DHODH/NTHL1/UMPS/CDA/HPRT1
GO_REGULATION_OF_EPITHELIAL_CELL_MIGRATION	188	-0.466314	-1.56425	0.000648343	0.0132846	0.01061	2135	tags=31%, list=16%, signal=27%	PTEN/ADGRA2/DUSP10/MEF2C/KLF4/PTGS2/ADAMTS9/BMP4/DLL4/PLPP3/SOX9/SLIT2/RREB1/PDPK1/CLASP1/NFE2L2/IQSEC1/ANGPT1/FGF7/PRKCE/PIK3C2A/ABL1/MMRN2/SIRT1/MAP4K4/SP1/RIN2/ADAM9/CLASP2/MCC/ITGA2/NR2F2/SH3BP1/SERPINF1/STC1/MACF1/CEACAM1/APOE/ENPP2/AMOTL1/JUP/VASH1/SASH1/GLUL/NRP1/TGFBR2/JCAD/ADAM17/SPRED1/VEGFA/FGFR1/PTN/SRPX2/DCN/PLCG1/PTPRG/ACVRL1/SEMA3A/JUN
GO_STEM_CELL_PROLIFERATION	88	-0.552109	-1.68908	0.000649248	0.0132846	0.01061	2723	tags=36%, list=20%, signal=29%	DAGLA/HMGA2/RNF43/ARIH2/NF1/SOX5/N4BP2L2/EIF2AK2/FZD3/ATXN1L/EML1/FBLN1/HNRNPU/GJA1/NES/NUMB/SNAI2/GLI3/CTNNB1/SMO/FRS2/YAP1/LRRK2/ACE/TBX3/ZFP36L1/VEGFA/FGFR1/NUMBL/PTN/SART3/CX3CL1
GO_REGULATION_OF_LYMPHOCYTE_MIGRATION	39	-0.676127	-1.82083	0.000655031	0.0133426	0.0106563	1019	tags=21%, list=8%, signal=19%	MIA3/WASL/LRCH1/ADAM17/WNK1/ADAM10/APOD/APP
GO_NEGATIVE_REGULATION_OF_CELLULAR_COMPONENT_MOVEMENT	244	-0.424225	-1.47005	0.000668271	0.0135512	0.0108229	2135	tags=30%, list=16%, signal=26%	PTEN/DUSP10/MEF2C/C5/SEMA4B/KLF4/NISCH/ADAMTS9/DLL4/FBLN1/GJA1/BMERB1/KCNE3/SEMA4C/SEMA6D/CDKN1B/SLIT2/CLASP1/NFE2L2/RAP2C/TRIB1/RAP2B/LRP1/SRGAP2C/RYK/CHRD/AP1AR/PTPRK/FLCN/FOXO3/MMRN2/TCAF1/ZMYND8/MIA3/COL3A1/CYGB/SRGAP3/CLASP2/MCC/SEMA6A/NBL1/OSBPL8/WASL/NR2F2/LRCH1/RAP2A/SERPINF1/BMP5/DPP4/STC1/PTGER4/APOE/TP53INP1/JUP/VASH1/IL33/ABHD2/NRP1/PTPRU/SPRED1/DPYSL3/PTN/SRGAP2/DCN/BMPR1A/PTPRG/SRGA…
GO_APPENDAGE_DEVELOPMENT	139	-0.492818	-1.6033	0.000688696	0.0139031	0.0111039	2568	tags=32%, list=19%, signal=26%	ALX1/MEOX2/TRAF3IP1/RUNX2/PBX1/HDAC2/GNAS/ECE1/ZNF141/AFF3/ASPH/BMP4/PTCH1/CREBBP/WNT9A/FRAS1/NIPBL/NOTCH2/SOX9/GLI2/ITGB4/LNPK/MEGF8/GLI3/LRP6/BMPR1B/SOX4/KAT2B/SKI/CHST11/LMBR1/MSX1/ALDH1A2/NR2F2/CTNNB1/PRRX1/LRP4/KREMEN1/TBX3/SMAD4/SHOX2/FGFR1/BCL2L11/BMPR1A/IFT80
GO_EMBRYONIC_PATTERN_SPECIFICATION	43	-0.659472	-1.78451	0.000701528	0.0140992	0.0112605	1710	tags=35%, list=13%, signal=31%	PCSK6/SATB2/DISP1/LRP6/CTNNB1/FRS2/SMAD5/MEOX1/SMAD2/TBX3/SMAD4/NRP1/PGAP1/SEMA3A/SMAD1
GO_POSITIVE_REGULATION_OF_CELLULAR_COMPONENT_MOVEMENT	438	-0.376623	-1.36862	0.000707083	0.0141479	0.0112995	1999	tags=24%, list=15%, signal=21%	PTGS2/BMP4/MGAT5/ATP7A/S1PR1/LGALS9/PDGFC/NIPBL/PLPP3/BCL6/SDCBP/ZNF609/SEMA4C/MAPK14/TJP1/SOX9/SEMA6D/RREB1/ZNF304/LPAR1/PDPK1/CLASP1/HDAC4/NFE2L2/FOXO4/IQSEC1/THBS4/ANGPT1/ANO6/FGF7/PRKCE/LRP1/SRGAP2C/ZNF268/PIK3C2A/NUMB/PPP3CA/SNAI2/PDGFD/MEGF8/AKAP12/ABL1/RUFY3/SYNE2/SIRT1/IL1R1/MIA3/MAP4K4/SP1/RIN2/ADAM9/PAK3/PDPN/RARRES2/GPER1/FAM107A/CLASP2/MAPK1/SEMA6A/F2R/ATM/ITGA2/SMO/ADRA2A/PAK1/GAB1/D…
GO_FOREBRAIN_DEVELOPMENT	267	-0.426789	-1.48915	0.000733019	0.0146023	0.0116624	1839	tags=27%, list=14%, signal=23%	NCOA1/EZH1/BMERB1/DRAXIN/WDR47/KDM6B/GART/GLI2/SLIT2/LPAR1/SUN1/SATB2/SLC1A2/PHLPP2/FOXP2/LRP1/SRGAP2C/METTL14/KDM2B/NUMB/C21orf91/RYK/CHRD/GLI3/RBPJ/CEP120/SYNE2/MYO1D/LRP6/GDF7/HERC1/COL3A1/SKI/PPP1R9B/ZSWIM6/SETD2/TENT2/EPHB2/MSX1/BTG2/ZMIZ1/ALDH1A2/NR2F2/CTNNB1/SMO/FRS2/SIN3A/BBS4/LRRK2/CREB1/SSTR2/ROBO2/TBX3/NR0B1/PTPRS/ALDH1A3/PHACTR1/MYH10/NRP1/PGAP1/FGFR1/NUMBL/PTN/SRGAP2/BMPR1A/LAMB1/EPH…
GO_BRANCHING_MORPHOGENESIS_OF_AN_EPITHELIAL_TUBE	116	-0.511983	-1.6263	0.000747505	0.0148255	0.0118407	2115	tags=32%, list=16%, signal=27%	GNA13/PKD2/BMP4/PTCH1/LAMA1/DLL4/SOX9/GLI2/ESR1/SLIT2/GLI3/AREG/ABL1/WNT6/LRP6/GDF7/TNC/CTNNB1/SMO/AR/YAP1/SIX4/PAK1/SOX8/ACVR1/TBX3/VANGL2/SMAD4/EYA1/SPRY2/NRP1/TGFBR2/MMP14/VEGFA/CSF1/SPRY1/DCHS1
GO_EYE_MORPHOGENESIS	107	-0.54279	-1.69862	0.000752016	0.0148498	0.0118601	2148	tags=28%, list=16%, signal=24%	TENM3/COL8A2/BMP4/WNT9A/NIPBL/NOTCH2/SOX9/MYO7A/THRB/KDM2B/HIPK2/GDF11/GLI3/TOPORS/MAN2A1/LRP6/SKI/EPHB2/RORB/CTNNB1/ATP8A2/FRS2/BBS4/SOX8/ALDH1A3/STRA6/VEGFA/PTN/SP3/ZEB1
GO_ERK1_AND_ERK2_CASCADE	196	-0.446328	-1.50894	0.000764304	0.0148725	0.0118782	1251	tags=20%, list=9%, signal=19%	PDGFD/FLCN/AKAP12/ABL1/PTPN11/SPRY4/HMGCR/TNFSF11/SPRED2/GPER1/MAPK1/EPHB2/SEMA6A/F2R/NTRK1/FRS2/ERRFI1/CD4/GAREM1/PTGER4/CEACAM1/APOE/SMAD4/F2RL1/PDGFRB/SPRY2/NRP1/ZFP36L1/SPRED1/CHI3L1/PDGFRA/ARRB1/EIF3A/CX3CL1/TIMP3/SPRY1/GPNMB/DUSP6/JUN/APP
GO_REGULATION_OF_OSSIFICATION	156	-0.477482	-1.57513	0.000765121	0.0148725	0.0118782	1985	tags=31%, list=15%, signal=27%	BMP4/PTCH1/S1PR1/ECM1/TOB1/NIPBL/MAPK14/SOX9/HDAC4/SUFU/SUCO/TMEM64/NBR1/CHSY1/ANO6/SNAI2/CHRD/GLI3/AREG/RBPJ/PTPN11/LRP6/BMPR1B/SKI/AXIN2/MAPK1/RORB/CTNNB1/ANKH/SMAD5/TOB2/LRP4/DDR2/KREMEN1/TMEM119/PTGER4/ACVR1/OMD/ATP2B1/GPM6B/CSF1/PTN/HGF/EGR2/BMPR1A/DDX5/SMAD1/TGFB3
GO_NUCLEOSIDE_MONOPHOSPHATE_METABOLIC_PROCESS	62	0.607052	1.74245	0.0007653	0.0148725	0.0118782	2554	tags=37%, list=19%, signal=30%	APRT/PRPS1/UCK2/NUDT2/DGUOK/ADSL/IMPDH1/DUT/TK1/GUK1/DNPH1/ATIC/AK1/DTYMK/TYMS/UCKL1/ADK/IMPDH2/DHODH/UMPS/AK2/HPRT1/LHPP
GO_PROTEIN_LOCALIZATION_TO_SYNAPSE	62	-0.598633	-1.72337	0.000767818	0.0148725	0.0118782	1390	tags=31%, list=10%, signal=28%	CEP112/GRIP2/GRIN2A/GPC6/VPS35/NRXN2/NLGN2/RAB27B/SNAP25/STX1B/MAP1A/MAPK8IP3/DLG4/CLSTN3/DLG3/GPC4/ADAM22/GRASP/ADAM10
GO_LEUKOCYTE_ACTIVATION_INVOLVED_IN_INFLAMMATORY_RESPONSE	26	-0.738704	-1.83855	0.000769609	0.0148725	0.0118782	927	tags=42%, list=7%, signal=39%	IFNGR1/TLR6/NAMPT/ATM/LRRK2/IL33/CLU/JAK2/CX3CL1/JUN/APP
GO_RETINA_DEVELOPMENT_IN_CAMERA_TYPE_EYE	101	-0.532271	-1.65185	0.000780741	0.0150235	0.0119988	1334	tags=33%, list=10%, signal=30%	AHI1/RHOJ/XRN2/MDM1/LAMA1/DLL4/OPA1/SOX9/THRB/HIPK2/CASP2/TOPORS/MAN2A1/LRP6/BMPR1B/SKI/MAX/TENT2/FZD4/RORB/ATP8A2/BBS4/SLC17A7/SOX8/SERPINF1/MERTK/MYH10/PDGFRB/NRP1/ATP2B1/PTN/PDGFRA/ACVRL1
GO_LOCOMOTORY_BEHAVIOR	122	-0.504484	-1.6136	0.000787316	0.0150858	0.0120485	2289	tags=32%, list=17%, signal=27%	PPP1R1B/DDHD2/ETV5/PTEN/UBA6/NCOA2/ATP7A/LGI4/PPP3CB/WDR47/ABAT/EFNB3/GIGYF2/BTBD9/PRKCE/HIPK2/GPR37/NOVA1/PUM1/VPS35/FZD4/NLGN2/STRN/SNAP25/ANKH/OXR1/DLG4/LRRK2/ALS2/SELENOP/DPP4/APOE/ALDH1A3/APBA1/SOBP/EGR1/NTSR1/ADAM22/APP
GO_G_PROTEIN_COUPLED_RECEPTOR_INTERNALIZATION	11	-0.880445	-1.81899	0.000791191	0.0150904	0.0120522	140	tags=27%, list=1%, signal=27%	UBQLN2/ARRB1/DNM1
GO_MATURATION_OF_SSU_RRNA_FROM_TRICISTRONIC_RRNA_TRANSCRIPT_SSU_RRNA_5_8S_RRNA_LSU_RRNA	38	0.696778	1.81545	0.000794229	0.0150904	0.0120522	1482	tags=34%, list=11%, signal=31%	MRPS11/ERCC2/RPS21/RRP36/FAM207A/RPS16/RPS19/RPS14/GTF2H5/TBL3/RPS8/WDR46/BYSL
GO_REGULATION_OF_RHO_PROTEIN_SIGNAL_TRANSDUCTION	68	-0.603005	-1.75986	0.000799444	0.0151259	0.0120806	1815	tags=31%, list=14%, signal=27%	BCL6/STARD8/CAVIN4/LPAR1/ARHGAP42/NET1/FLCN/ABL1/COL3A1/F2R/KANK2/LPAR6/APOE/ABCA1/F2RL1/F2RL2/PDGFRB/NRP1/ARRB1/ROBO1/ARHGEF3
GO_CELLULAR_RESPONSE_TO_LIPID	414	-0.384203	-1.38576	0.000805634	0.0151539	0.0121029	2312	tags=28%, list=17%, signal=24%	HDAC2/ZNF703/ADNP2/WDR35/NOD2/PTPN22/SAFB/TRIM5/RNF6/AKR1C3/DGAT2/MEF2C/BCL2L2/TNFRSF1B/TAF7/TEAD2/KLF4/HMGCS1/PTGER2/UFM1/ACACA/BMP4/PTCH1/EIF4E/TNFAIP3/WNT9A/HNRNPU/PMEPA1/PPARGC1B/FZD7/STRN3/MAPK14/SOX9/ESR1/EFNA5/LPAR1/LATS1/NEDD4/PIAS2/TRIB1/PRKCE/CREBRF/CPS1/SNAI2/KDM5D/FOXO3/ABL1/PER1/WNT6/PLSCR4/SIRT1/LRP6/TMF1/BRINP1/PDK4/KMT2D/PPP1R9B/GNG2/ADAM9/GPER1/FAM107A/RXRA/FZD4/MAPK1/RORB/ZMIZ1/…
GO_REGULATION_OF_T_CELL_MEDIATED_CYTOTOXICITY	19	0.779306	1.73906	0.000807627	0.0151539	0.0121029	70	tags=16%, list=1%, signal=16%	NECTIN2/PVR/IL7R
GO_VASCULAR_ENDOTHELIAL_GROWTH_FACTOR_SIGNALING_PATHWAY	31	-0.710227	-1.84562	0.000818533	0.0152172	0.0121535	753	tags=35%, list=6%, signal=34%	SEMA6A/GAB1/ADAMTS3/PDGFRB/SPRY2/NRP1/JCAD/VEGFA/PDGFRA/DCN/ROBO1
GO_EMBRYONIC_CAMERA_TYPE_EYE_MORPHOGENESIS	20	-0.790633	-1.84572	0.000820618	0.0152172	0.0121535	1332	tags=40%, list=10%, signal=36%	KDM2B/HIPK2/LRP6/FRS2/ALDH1A3/STRA6/SP3/ZEB1
GO_REGULATION_OF_EPITHELIAL_TO_MESENCHYMAL_TRANSITION	75	-0.576136	-1.70628	0.000821095	0.0152172	0.0121535	920	tags=24%, list=7%, signal=22%	SPRED2/PPP2CA/PDPN/AXIN2/CLASP2/CTNNB1/DACT3/BMP5/ACVR1/SMAD2/SMAD4/SPRY2/TGFBR2/SPRED1/IL17RD/SPRY1/TGFB3/WWTR1
GO_CELL_SURFACE_RECEPTOR_SIGNALING_PATHWAY_INVOLVED_IN_CELL_CELL_SIGNALING	497	-0.369098	-1.35721	0.000838235	0.0154714	0.0123565	2258	tags=26%, list=17%, signal=22%	RAPGEF1/LEO1/PPP3R1/LIMD1/USP47/DKK2/FZD3/TRPV1/PTEN/RNF213/ADGRA2/MEF2C/AGO4/TNRC6C/EDA/USP34/PKD2/KLF4/BMP4/TNFAIP3/WNT9A/PRDM15/HBP1/PLPP3/PPP3CB/DRAXIN/NLGN3/FZD7/VPS26A/CCNY/TLE1/MAPK14/SOX9/ABAT/MDFIC/GLI2/ESR1/LATS1/GID8/TMEM64/NDRG2/BCL9/DCDC2/SCYL2/MDFI/TNKS/HIC1/AGO1/LRP1/SULF2/UNC13B/RYK/RSPO3/PPP3CA/SNAI2/SENP2/CAPRIN2/GLI3/RBPJ/ZBTB33/MED12/FOXO3/ABL1/WNT6/GRIN2A/ZMYND8/LRP6/GPC6/PLE…
GO_NUCLEOSIDE_MONOPHOSPHATE_BIOSYNTHETIC_PROCESS	39	0.683023	1.7959	0.000857708	0.0157665	0.0125922	2554	tags=46%, list=19%, signal=37%	APRT/PRPS1/UCK2/NUDT2/DGUOK/ADSL/IMPDH1/DUT/TK1/ATIC/TYMS/UCKL1/ADK/IMPDH2/DHODH/UMPS/HPRT1/LHPP
GO_SEGMENTATION	68	-0.597721	-1.74444	0.000912912	0.0167133	0.0133484	1197	tags=26%, list=9%, signal=24%	RBPJ/MED12/LRP6/AXIN2/BMI1/ATM/ALDH1A2/FRS2/MEOX1/EP300/TBX3/SMAD4/NRP1/MIB1/EGR2/BMPR1A/MAFB/SEMA3A
GO_ODONTOGENESIS	90	-0.542709	-1.66162	0.000946148	0.0171667	0.0137105	1217	tags=23%, list=9%, signal=21%	GLI3/ASPN/WNT6/LRP6/TNFSF11/AXIN2/MSX1/TNC/CTNNB1/SMO/LRP4/AQP3/APCDD1/CSF1/BCL2L11/PDGFRA/FAM20A/BMPR1A/LAMB1/TGFB3/AQP1
GO_POSITIVE_REGULATION_OF_GTPASE_ACTIVITY	324	-0.405222	-1.42926	0.000946239	0.0171667	0.0137105	1960	tags=21%, list=15%, signal=18%	DOCK9/RASA1/S1PR1/ACAP3/RASA3/STARD8/ARAP2/ARHGAP6/GARNL3/TBCK/ARHGAP44/ARHGAP5/IQSEC1/SNX9/SYNGAP1/ARHGAP42/ARHGAP19/ARHGEF11/RALGAPB/RASA2/NET1/FLCN/DOCK10/ARHGAP24/TBC1D4/ARHGAP28/MAP4K4/MMUT/RGS16/RGS5/SOS1/SNX13/RIN2/RGPD8/SRGAP3/SIPA1L2/ARAP3/F2R/HACD3/TBC1D14/TBC1D5/NTRK1/ARHGAP12/ARHGEF12/TBC1D15/RGS17/ALDH1A1/ERRFI1/LRRK2/ALS2/ACAP2/TBC1D16/ARHGAP32/SH3BP1/CHN1/RAPGEF3/F2RL1/ARHGAP21/NRP…
GO_CRANIAL_NERVE_MORPHOGENESIS	13	-0.846343	-1.80048	0.000949684	0.0171667	0.0137105	1217	tags=46%, list=9%, signal=42%	GLI3/EPHB2/NRP1/EGR2/MAFB/SEMA3A
GO_POSITIVE_REGULATION_OF_EPITHELIAL_CELL_PROLIFERATION	145	-0.477974	-1.56148	0.000954174	0.0171667	0.0137105	1985	tags=26%, list=15%, signal=23%	BMP4/ATP7A/TNFAIP3/ECM1/NOTCH2/FZD7/SOX9/RREB1/ZNF304/PDPK1/THBS4/FGF7/FOXP2/AREG/SIRT1/SP1/CTNNB1/SMO/AR/YAP1/AGGF1/BMP5/EYA1/GLUL/NRP1/JCAD/ADAM17/ARNT/VEGFA/FGFR1/PTN/PLCG1/BMPR1A/EGR3/LAMB1/ACVRL1/SCG2/JUN
GO_NEUROINFLAMMATORY_RESPONSE	40	-0.666649	-1.79724	0.00096043	0.0171667	0.0137105	2137	tags=40%, list=16%, signal=34%	TRPV1/TNFRSF1B/PTGS2/IFNGR1/LRP1/TLR6/NAMPT/ATM/SMO/LRRK2/IL33/CLU/JAK2/CX3CL1/JUN/APP
GO_REGULATION_OF_TRANSMEMBRANE_RECEPTOR_PROTEIN_SERINE_THREONINE_KINASE_SIGNALING_PATHWAY	183	-0.461274	-1.5498	0.000960454	0.0171667	0.0137105	1985	tags=32%, list=15%, signal=28%	BMP4/CREBBP/UBE2O/TOB1/SDCBP/PMEPA1/NOTCH2/PCSK6/GDF15/PDPK1/CDKN1C/NRROS/RASL11B/HIPK2/CHRD/CILP/GDF11/RBPJ/FLCN/ABL1/ASPN/SIRT1/GDF7/GLG1/FZD1/SPART/SPRED2/HTRA3/SKI/NEO1/CHST11/MSX1/NBL1/LTBP1/LTBP4/ZNF451/MTMR4/LEMD3/EP300/PRDM16/BMP5/ACVR1/SMAD2/SMAD4/SPRY2/CD109/TGFBR2/ADAM17/SPRED1/JAK2/ACVR1B/BMPR1A/ACVRL1/TGFBR3/IL17RD/SPRY1/TGFB3/ZEB1/WWTR1
GO_REGULATION_OF_EPITHELIAL_CELL_DIFFERENTIATION_INVOLVED_IN_KIDNEY_DEVELOPMENT	13	-0.845662	-1.79904	0.000968773	0.0172355	0.0137654	682	tags=31%, list=5%, signal=29%	CTNNB1/YAP1/STAT1/WWTR1
GO_REPLACEMENT_OSSIFICATION	23	-0.754902	-1.83473	0.000971925	0.0172355	0.0137654	469	tags=48%, list=3%, signal=46%	RUNX2/NAB2/GNAS/MEF2C/BMP4/MMP16/TMEM119/MMP14/CSGALNACT1/NAB1/IFT80
GO_HEART_MORPHOGENESIS	182	-0.461789	-1.55088	0.000991784	0.0174895	0.0139684	2031	tags=31%, list=15%, signal=27%	PKD2/TEAD2/SAV1/BMP4/PTCH1/S1PR1/DLL4/NIPBL/NOTCH2/SEC24B/UBE4B/SOX9/SLIT2/NEDD4/SUFU/CCDC40/IFT57/SNAI2/MEGF8/RBPJ/SOS1/FZD1/SOX4/AXIN2/RXRA/EPHB4/MSX1/ZMIZ1/SETDB2/ALDH1A2/CTNNB1/SMO/PDCD4/BBS4/YAP1/FLRT2/BMP5/ACVR1/ROBO2/TBX3/VANGL2/SMAD4/EYA1/NRP1/TGFBR2/SHOX2/VEGFA/MIB1/BMPR1A/TMEM100/ACVRL1/TGFBR3/ROBO1/SPRY1/CPE/JUN/DCHS1
GO_PEPTIDYL_TYROSINE_MODIFICATION	261	-0.418469	-1.45339	0.000996115	0.0174895	0.0139684	1616	tags=21%, list=12%, signal=19%	CBL/EFNA5/RAP2C/THBS4/ANGPT1/RAP2B/FGF7/PRKCE/RYK/HIPK2/INSRR/PDGFD/DYRK2/AREG/ABL1/PTPN11/CLK4/PRNP/PPP2CA/AFAP1L2/GPRC5B/EPHB4/EPHB2/BAZ1B/HIPK3/TTL/NTRK1/MAP2K6/PAK2/ADRA2A/DLG4/ERRFI1/CD4/ACE/SH2B3/LRP4/ADNP/SH3BP5/MERTK/DDR2/ACVR1/ENPP2/PDGFRB/NRP1/DLG3/ADAM17/VEGFA/CNTN1/FGFR1/PDGFRA/JAK2/HGF/YES1/EPHB3/PARP14/APP
GO_MUSCLE_TISSUE_DEVELOPMENT	284	-0.412685	-1.44523	0.00100267	0.0174895	0.0139684	2031	tags=27%, list=15%, signal=23%	PKD2/MTM1/SAV1/ADAMTS9/BMP4/PTCH1/S1PR1/DLL4/HNRNPU/GJA1/FZD7/SLC9A1/MAPK14/UBE4B/SOX9/KDM6B/ANKRD33/HDAC4/BCL9/FOXN2/FOXP2/PPP3CA/RBPJ/FLCN/DIPK2A/SGCD/HMGCR/FHOD3/COL3A1/SKI/VGLL4/RXRA/MAPK1/BTG2/ALDH1A2/NR2F2/CTNNB1/SMO/FRS2/CCNT2/YAP1/SIX4/PAK1/SOX8/EP300/CREB1/BMP5/CHRNA1/DDX17/ACVR1/TBX3/KLHL41/SMAD4/MEGF10/MYH10/STRA6/EYA1/PDGFRB/TGFBR2/SHOX2/NR1D2/EGR1/VEGFA/FGFR1/PDGFRA/EGR2/DCN/MRTFB/BM…
GO_NEGATIVE_REGULATION_OF_CYTOKINE_PRODUCTION	186	-0.448064	-1.50619	0.00100382	0.0174895	0.0139684	939	tags=16%, list=7%, signal=15%	RPS6KA5/PPM1B/PRNP/OTUD7B/ACP5/TIA1/ERBIN/PDCD4/ERRFI1/IRAK3/MERTK/PTGER4/NFKB1/CEACAM1/PTPRS/TRIB2/F2RL1/IL33/RNF125/ATP2B1/APPL2/FGFR1/CMKLR1/HGF/ARRB1/TNFRSF21/CX3CL1/TGFB3/GPNMB/APOD
GO_EPITHELIAL_TUBE_MORPHOGENESIS	245	-0.432178	-1.49685	0.00100559	0.0174895	0.0139684	2473	tags=30%, list=18%, signal=25%	NPHP3/FAT4/BRD2/ARHGAP35/PBX1/AHI1/ARL13B/ETV5/FZD3/GNA13/MEF2C/PKD2/TEAD2/BMP4/PTCH1/LAMA1/DLL4/MTSS1/NOTCH2/SEC24B/SEMA4C/SOX9/KLHL3/GLI2/ESR1/SLIT2/SUFU/CC2D2A/CCDC40/IFT57/KDM2B/MEGF8/GLI3/AREG/RBPJ/MED12/ABL1/WNT6/LRP6/GDF7/FZD1/SOX4/PRKACB/SKI/SETD2/SETDB2/ST14/TNC/CTNNB1/SMO/BBS4/AR/YAP1/SIX4/PAK1/SOX8/BMP5/MTHFR/ACVR1/TBX3/VANGL2/SMAD4/EYA1/SPRY2/NRP1/TGFBR2/MMP14/VEGFA/CSF1/NTN1/MIB1/ACV…
GO_T_CELL_MIGRATION	40	-0.664804	-1.79226	0.00101019	0.0175023	0.0139785	665	tags=15%, list=5%, signal=14%	LRCH1/ADAM17/WNK1/ADAM10/APOD/APP
GO_PROTEOGLYCAN_BIOSYNTHETIC_PROCESS	49	-0.646747	-1.80406	0.00104095	0.0179663	0.0143491	1787	tags=29%, list=13%, signal=25%	EXTL3/CHSY1/HS3ST3B1/FAM20B/CSGALNACT2/BMPR1B/CHST11/CTNNB1/VANGL2/CSGALNACT1/XYLT1/DCN/GLCE/HS2ST1
GO_POSITIVE_REGULATION_OF_EMBRYONIC_DEVELOPMENT	27	-0.732477	-1.84122	0.00104928	0.0179664	0.0143492	1909	tags=41%, list=14%, signal=35%	PHLDB1/GJA1/B4GALT5/CLASP1/CLASP2/CTNNB1/AR/NR2C2/SIX4/AMOT/TENM4
GO_MYELOID_LEUKOCYTE_MEDIATED_IMMUNITY	411	0.394882	1.39825	0.00106045	0.0179664	0.0143492	2327	tags=25%, list=17%, signal=21%	ALDOA/APRT/DYNLL1/PPIA/GSTP1/SLC44A2/MIF/TRAPPC1/NME2/LAMTOR2/TMEM179B/DYNLT1/MGAM/BRI3/CCT2/ANXA2/CNN2/COTL1/DPP7/COMMD9/PRDX4/NIT2/TCIRG1/S100A11/PTGES2/IL6/LAMTOR1/DSP/PSMB1/STXBP2/QSOX1/PRDX6/RASGRP1/PPIE/TUSC2/CKAP4/CAPN1/ATP6V0C/CD59/PAFAH1B2/ALDH3B1/TUBB4B/IMPDH1/GLIPR1/TOM1/PSMA5/BST1/PSMD2/CYBA/CSTB/DEGS1/CPPED1/PA2G4/HEBP2/B4GALT1/PDXK/PSMD13/PSMA2/ATP6V1D/AGPAT2/HMOX2/GYG1/DBNL/RAB4B/N…
GO_CELL_FATE_SPECIFICATION	46	-0.650693	-1.79247	0.00106045	0.0179664	0.0143492	1984	tags=39%, list=15%, signal=33%	PTCH1/FZD7/PTCH2/SOX9/GLI2/SUFU/GLI3/RBPJ/MGA/CTNNB1/SMO/AR/TBX3/EYA1/NRP1/FGFR1/BMPR1A/TENM4
GO_NEGATIVE_REGULATION_OF_DEFENSE_RESPONSE	142	-0.482189	-1.56886	0.00106082	0.0179664	0.0143492	888	tags=20%, list=7%, signal=19%	LRFN5/FNDC4/YTHDF3/MAPKBP1/TSPAN6/PPM1B/VPS35/ACP5/GPER1/CALCRL/PDCD4/A2M/IRAK3/SERPINF1/IFI16/ASH1L/PTGER4/NFKB1/CEACAM1/APOE/RNF125/APPL2/NR1D2/HGF/CX3CL1/ADAR/TNFAIP6/PARP14/APOD
GO_NEGATIVE_REGULATION_OF_NEURON_DIFFERENTIATION	166	-0.463198	-1.54	0.00106082	0.0179664	0.0143492	1777	tags=27%, list=13%, signal=24%	DRAXIN/NLGN3/SEMA4C/SOX9/SEMA6D/SLIT2/MINAR1/LPAR1/ZNF365/EFNB3/SYNGAP1/LRP1/SRGAP2C/THRB/DTX1/RYK/PPP3CA/TRAK2/DDX6/GDF11/GLI3/FOXO3/RUFY3/ULK2/SPART/RGMA/EPHB2/SEMA6A/STX1B/LRRK2/SOX8/LRP4/KREMEN1/APOE/PTPRS/NRP1/DPYSL3/MYLIP/CBFA2T2/NTN1/MIB1/NR2F1/PTPRG/SEMA3A/APP
GO_ENDOCARDIAL_CUSHION_DEVELOPMENT	37	-0.668642	-1.78284	0.00106542	0.017977	0.0143576	1700	tags=41%, list=13%, signal=36%	SOX9/NEDD4/SNAI2/RBPJ/MSX1/BMP5/ACVR1/ROBO2/SMAD4/TGFBR2/BMPR1A/TMEM100/ACVRL1/ROBO1/DCHS1
GO_PYRIMIDINE_NUCLEOTIDE_METABOLIC_PROCESS	41	0.658017	1.75044	0.0010872	0.0182551	0.0145798	2458	tags=39%, list=18%, signal=32%	PRPS1/NME2/NME1/UCK2/NT5C/NME4/SMUG1/DUT/DCTPP1/DTYMK/TYMS/NME3/UCKL1/DHODH/NTHL1/UMPS
GO_FORMATION_OF_PRIMARY_GERM_LAYER	95	-0.532414	-1.64199	0.00108998	0.0182551	0.0145798	2020	tags=25%, list=15%, signal=22%	KLF4/BMP4/GJA1/FZD7/COL4A2/KDM6B/ITGB4/CHRD/KIF16B/SETD2/ITGA2/CTNNB1/COL6A1/ACVR1/SMAD2/EYA1/MMP2/MMP14/FGFR1/BMPR1A/LAMB1/SMAD1/WLS/PRKAR1A
GO_MYELOID_CELL_DIFFERENTIATION	310	-0.402414	-1.41621	0.00114368	0.0190839	0.0152417	2112	tags=24%, list=16%, signal=21%	MEF2C/ABI1/AGO4/TNRC6C/RAB7B/BRD1/BMP4/PRXL2A/CREBBP/GAB2/BCL6/PPARGC1B/NOTCH2/MAPK14/EIF2AK1/GABPA/TMEM64/PIP4K2A/NRROS/SETD1A/TRIB1/CASP8/THRA/AGO1/HIPK2/RBPJ/FOXO3/GPR137B/PTPN11/IREB2/SIRT1/TNFSF11/KAT2B/KMT2D/FAXDC2/TET2/CTNNB1/SIN3A/SMAD5/LRRC17/H3-3B/CD4/EP300/TOB2/CBFB/SH2B3/CREB1/KAT6A/KMT2C/L3MBTL3/IFI16/CEACAM1/F2RL1/STAT1/CD109/TGFBR2/SH3PXD2A/KMT2E/ZFP36L1/ZBTB46/KMT2A/ARNT/SNRK/VEGF…
GO_BEHAVIOR	375	-0.392136	-1.40617	0.00115309	0.0191701	0.0153106	2403	tags=29%, list=18%, signal=24%	CIC/PSAP/HOMER1/AHI1/TRMT1L/HDAC2/PPP1R1B/BRSK1/DDHD2/ETV5/UBE2Q1/TRPV1/PTEN/MEF2C/ATXN1L/AFF2/UBA6/PTGS2/NCOA2/EIF4E/ATP7A/LGI4/GJA1/NCOA1/PPP3CB/NLGN3/WDR47/GDF15/ABAT/MBD5/MRAP2/HDAC4/ATXN3/EFNB3/GIGYF2/BTBD9/THBS4/SYNGAP1/SLC1A2/GM2A/ATAD1/PRKCE/FOXP2/THRA/MCHR1/CREBRF/THRB/HIPK2/GPR37/NOVA1/GLI3/SLC1A3/GRIN2A/HMGCR/PUM1/SHC3/PER3/VPS35/BRINP1/PRNP/PPP1R9B/NRXN2/FZD4/MAPK1/EPHB2/NLGN2/BTG2/ST…
GO_DEVELOPMENTAL_CELL_GROWTH	176	-0.46024	-1.54003	0.0011607	0.0192259	0.0153551	1799	tags=24%, list=13%, signal=21%	PPP3CB/FLRT3/DRAXIN/NLGN3/SEMA4C/SOX9/SEMA6D/SLIT2/EFNA5/RNF157/SYT1/LRP1/RYK/MEGF8/ABL1/RUFY3/IST1/ISLR2/ULK2/MEX3C/SPART/KMT2D/AUTS2/RND2/SEMA6A/TTL/CTNNB1/SIN3A/PAK1/ADNP/MACF1/APOE/PTPRS/PLAA/NRCAM/NRP1/TGFBR2/VEGFA/NTN1/RGS2/SEMA3A/APP
GO_CELLULAR_RESPONSE_TO_ORGANIC_CYCLIC_COMPOUND	412	-0.375559	-1.35456	0.00117259	0.019352	0.0154559	2335	tags=26%, list=17%, signal=22%	ZCCHC3/HDAC2/ZNF703/GNAS/NOD2/RAPGEF1/SAFB/RNF6/AKR1C3/CASP7/TRPV1/MEF2C/BCL2L2/PDE12/TAF7/PKD2/KLF4/HMGCS1/UFM1/PTGS2/BMP4/PTCH1/EIF4E/HNRNPU/PMEPA1/PPARGC1B/STRN3/SLC9A1/GLI2/ESR1/CDKN1B/GABPA/EFNA5/LATS1/NEDD4/PIAS2/RALB/CASP8/CREBRF/CPS1/ITPR2/SNAI2/KDM5D/FOXO3/ABL1/PER1/SIRT1/LRP6/TMF1/XRN1/VPS35/KMT2D/PPP1R9B/GNG2/PAK3/GPER1/FAM107A/RXRA/MAPK1/ZMIZ1/ITGA2/PDE4D/TNC/CRY2/CTNNB1/SMO/SIN3A/SMA…
GO_LEUKOCYTE_CELL_CELL_ADHESION	224	-0.426328	-1.46698	0.001192	0.0195553	0.0156182	1333	tags=15%, list=10%, signal=14%	DTX1/NFAT5/GLI3/PTPN11/NCK1/MIA3/TNFSF11/SOX4/NFKBIZ/TMEM131L/PRNP/PAK3/SOCS6/ZMIZ1/MARCHF7/PAK2/CD4/PIK3R6/PAK1/CBFB/DPP4/PIK3CA/CEACAM1/TGFBR2/YES1/EGR3/WNK1/TNFRSF21/PIK3R1/ZBTB1/ICOSLG/GPNMB/ITPKB/PRKAR1A
GO_FACE_DEVELOPMENT	42	-0.64621	-1.73998	0.0011992	0.0195553	0.0156182	1140	tags=33%, list=8%, signal=31%	PTPN11/LRP6/SKI/MAPK1/MSX1/ALDH1A2/BBS4/EP300/ALDH1A3/STRA6/CRISPLD1/MMP2/PDGFRA/TGFB3
GO_POSITIVE_REGULATION_OF_MESENCHYMAL_CELL_PROLIFERATION	20	-0.781922	-1.82538	0.00120207	0.0195553	0.0156182	1700	tags=60%, list=13%, signal=52%	SOX9/FOXP2/CHRD/CTNNB1/SMO/PRRX1/STAT1/TGFBR2/SHOX2/VEGFA/FGFR1/BMPR1A
GO_AUTONOMIC_NERVOUS_SYSTEM_DEVELOPMENT	28	-0.721487	-1.83035	0.00120221	0.0195553	0.0156182	923	tags=43%, list=7%, signal=40%	PLXNA3/TP63/NF1/FZD3/KIF26A/SOX4/NTRK1/CTNNB1/SOX8/NRP1/EGR2/SEMA3A
GO_REGULATION_OF_MAP_KINASE_ACTIVITY	274	-0.407911	-1.42886	0.00124486	0.0201397	0.016085	1732	tags=23%, list=13%, signal=20%	MAPK14/GDF15/MDFIC/LPAR1/ERN1/SHC2/TRIB1/TAB3/DNAJA1/TLR6/PDGFD/CDK12/PTPN11/TAB2/MAP4K5/SPRY4/HMGCR/TNFSF11/MAP4K3/SPRED2/PPP2CA/ADAM9/PAK3/FZD4/MAPK1/EPHB2/F2R/HACD3/HIPK3/KIDINS220/NTRK1/MAP2K6/FRS2/PDCD4/ADRA2A/MAPK8IP3/DUSP16/PIK3R6/LRRK2/PAK1/DUSP7/SH2B3/IRAK3/APOE/VANGL2/TRIB2/SASH1/PDGFRB/SPRY2/SPRED1/VEGFA/FGFR1/JAK2/HGF/SPAG9/ARRB1/RGS2/ROBO1/FZD8/SPRY1/TGFB3/DUSP6
GO_BROWN_FAT_CELL_DIFFERENTIATION	36	-0.67288	-1.78781	0.00124704	0.0201397	0.016085	2695	tags=47%, list=20%, signal=38%	FNDC5/ZNF516/PPARGC1A/MTOR/DIO2/DUSP10/PTGS2/HNRNPU/MAPK14/RREB1/EBF2/FABP3/FLCN/SIRT1/FTO/PRDM16/RGS2
GO_REGULATION_OF_SYNAPSE_ASSEMBLY	70	-0.562732	-1.66735	0.00125287	0.0201619	0.0161027	2112	tags=44%, list=16%, signal=38%	MEF2C/SLIT1/MDGA1/AMIGO1/FLRT3/NLGN3/EFNA5/ADGRL1/LRFN5/GAP43/GPC6/FZD1/VPS35/ADGRB2/EPHB2/NLGN2/SETD5/NTRK1/PTPRD/SIX4/FLRT2/ADNP/CLSTN3/ROBO2/PTPRS/TPBG/NTN1/SRPX2/GPC4/EPHB3/APP
GO_RIBOSE_PHOSPHATE_METABOLIC_PROCESS	354	0.392854	1.38148	0.00127283	0.0203413	0.0162459	2543	tags=29%, list=19%, signal=24%	ALDOA/EIF6/APRT/ATP5MC1/HACD1/PRPS1/NME2/TPI1/NME1/ATP5F1C/UCK2/SLC25A1/COX5B/RAN/GAPDH/ATP5F1B/NUDT18/ATP5MF/NUDT2/HINT1/ATP5MC2/CYC1/ATP5MC3/ENO1/NME4/ADSL/ABHD14B/ATP5F1E/PFKP/SLC2A6/STOML2/BAD/IMPDH1/SLC35B2/ITPA/ACSF3/GSTZ1/ACOT7/MPC2/PINK1/HACD2/COX2/ATP5PB/ATP5PF/LDHA/DNAJC30/PDHB/ATP5PO/GUK1/ACOT8/ATIC/ELOVL1/ATP5ME/ATP5F1D/PRKAG1/TGFB1/COASY/AK1/ATP5PD/GCDH/JMJD8/ATP5MG/ANTKMT/ACAT1/NUDT…
GO_IN_UTERO_EMBRYONIC_DEVELOPMENT	320	-0.397	-1.39524	0.00127302	0.0203413	0.0162459	1857	tags=22%, list=14%, signal=20%	TANC2/NCOA1/SUPT6H/SOCS3/NOTCH2/SMIM14/GLI2/GABPA/LATS1/LIG4/ANGPT1/ZBED6/RRN3/ZNF568/MDFI/CASP8/RSPO3/SENP2/MSH2/GLI3/RBPJ/FLCN/BPTF/MAN2A1/OTUD7B/SETD2/RXRA/CHST11/MAPK1/MSX1/ZMIZ1/KIDINS220/NR2F2/ST14/CTNNB1/SMO/SIN3A/FUT8/AR/ALS2/SOX8/ADAMTS3/BMP5/SLC35E2B/LPAR6/ACVR1/SMAD2/TBX3/SMAD4/VASH1/MYH10/PDGFRB/TGFBR2/SH3PXD2A/ZFP36L1/APBA1/ARNT/VEGFA/FGFR1/BCL2L11/AMOT/PDGFRA/ACVR1B/MIB1/SP3/PLCG1/B…
GO_RHYTHMIC_PROCESS	231	-0.42577	-1.46941	0.00128067	0.0203915	0.0162861	1974	tags=24%, list=15%, signal=21%	NCOA2/CREBBP/HUWE1/HNRNPU/TOP1/NCOA1/THRAP3/ESR1/SLIT2/BHLHE40/KDM5C/BTBD9/FBXL3/PER2/PPP1CB/OGT/FOXO3/CASP2/PER1/TEF/SIRT1/BMPR1B/PPP1CC/NAMPT/KAT2B/PER3/SP1/FZD4/RORB/CRY2/NTRK1/MAP2K6/SIN3A/SETX/KDM2A/EP300/CREB1/SERPINF1/ADNP/ROBO2/NFYA/KMT2A/NR1D2/EGR1/PTN/PDGFRA/USP7/EGR2/ENOX1/ARRB1/EGR3/PTGDS/DDX5/TGFB3/JUN
GO_REGULATION_OF_AUTOPHAGY_OF_MITOCHONDRION	43	0.656999	1.77278	0.00129338	0.0205216	0.01639	1543	tags=26%, list=11%, signal=23%	HAX1/TSPO/GBA/ATP5IF1/ATP13A2/CDC37/TOMM7/PINK1/PARK7/TP53/HTRA2
GO_NEGATIVE_REGULATION_OF_NEURON_PROJECTION_DEVELOPMENT	126	-0.488927	-1.57174	0.00130149	0.0205782	0.0164351	1777	tags=28%, list=13%, signal=24%	DRAXIN/NLGN3/SEMA4C/SEMA6D/SLIT2/MINAR1/LPAR1/ZNF365/EFNB3/SYNGAP1/LRP1/SRGAP2C/RYK/PPP3CA/TRAK2/RUFY3/ULK2/SPART/RGMA/EPHB2/SEMA6A/STX1B/LRRK2/LRP4/KREMEN1/APOE/PTPRS/NRP1/DPYSL3/MYLIP/CBFA2T2/NTN1/NR2F1/PTPRG/SEMA3A
GO_SYNAPTIC_MEMBRANE_ADHESION	19	-0.775019	-1.79662	0.00131949	0.02079	0.0166043	1913	tags=63%, list=14%, signal=54%	NTNG2/MDGA1/FLRT3/MAPK14/EFNA5/LRFN5/GPC6/SPARCL1/PTPRD/NTNG1/PTPRS/GPC4
GO_TELOMERASE_RNA_LOCALIZATION	19	0.769317	1.71677	0.00134546	0.021054	0.0168151	1773	tags=53%, list=13%, signal=46%	CCT3/NOP10/RUVBL2/CCT2/NHP2/RUVBL1/CCT6A/CCT7/WRAP53/CCT5
GO_CORONARY_VASCULATURE_MORPHOGENESIS	11	-0.869358	-1.79608	0.00134555	0.021054	0.0168151	1055	tags=73%, list=8%, signal=67%	SEC24B/SGCD/SETD2/PDGFRB/NRP1/SPRED1/VEGFA/TGFBR3
GO_REGULATION_OF_EPIDERMIS_DEVELOPMENT	61	-0.588625	-1.69213	0.00137125	0.0213809	0.0170762	682	tags=20%, list=5%, signal=19%	CTNNB1/SMO/NCOA3/ERRFI1/CBFB/ETV4/SMAD4/AQP3/CD109/ZFP36L1/NAB1/CTSK
GO_RENAL_TUBULE_DEVELOPMENT	69	-0.566891	-1.66931	0.0013759	0.0213809	0.0170762	2461	tags=35%, list=18%, signal=29%	FAT4/PBX1/AHI1/MEF2C/PKD2/BMP4/PTCH1/MTSS1/NOTCH2/SOX9/KLHL3/GLI3/WNT6/CTNNB1/SMO/YAP1/SIX4/SOX8/SMAD4/EYA1/STAT1/VEGFA/DCHS1/WWTR1
GO_DENDRITE_SELF_AVOIDANCE	11	0.856902	1.70402	0.00138428	0.0214374	0.0171214	1249	tags=27%, list=9%, signal=25%	NEXN/MYPN/BSG
GO_STEROID_HORMONE_MEDIATED_SIGNALING_PATHWAY	112	-0.514519	-1.62453	0.00143678	0.0221744	0.01771	2236	tags=34%, list=17%, signal=29%	SAFB/RNF6/TAF7/UFM1/BMP4/PMEPA1/PPARGC1B/STRN3/ESR1/LATS1/NEDD4/PIAS2/CREBRF/KDM5D/PER1/SIRT1/TMF1/KMT2D/GPER1/RXRA/ZMIZ1/CRY2/AR/YAP1/PAK1/EP300/UBR5/CBFB/PAQR8/KANK2/DDX17/NR0B1/NR3C1/ABHD2/TRERF1/TRIM68/JAK2/DDX5
GO_NEGATIVE_REGULATION_OF_CELL_PROJECTION_ORGANIZATION	150	-0.477407	-1.57063	0.00145482	0.0223766	0.0178715	1777	tags=27%, list=13%, signal=23%	DRAXIN/NLGN3/SEMA4C/ARHGAP44/SEMA6D/SLIT2/MINAR1/LPAR1/ZNF365/EFNB3/SYNGAP1/LRP1/SRGAP2C/RYK/PPP3CA/TRAK2/RUFY3/ARHGAP24/ULK2/SPART/PRNP/RGMA/EPHB2/SEMA6A/STX1B/TCHP/LRRK2/LRP4/KREMEN1/APOE/PTPRS/SPRY2/NRP1/DPYSL3/MYLIP/CBFA2T2/NTN1/NR2F1/PTPRG/SEMA3A
GO_DEVELOPMENT_OF_PRIMARY_FEMALE_SEXUAL_CHARACTERISTICS	73	-0.562621	-1.66389	0.00146899	0.0225179	0.0179843	1638	tags=23%, list=12%, signal=21%	ESR1/SLIT2/LHFPL2/FOXO3/CASP2/SIRT1/BMPR1B/TAF4/FZD4/ATM/ROBO2/SMAD4/MMP14/VEGFA/PDGFRA/ACVR1B/ARRB1
GO_POSITIVE_REGULATION_OF_CARBOHYDRATE_METABOLIC_PROCESS	63	-0.584362	-1.68922	0.0014833	0.0226604	0.0180982	1396	tags=21%, list=10%, signal=19%	PRKCE/PFKFB3/DYRK2/PPP4R3B/SIRT1/PFKFB2/KAT2B/GPER1/NFKB1/ARNT/NTSR1/RANBP2/APP
GO_ACTIVATION_OF_PROTEIN_KINASE_ACTIVITY	260	-0.409971	-1.42238	0.0014951	0.0227089	0.0181369	2299	tags=26%, list=17%, signal=22%	EIF2AK2/TAOK1/NOD2/RAPGEF1/MAP3K2/C5/PRLR/ZFP91/COPS8/BMP4/ADCY7/PDGFC/MAP3K12/TNFSF15/KSR1/MAPK14/GDF15/MDFIC/EFNA5/LPAR1/PDPK1/ERN1/SHC2/ANGPT1/TAB3/TLR6/ABL1/PTPN11/TAB2/MAP4K5/MAP4K4/TNFSF11/MAP4K3/PRKACB/PRNP/ADAM9/PAK3/GPRC5B/MAPK1/F2R/HACD3/KIDINS220/OSBPL8/CAB39/NTRK1/MAP2K6/FRS2/PAK2/ADRA2A/MAPK8IP3/LRRK2/PAK1/DUSP7/PRKAR2B/ADNP/PIK3CA/TGFBR2/CHI3L1/VEGFA/JAK2/HGF/AGAP2/SPAG9/ARRB1/WNK1/…
GO_NEGATIVE_REGULATION_OF_CELL_ADHESION	200	-0.444937	-1.50491	0.00149652	0.0227089	0.0181369	2066	tags=25%, list=15%, signal=21%	PLXNA1/KLF4/BMP4/RASA1/LGALS9/FBLN1/PELI1/JAM3/BCL6/FZD7/ARHGAP6/ABAT/EFNA5/ANGPT1/LRP1/DTX1/SNAI2/AP1AR/GLI3/PLXNC1/ABL1/PTPN11/MIA3/MAP4K4/TMEM131L/PRNP/FAM107A/CLASP2/SOCS6/FZD4/SEMA6A/MARCHF7/TNC/CORO2B/CBFB/SH2B3/CEACAM1/MMP14/VEGFA/JAK2/ADAM22/WNK1/TNFRSF21/PIK3R1/CX3CL1/ACVRL1/ADAM10/GPNMB/APOD/PRKAR1A
GO_AMINO_ACID_ACTIVATION	47	0.644744	1.77664	0.00151223	0.0228706	0.018266	2747	tags=43%, list=20%, signal=34%	AIMP2/EPRS1/DARS1/CARS2/EEF1E1/YARS2/GARS1/TARS1/QARS1/KARS1/AARSD1/MARS1/FARSA/GATB/FARSB/EARS2/TARS2/WARS1/PPA2/CARS1
GO_REGULATION_OF_AMYLOID_PRECURSOR_PROTEIN_CATABOLIC_PROCESS	31	-0.689965	-1.79296	0.00152404	0.0229723	0.0183473	871	tags=19%, list=6%, signal=18%	PRNP/SP1/APOE/CLU/SPON1/APP
GO_RESPONSE_TO_BMP	120	-0.502924	-1.60512	0.00154117	0.0231534	0.0184919	1985	tags=32%, list=15%, signal=28%	BMP4/UBE2O/TOB1/ZFYVE16/NOTCH2/PCSK6/GDF15/SOX9/SMAD9/HIPK2/CHRD/MEGF8/RBPJ/ABL1/GDF7/BMPR1B/FZD1/SPART/HTRA3/SKI/NEO1/RGMA/MSX1/NBL1/PDCD4/SMAD5/LEMD3/BMP5/ACVR1/SMAD2/SMAD4/EGR1/BMPR1A/TMEM100/ACVRL1/TGFBR3/DDX5/SMAD1/TGFB3
GO_REGULATION_OF_NOTCH_SIGNALING_PATHWAY	86	-0.537823	-1.63743	0.0015516	0.0232329	0.0185554	1333	tags=20%, list=10%, signal=18%	DTX1/RBPJ/GALNT11/KAT2B/TSPAN5/TSPAN14/MAML2/ZMIZ1/YAP1/EP300/ROBO2/MAML3/MMP14/CBFA2T2/ARRB1/ADAM10/ROBO1
GO_MUSCLE_ORGAN_DEVELOPMENT	284	-0.407578	-1.42735	0.00156514	0.0233582	0.0186555	1072	tags=19%, list=8%, signal=18%	FXR1/SGCD/SIRT1/HMGCR/LARGE1/UTRN/BTBD1/POU6F1/FZD1/COL3A1/SKI/VGLL4/RXRA/MAPK1/MSX1/BTG2/NR2F2/CTNNB1/LAMA2/SMO/FRS2/CCNT2/YAP1/SIX4/PAX3/PAK1/SOX8/EP300/CREB1/CHRNA1/DDX17/KLHL41/VANGL2/TCF12/SMAD4/MEGF10/STRA6/TGFBR2/PAXBP1/SHOX2/NR1D2/EGR1/FGFR1/EGR2/DCN/EVC/MRTFB/BMPR1A/EGR3/RGS2/TGFBR3/DDX5/ETV1/COL6A3/SVIL
GO_PROTEIN_LOCALIZATION_TO_CELL_CELL_JUNCTION	12	0.853935	1.72686	0.00157675	0.0234542	0.0187321	811	tags=42%, list=6%, signal=39%	FLNA/ACTB/LSR/ACTG1/ACTN4
GO_TISSUE_MORPHOGENESIS	496	-0.357842	-1.3156	0.00159658	0.0236713	0.0189055	2031	tags=24%, list=15%, signal=22%	PKD2/TEAD2/KLF4/BMP4/PTCH1/LAMA1/ATP7A/S1PR1/DLL4/GCNT3/FRAS1/GJA1/SOCS3/MTSS1/FLRT3/NOTCH2/FZD7/SEC24B/SEMA4C/UBE4B/SOX9/KDM6B/KLHL3/GLI2/ESR1/ITGB4/SLIT2/RREB1/CLASP1/SUFU/CC2D2A/CCDC40/FGF7/IFT57/FOXQ1/KDM2B/RYK/RSPO3/SNAI2/CHRD/MEGF8/GLI3/AREG/RBPJ/MED12/ABL1/WNT6/ARHGAP24/LRP6/GPC6/GDF7/PLEKHA4/EXOC5/SOS1/FZD1/SOX4/COL3A1/PRKACB/SKI/PDPN/SETD2/CLASP2/RXRA/FZD4/MSX1/ITGA2/SETDB2/ALDH1A2/ST14/…
GO_METANEPHROS_DEVELOPMENT	63	-0.583355	-1.68631	0.00160605	0.0237339	0.0189555	682	tags=35%, list=5%, signal=33%	PKD2/BMP4/PTCH1/FRAS1/NIPBL/SOX9/GDF11/GLI3/CTNNB1/SMO/YAP1/SIX4/SOX8/ROBO2/SMAD4/EYA1/PDGFRB/STAT1/EGR1/PDGFRA/SPRY1/WWTR1
GO_PHAGOSOME_ACIDIFICATION	22	0.745591	1.73225	0.00161904	0.0238222	0.0190261	1465	tags=41%, list=11%, signal=37%	ATP6V0B/ATP6V0E2/TCIRG1/ATP6V0C/ATP6V0D1/ATP6V0E1/ATP6V1H/ATP6V1D/ATP6V1E1
GO_REGULATION_OF_SMAD_PROTEIN_SIGNAL_TRANSDUCTION	23	-0.745666	-1.81228	0.00162606	0.0238222	0.0190261	379	tags=35%, list=3%, signal=34%	BMP4/TOB1/CILP/SMAD4/JAK2/BMPR1A/TGFB3/WWTR1
GO_REGULATION_OF_METANEPHROS_DEVELOPMENT	16	-0.806572	-1.78752	0.00162783	0.0238222	0.0190261	682	tags=38%, list=5%, signal=36%	CTNNB1/YAP1/PDGFRB/STAT1/EGR1/WWTR1
GO_AMINOGLYCAN_BIOSYNTHETIC_PROCESS	90	-0.529433	-1.62098	0.00164278	0.0239049	0.0190921	1501	tags=24%, list=11%, signal=22%	B4GALT5/B3GNT7/CHSY1/ANGPT1/HS3ST3B1/CSGALNACT2/GPC6/LUM/CHST11/OGN/NFKB1/OMD/PDGFRB/B4GALT6/CSGALNACT1/CHST2/CHST1/XYLT1/DCN/GPC4/GLCE/HS2ST1
GO_CELLULAR_RESPONSE_TO_ALCOHOL	69	-0.562685	-1.65692	0.00164898	0.0239049	0.0190921	2659	tags=46%, list=20%, signal=37%	SFRP1/GOLPH3/TNFSF4/AKAP8/PRKAA1/NFE2L1/AKR1C3/PTEN/KLF4/HMGCS1/PTGER2/ACACA/PTCH1/ADCY7/EFNA5/PRKCE/ITPR2/FOXO3/LRP6/XRN1/GNG2/TNC/CTNNB1/SMO/DNMT3A/AKR1C2/PTGER4/TP53INP1/ABCA1/JUP/PTGFR/ATP2B1
GO_NUCLEOTIDE_EXCISION_REPAIR_DNA_INCISION	39	0.667718	1.75566	0.00164934	0.0239049	0.0190921	2678	tags=44%, list=20%, signal=35%	UBA52/ERCC2/RBX1/POLD4/POLD2/GTF2H5/POLD1/RPA3/DDB1/RFC2/RPS27A/RFC3/ERCC5/NTHL1/PCNA/CUL4B/CUL4A
GO_POSITIVE_REGULATION_OF_LYMPHOCYTE_MIGRATION	22	-0.759492	-1.8331	0.00165741	0.023945	0.0191241	258	tags=18%, list=2%, signal=18%	ADAM17/WNK1/ADAM10/APP
GO_NUCLEOTIDE_EXCISION_REPAIR	107	0.522728	1.6099	0.00167887	0.0240933	0.0192426	2175	tags=32%, list=16%, signal=27%	UBA52/POLR2L/POLR2J/ERCC2/POLR2E/RBX1/POLR2F/POLD4/PPIE/GPS1/POLR2K/POLR2I/POLR2G/COPS3/POLD2/GTF2H5/POLD1/TP53/RPA3/DDB1/COMMD1/POLR2H/RFC2/COPS7A/PRPF19/POLL/RAD23A/CCNH/RPS27A/BRIP1/COPS5/MNAT1/RFC3/ERCC5
GO_DENDRITIC_SPINE_DEVELOPMENT	90	-0.528864	-1.61923	0.0016826	0.0240933	0.0192426	2569	tags=41%, list=19%, signal=33%	CAPRIN1/MTOR/ARHGAP33/FMR1/HDAC2/ITPKA/PTEN/MEF2C/UBA6/TANC2/OPA1/MAPK6/NLGN3/ARHGAP44/LPAR1/ZNF365/IQSEC1/SRGAP2C/ITSN1/C21orf91/CAPRIN2/DOCK10/ZMYND8/ACSL4/ARID1B/PAK3/EPHB2/WASL/PAK2/DLG4/DHX36/LRRK2/APOE/PTPRS/SRGAP2/ADAM10/EPHB3
GO_OVULATION_CYCLE_PROCESS	34	-0.692366	-1.81258	0.00168365	0.0240933	0.0192426	1638	tags=35%, list=12%, signal=31%	ESR1/SLIT2/FOXO3/CASP2/SIRT1/BMPR1B/FZD4/MAP2K6/ROBO2/PDGFRA/ARRB1/TGFB3
GO_CYCLIC_NUCLEOTIDE_MEDIATED_SIGNALING	115	-0.494716	-1.57028	0.00169154	0.0241298	0.0192717	2166	tags=29%, list=16%, signal=24%	NUDT4/GNA13/PTGER2/S1PR1/ADCY7/KSR1/SOX9/MRAP2/ADGRL1/LPAR1/RNF157/PDE9A/S1PR3/PDE7A/GNG2/GPER1/ADGRB2/PDE4D/CALCRL/EIF4EBP2/ADRA2A/PRKAR2B/ADNP/PTGER4/RAPGEF3/APOE/ABCA1/PTGFR/ADGRL2/GUCY1B1/RGS2/AQP1/PRKAR1A
GO_DEFINITIVE_HEMOPOIESIS	16	-0.806118	-1.78651	0.00170311	0.0242184	0.0193425	542	tags=50%, list=4%, signal=48%	SENP1/HIPK1/RBFOX2/ZFP36L2/CBFB/SP3/ADAR/TGFBR3
GO_PROTEASOME_ASSEMBLY	13	0.830279	1.71778	0.00171696	0.0243389	0.0194387	1196	tags=54%, list=9%, signal=49%	PSMG4/POMP/PSMG2/ADRM1/PSMD9/PSMG1/PSMD13
GO_LATE_ENDOSOME_TO_VACUOLE_TRANSPORT	22	0.744022	1.72861	0.00172758	0.0244128	0.0194978	2295	tags=41%, list=17%, signal=34%	VPS25/SNF8/CHMP1A/CHMP6/CHMP4A/CHMP2A/LEPROTL1/CHMP4B/LEPROT
GO_NEGATIVE_REGULATION_OF_CELLULAR_RESPONSE_TO_TRANSFORMING_GROWTH_FACTOR_BETA_STIMULUS	69	-0.561613	-1.65377	0.001733	0.0244132	0.019498	1588	tags=36%, list=12%, signal=32%	PDPK1/NRROS/RASL11B/ASPN/SIRT1/GLG1/SPRED2/HTRA3/SKI/CHST11/LTBP1/ZNF451/MTMR4/LEMD3/PRDM16/SMAD2/SPRY2/CD109/TGFBR2/ADAM17/SPRED1/TGFBR3/IL17RD/SPRY1/TGFB3
GO_LENS_DEVELOPMENT_IN_CAMERA_TYPE_EYE	56	-0.59931	-1.70501	0.00174954	0.0245696	0.019623	2237	tags=29%, list=17%, signal=24%	BFSP1/SPRED3/BMP4/CDKN1B/PDS5B/HIPK2/SPRED2/SKI/CTNNB1/FRS2/CRYBG3/SPRY2/TGFBR2/SPRED1/MAF/SPRY1
GO_REPRODUCTIVE_SYSTEM_DEVELOPMENT	324	-0.396941	-1.40005	0.00177141	0.0247998	0.0198068	2168	tags=29%, list=16%, signal=25%	AKR1C3/UBE2Q1/PTEN/BCL2L2/PRLR/AGO4/HSD17B4/PKD2/BIRC6/HMGCS1/PTGS2/BMP4/PTCH1/PLAG1/NIPBL/GJA1/NCOA1/ARID4B/SOCS3/NOTCH2/MAPK14/SOX9/GLI2/ESR1/CDKN1B/SLIT2/CBL/ZNF568/MDFI/RNF38/TPPP3/CASP8/CSDE1/RSPO3/SF1/SENP2/MSH2/GLI3/RBPJ/FOXO3/CASP2/BPTF/SMARCC1/PTPN11/SIRT1/LRP6/GDF7/BMPR1B/TMF1/TAF4/PLEKHA5/PPP1R9B/SETD2/CUL7/RXRA/FZD4/MAPK1/ATM/NR2F2/ST14/TNC/NTRK1/CTNNB1/FRS2/H3-3B/AR/SIX4/SOX8/SERPINF…
GO_NEGATIVE_REGULATION_OF_CELL_ACTIVATION	124	-0.49067	-1.57222	0.00181857	0.0253814	0.0202714	1985	tags=22%, list=15%, signal=19%	BMP4/TNFAIP3/LGALS9/PELI1/BCL6/ABAT/LRFN5/DTX1/GLI3/TMEM131L/PRNP/CYGB/GPER1/SOCS6/MARCHF7/ATM/CBFB/SH2B3/MERTK/MILR1/CEACAM1/APOE/PDGFRA/TNFRSF21/CX3CL1/GPNMB/PRKAR1A
GO_TRANSFERRIN_TRANSPORT	32	0.686909	1.74246	0.00182687	0.0254187	0.0203011	2341	tags=41%, list=17%, signal=34%	ATP6V0B/ATP6V0E2/TCIRG1/ATP6V0C/ATP6V0D1/ATP6V0E1/ATP6V1H/ATP6V1D/ATP6V1E1/ATP6V1F/ATP6AP1/MCOLN1/RAB11B
GO_ENDOCHONDRAL_BONE_MORPHOGENESIS	44	-0.641073	-1.74279	0.00186719	0.0259001	0.0206856	2413	tags=41%, list=18%, signal=34%	RUNX2/NAB2/GNAS/MEF2C/BMP4/MMP16/SOX9/TRIP11/BMPR1B/AXIN2/STC1/TMEM119/TGFBR2/MMP14/SHOX2/CSGALNACT1/NAB1/IFT80
GO_CELL_KILLING	73	0.564281	1.65591	0.00187833	0.0259652	0.0207376	985	tags=21%, list=7%, signal=19%	NECTIN2/PVR/TSTA3/IL7R/GAPDH/ROMO1/STXBP2/RASGRP1/TUSC2/CD59/RPL30/TUBB4B/BAD/RPS19/HMGN2
GO_CELL_GROWTH	384	-0.371101	-1.33226	0.00188337	0.0259652	0.0207376	1854	tags=22%, list=14%, signal=20%	GJA1/ING1/BCL6/PPP3CB/SDCBP/EXTL3/FLRT3/DRAXIN/NLGN3/PTCH2/SLC9A1/SEMA4C/KIF26A/SOX9/SEMA6D/CDKN1B/SLIT2/EFNA5/MINAR1/EIF4G2/RNF157/SYT1/LRP1/DCBLD2/KDM2B/RYK/ARHGEF11/MEGF8/NET1/CAPRIN2/FLCN/ABL1/RUFY3/SERTAD2/IST1/ISLR2/SIRT1/ULK2/MEX3C/SPART/VGLL4/PPP2CA/KMT2D/PPP1R9B/AUTS2/FAM107A/RND2/KIAA1109/SEMA6A/MSX1/TTL/CTNNB1/SIN3A/TCHP/LTBP4/DACT3/H3-3B/PAK1/TSPYL2/BTG1/ADNP/MACF1/CLSTN3/CEACAM1/APOE…
GO_PRI_MIRNA_TRANSCRIPTION_BY_RNA_POLYMERASE_II	44	-0.640503	-1.74124	0.00190756	0.0262189	0.0209402	379	tags=27%, list=3%, signal=27%	KLF4/BMP4/SOX9/HDAC4/FOXO3/SMAD4/NR3C1/EGR1/BMPR1A/DDX5/SMAD1/JUN
GO_MITOCHONDRIAL_ELECTRON_TRANSPORT_UBIQUINOL_TO_CYTOCHROME_C	13	0.827924	1.71291	0.00193768	0.0264704	0.021141	1116	tags=54%, list=8%, signal=49%	UQCR10/UQCR11/UQCRQ/UQCRFS1/CYC1/UQCRC1/UQCRH
GO_ANIMAL_ORGAN_MATURATION	18	-0.770004	-1.74788	0.00193786	0.0264704	0.021141	694	tags=22%, list=5%, signal=21%	ALDH1A2/XYLT1/DCHS1/IFT80
GO_MACROPHAGE_ACTIVATION	61	-0.580989	-1.67018	0.00194342	0.0264704	0.021141	1586	tags=28%, list=12%, signal=25%	IFNGR1/LRFN5/PRKCE/TLR6/GPR137B/PLA2G4A/NAMPT/ATM/LRRK2/IL33/CLU/PJA2/JAK2/SLC7A2/CX3CL1/JUN/APP
GO_GLAND_DEVELOPMENT	319	-0.390102	-1.37117	0.00197126	0.0266577	0.0212907	1657	tags=24%, list=12%, signal=21%	STAT6/ARHGAP5/GLI2/ESR1/CDKN1B/RREB1/LATS1/PHF2/CCDC40/FGF7/THRA/SULF2/CPS1/SNAI2/CDO1/GLI3/AREG/RB1CC1/RBPJ/ABL1/SMARCC1/OAS2/MAN2A1/IGF2R/LRP6/GDF7/TNFSF11/RXRA/MAPK1/MSX1/ATM/ITGA2/ALDH1A2/TNC/CTNNB1/SMO/FRS2/AR/SIX4/CREB1/SERPINF1/ASH1L/PIK3CA/CEACAM1/SMAD2/TBX3/NR0B1/SRSF5/ALDH1A3/SMAD4/STRA6/PDGFRB/NRP1/TGFBR2/FRZB/VEGFA/FGFR1/CSF1/BCL2L11/NTN1/PTN/PDGFRA/JAK2/HGF/SP3/BMPR1A/TGFBR3/MAFB/ZBT…
GO_CARDIAC_EPITHELIAL_TO_MESENCHYMAL_TRANSITION	27	-0.718735	-1.80668	0.00197359	0.0266577	0.0212907	1288	tags=37%, list=10%, signal=34%	SNAI2/RBPJ/MSX1/PDCD4/ACVR1/SMAD4/TGFBR2/TMEM100/TGFBR3/SPRY1
GO_NEGATIVE_REGULATION_OF_AXONOGENESIS	55	-0.589284	-1.67653	0.00197486	0.0266577	0.0212907	2179	tags=38%, list=16%, signal=32%	RNF6/PTEN/SEMA4B/DRAXIN/SEMA4C/SEMA6D/SLIT2/EFNB3/SYNGAP1/RYK/TRAK2/RUFY3/ULK2/SPART/EPHB2/SEMA6A/LRP4/PTPRS/NRP1/NTN1/SEMA3A
GO_OSTEOBLAST_DIFFERENTIATION	181	-0.453453	-1.51905	0.00200261	0.0269518	0.0215256	1700	tags=25%, list=13%, signal=23%	BMP4/PTCH1/MRC2/TOB1/HNRNPU/SOX9/GLI2/HDAC4/SUFU/SUCO/SH3PXD2B/TMEM64/NBR1/SATB2/SNAI2/CHRD/GLI3/AREG/BMPR1B/FZD1/DNAJC13/SKI/AXIN2/RORB/TNC/CTNNB1/SMO/SMAD5/H3-3B/COL6A1/SOX8/CBFB/DDR2/TMEM119/ACVR1/SHOX2/CCDC47/HGF/BMPR1A/ADAR/DDX5/TPM4/SMAD1/GPNMB/WWTR1/IFT80
GO_PYRIMIDINE_NUCLEOTIDE_BIOSYNTHETIC_PROCESS	27	0.714993	1.74343	0.00202868	0.0272216	0.021741	2458	tags=44%, list=18%, signal=36%	PRPS1/NME2/NME1/UCK2/NME4/DUT/DTYMK/TYMS/NME3/UCKL1/DHODH/UMPS
GO_ANTIGEN_PROCESSING_AND_PRESENTATION_OF_PEPTIDE_ANTIGEN	158	0.467808	1.51134	0.00204125	0.0273093	0.0218111	2039	tags=30%, list=15%, signal=26%	DYNLL1/PSMB2/AP1S1/PSMB6/PSMB5/PSMB1/AP2S1/DCTN3/PSMD8/PSME2/CALR/PSMA7/PSMA5/PSMB3/PSMD2/LGMN/PSMB4/CYBA/PSMC4/PSMD9/AP1S3/PSMA6/AP2M1/PSMD13/PSMA1/PSMA2/PSMB10/DCTN1/PSME4/ACTR1A/PDIA3/PSMB7/CLTA/IKBKG/AP1B1/SEC13/DCTN2/KIF2C/KIF22/VAMP8/IFI30/DYNC1I2/PSME1/AP2A1/PSMD1/AP1M1/TAPBP
GO_LYMPHOCYTE_DIFFERENTIATION	233	-0.41464	-1.42854	0.00211077	0.0281561	0.0224874	1985	tags=23%, list=15%, signal=20%	BMP4/ATP7A/LGALS9/DLL4/BCL6/PPP3CB/NOTCH2/FZD7/RSAD2/STAT6/GLI2/HDAC4/LIG4/LRRC8A/ATP11C/DTX1/FNIP1/MSH2/GLI3/RBPJ/ABL1/DOCK10/SOS1/SOX4/NFKBIZ/IRF2BP2/TMEM131L/ZMIZ1/ATM/NTRK1/CTNNB1/CD4/PIK3R6/EP300/CBFB/MERTK/ITM2A/PTGER4/TGFBR2/SATB1/MMP14/ZFP36L1/ADAM17/EGR1/PLCL2/SP3/EGR3/PIK3R1/MAFB/ZBTB1/FZD8/ZEB1/ITPKB
GO_NUCLEOSIDE_METABOLIC_PROCESS	84	0.543978	1.6234	0.00214153	0.0284824	0.022748	2543	tags=39%, list=19%, signal=32%	APRT/PRPS1/NME2/NME1/UCK2/RAN/NUDT18/NT5C/DGUOK/NME4/IMPDH1/TK1/PEMT/GUK1/DNPH1/ATIC/DTYMK/APOBEC3B/TYMP/APOBEC3F/NME3/UCKL1/PUDP/ADK/RHOA/AHCY/IMPDH2/DHODH/APOBEC3C/MACROD1/UMPS/CDA/HPRT1
GO_HYDROGEN_PEROXIDE_METABOLIC_PROCESS	33	0.682618	1.74846	0.00218082	0.0289199	0.0230974	1895	tags=42%, list=14%, signal=37%	PRDX5/PRDX4/PRDX6/PRDX3/CYBA/PINK1/COX2/GPX1/PARK7/SOD1/PRDX2/PRDX1/RAC1/GPX3
GO_REGULATION_OF_CARTILAGE_DEVELOPMENT	61	-0.577605	-1.66045	0.00220089	0.0291006	0.0232417	1985	tags=38%, list=15%, signal=32%	RUNX2/SOX5/CCN4/BMP4/TAPT1/WNT9A/SOX9/GLI2/LNPK/SNAI2/GLI3/PTPN11/TRPS1/BMPR1B/GLG1/AXIN2/CTNNB1/SHOX2/FRZB/ACVRL1/MAF/CTSK/SMAD1
GO_ANTIGEN_PROCESSING_AND_PRESENTATION	184	0.459592	1.51406	0.00222295	0.0292314	0.0233462	2394	tags=32%, list=18%, signal=26%	DYNLL1/PSMB2/RAB32/AP1S1/PSMB6/THBS1/PSMB5/PSMB1/AP2S1/DCTN3/PSMD8/PSME2/CALR/RAB34/PSMA7/PSMA5/PSMB3/PSMD2/LGMN/PSMB4/CYBA/PSMC4/PSMD9/AP1S3/PSMA6/AP2M1/PSMD13/PSMA1/PSMA2/PSMB10/DCTN1/PSME4/ACTR1A/PDIA3/ICAM1/PSMB7/CLTA/IKBKG/AP1B1/SEC13/RAB3B/DCTN2/KIF2C/KIF22/VAMP8/IFI30/DYNC1I2/PSME1/AP2A1/PSMD1/AP1M1/TAPBP/ACTR10/PSMD6/RAB33A/PSMA3/AP3B1/CAPZA1
GO_NEGATIVE_REGULATION_OF_G_PROTEIN_COUPLED_RECEPTOR_SIGNALING_PATHWAY	37	-0.651175	-1.73627	0.00222617	0.0292314	0.0233462	1645	tags=19%, list=12%, signal=17%	MRAP2/RNF157/UBQLN2/GPRASP1/ARRB1/RGS2/DNM1
GO_MUSCLE_CELL_PROLIFERATION	151	-0.469687	-1.54783	0.00223017	0.0292314	0.0233462	2023	tags=32%, list=15%, signal=28%	SAV1/KLF4/PTGS2/BMP4/S1PR1/TNFAIP3/GJA1/MAPK14/PDE1A/CDKN1B/HDAC4/NDRG2/ERN1/TRIB1/ANGPT1/SF1/PDGFD/RBPJ/DIPK2A/HMGCR/NAMPT/VGLL4/GPER1/RXRA/MAPK1/ITGA2/CALCRL/CTNNB1/PDCD4/YAP1/PAK1/OGN/MEGF10/PDGFRB/STAT1/TGFBR2/PAXBP1/MMP2/FGFR1/JAK2/BMPR1A/CX3CL1/TGFBR3/SMAD1/TGFB3/TENM4/JUN/APOD/PRKAR1A
GO_INTRACELLULAR_RECEPTOR_SIGNALING_PATHWAY	217	-0.42482	-1.45211	0.00225913	0.0294485	0.0235196	2279	tags=29%, list=17%, signal=25%	NOD2/PTPN22/CTBP2/SAFB/RNF6/AKR1C3/TAF7/UFM1/TNFAIP3/LACC1/ALPK1/DDX60/NCOA1/PMEPA1/PPARGC1B/STRN3/ESR1/LATS1/NEDD4/PIAS2/TAB3/CASP8/THRA/DCBLD2/THRB/SNAI2/KDM5D/LSM14A/TSPAN6/PER1/TAB2/SIRT1/PUM1/TMF1/PUM2/KMT2D/GPER1/RXRA/RORB/ZMIZ1/ERBIN/ALDH1A2/NR2F2/CRY2/MAP2K6/AR/YAP1/PAK1/ASXL2/EP300/UBR5/CBFB/KANK2/DDX17/NR0B1/NR3C1/RNF125/TRERF1/TRIM68/ARNT/NR1D2/JAK2/DDX5
GO_REGULATION_OF_SYNAPTIC_VESICLE_RECYCLING	24	-0.735798	-1.80217	0.00226188	0.0294485	0.0235196	1799	tags=38%, list=13%, signal=33%	PPP3CB/BTBD9/VAMP4/STX1B/SLC17A7/LRRK2/PLAA/SYT7/DNM1
GO_BONE_MINERALIZATION	86	-0.527379	-1.60563	0.00226627	0.0294485	0.0235196	1999	tags=28%, list=15%, signal=24%	PTGS2/BMP4/ZBTB40/S1PR1/ECM1/SOX9/NBR1/ANO6/ASPN/BMPR1B/AXIN2/EIF2AK3/ANKH/DDR2/TMEM119/ACVR1/OMD/ATP2B1/GPM6B/PTN/BMPR1A/TGFB3/GPNMB/IFT80
GO_MESODERM_MORPHOGENESIS	54	-0.598824	-1.70074	0.00228111	0.0295331	0.0235872	801	tags=31%, list=6%, signal=30%	KLF4/BMP4/GJA1/KDM6B/ITGB4/CHRD/SETD2/ITGA2/ACVR1/SMAD2/TBX3/EYA1/FGFR1/BMPR1A/SMAD1/WLS/PRKAR1A
GO_BONE_MATURATION	16	-0.800329	-1.77368	0.00228834	0.0295331	0.0235872	192	tags=25%, list=1%, signal=25%	ANO6/XYLT1/DCHS1/IFT80
GO_REGULATION_OF_KERATINOCYTE_DIFFERENTIATION	28	-0.701771	-1.78033	0.00229238	0.0295331	0.0235872	600	tags=29%, list=4%, signal=27%	NCOA3/ERRFI1/CBFB/ETV4/AQP3/CD109/ZFP36L1/CTSK
GO_NEGATIVE_CHEMOTAXIS	36	-0.656615	-1.7446	0.00230263	0.029581	0.0236254	2652	tags=58%, list=20%, signal=47%	SLIT3/SEMA5A/PLXNA3/SEMA7A/ITGAV/ITGB3/SEMA4B/SLIT1/FLRT3/SEMA4C/SEMA6D/SLIT2/EFNA5/RYK/SEMA6A/FLRT2/DPP4/ROBO2/NTN1/SEMA3A/ROBO1
GO_CELLULAR_RESPONSE_TO_VASCULAR_ENDOTHELIAL_GROWTH_FACTOR_STIMULUS	48	-0.621889	-1.73251	0.0023182	0.0296966	0.0237177	753	tags=25%, list=6%, signal=24%	SEMA6A/GAB1/ADAMTS3/PDGFRB/SPRY2/NRP1/JCAD/VEGFA/PDGFRA/DCN/EGR3/ROBO1
GO_FEMALE_SEX_DIFFERENTIATION	83	-0.541383	-1.63775	0.00237498	0.030097	0.0240375	1638	tags=24%, list=12%, signal=21%	ESR1/SLIT2/LHFPL2/FOXO3/CASP2/SIRT1/BMPR1B/TAF4/FZD4/ATM/MERTK/ROBO2/TBX3/SMAD4/STRA6/MMP14/VEGFA/PDGFRA/ACVR1B/ARRB1
GO_PROTEIN_AUTOPHOSPHORYLATION	195	-0.44154	-1.49012	0.00237508	0.030097	0.0240375	1588	tags=19%, list=12%, signal=17%	PDPK1/ERN1/RAP2C/RAP2B/MEX3B/INSRR/PDGFD/CDK12/ABL1/CLK4/ULK2/SIK2/EPHB4/ATM/NTRK1/EIF2AK3/PAK2/RAP2A/ERRFI1/LRRK2/PAK1/ACE/TAF1/IRAK3/DDR2/TRPM7/PDGFRB/VEGFA/FGFR1/PDGFRA/JAK2/ACVR1B/YES1/SLK/EPHB3/GPNMB/JUN
GO_MATURATION_OF_LSU_RRNA	28	0.711797	1.76286	0.00237544	0.030097	0.0240375	972	tags=29%, list=7%, signal=27%	EIF6/RPL35/SNU13/BOP1/RPL10A/RPL7A/NHP2/PES1
GO_SYNAPSE_ORGANIZATION	299	-0.401222	-1.41033	0.00238085	0.030097	0.0240375	1929	tags=26%, list=14%, signal=23%	PCDHB14/MDGA1/TANC2/OPA1/PCDHB10/AMIGO1/PCDHB5/FLRT3/NLGN3/MAPK14/CTTNBP2/ARHGAP44/EFNA5/ADGRL1/NEDD4/ZNF365/COL4A5/LRFN5/SYNGAP1/GAP43/ITSN1/UNC13B/RYK/CAPRIN2/WASF3/STAU1/ABL1/DOCK10/ZMYND8/GPC6/UTRN/FZD1/VPS35/PRNP/NRXN2/PAK3/ADGRB2/EPHB2/PCDHGC5/NLGN2/SETD5/F2R/WASL/TNC/NTRK1/CTNNB1/SPARCL1/DLG4/PTPRD/DHX36/SIX4/LRRK2/ALS2/NTNG1/FLRT2/LRP4/ADNP/CHRNA1/CLSTN3/PDZRN3/APOE/ROBO2/PTPRS/MYH10/TPBG…
GO_REGULATION_OF_CELLULAR_RESPONSE_TO_VASCULAR_ENDOTHELIAL_GROWTH_FACTOR_STIMULUS	19	-0.75805	-1.75728	0.00239238	0.030097	0.0240375	753	tags=32%, list=6%, signal=30%	SEMA6A/ADAMTS3/SPRY2/JCAD/DCN/ROBO1
GO_REGULATION_OF_PROTEIN_SERINE_THREONINE_KINASE_ACTIVITY	428	-0.365007	-1.32288	0.00239577	0.030097	0.0240375	2299	tags=25%, list=17%, signal=22%	EIF2AK2/TAOK1/NOD2/RAPGEF1/PTPN22/MAP3K2/CCNJ/PTEN/CCNI/DUSP10/C5/IPO7/SPRED3/PKIA/PKD2/BMP4/TNFAIP3/CCNL1/PDGFC/MAP3K12/DIRAS3/KSR1/CCNY/MAPK14/GDF15/MDFIC/CDKN1B/LPAR1/LATS1/CDKN1C/ERN1/SHC2/TRIB1/TAB3/UVRAG/RALB/HERC5/DNAJA1/TLR6/PDGFD/CDK12/DIPK2A/CAB39L/ABL1/PTPN11/TAB2/MAP4K5/SPRY4/SIRT1/HMGCR/LRP6/TNFSF11/MAP4K3/SPRED2/KAT2B/PPP2CA/ADAM9/PAK3/FZD4/MAPK1/EPHB2/F2R/HACD3/HIPK3/KIDINS220/NR2F…
GO_REGULATION_OF_CELLULAR_RESPONSE_TO_GROWTH_FACTOR_STIMULUS	218	-0.420509	-1.43505	0.00239605	0.030097	0.0240375	1798	tags=27%, list=13%, signal=24%	SDCBP/PMEPA1/NOTCH2/PCSK6/SLIT2/PDPK1/NEDD4/CDKN1C/NRROS/RASL11B/SULF2/HIPK2/CHRD/RBPJ/FLCN/ABL1/ASPN/MMRN2/SPRY4/SIRT1/GLG1/FZD1/SPART/SPRED2/HTRA3/SKI/NEO1/CHST11/FZD4/SEMA6A/MSX1/NBL1/CTNNB1/LTBP1/LTBP4/ZNF451/MTMR4/LEMD3/EP300/ADAMTS3/PRDM16/SMAD2/SMAD4/SPRY2/CD109/TGFBR2/JCAD/ADAM17/SPRED1/ARNT/FGFR1/DCN/ACVRL1/TGFBR3/IL17RD/ROBO1/SPRY1/TGFB3/ZEB1
GO_ENDOPLASMIC_RETICULUM_TO_GOLGI_VESICLE_MEDIATED_TRANSPORT	182	0.449798	1.48047	0.00240996	0.0301564	0.0240849	1959	tags=21%, list=15%, signal=19%	TRAPPC5/YIF1B/COPZ2/DYNLL1/PEF1/YIF1A/COPE/TRAPPC1/TMED3/TMED9/DCTN3/NAPA/CD59/TRAPPC4/TRAPPC2L/TMED1/GAS6/STX5/LMAN2/KDELR1/RAB1B/PDCD6/YKT6/RANGRF/COL7A1/DCTN1/ACTR1A/CNIH4/HYOU1/PREB/SEC13/TMEM115/SCFD1/TRAPPC3/KDELR2/DCTN2/ARF4/SEC23B/DYNC1I2
GO_POSITIVE_REGULATION_OF_HEMOPOIESIS	138	-0.468923	-1.52558	0.00241437	0.0301564	0.0240849	2307	tags=30%, list=17%, signal=25%	N4BP2L2/GNAS/PRKDC/DUSP10/RAB7B/ATXN1L/BRD1/LGALS9/BCL6/PPARGC1B/NOTCH2/MAPK14/GLI2/TMEM64/TRIB1/ATP11C/CASP8/GLI3/FOXO3/TNFSF11/SOX4/NFKBIZ/FAXDC2/ZMIZ1/DHX36/CD4/PIK3R6/CBFB/CREB1/STAT1/TGFBR2/MMP14/ZFP36L1/ZBTB46/ARNT/CSF1/ACVR1B/EGR3/ZBTB1/JUN/ITPKB
GO_REGULATION_OF_LEUKOCYTE_MIGRATION	140	-0.478653	-1.55888	0.00242078	0.0301564	0.0240849	1040	tags=18%, list=8%, signal=17%	IL1R1/MIA3/RARRES2/MAPK1/NBL1/ITGA2/WASL/LRCH1/BMP5/DPP4/PTGER4/F2RL1/IL33/MMP14/ADAM17/VEGFA/CSF1/PTN/CMKLR1/WNK1/CX3CL1/ADAM10/MTUS1/APOD/APP
GO_BIOMINERALIZATION	109	-0.502555	-1.5737	0.00253214	0.0314569	0.0251237	1999	tags=26%, list=15%, signal=22%	PTGS2/BMP4/ZBTB40/S1PR1/ECM1/SOX9/STIM1/NBR1/ANO6/ASPN/WNT6/BMPR1B/AXIN2/EIF2AK3/ANKH/DDR2/TMEM119/ACVR1/OMD/ATP2B1/GPM6B/PTN/FAM20A/SLC20A1/BMPR1A/TGFB3/GPNMB/IFT80
GO_SOMITE_DEVELOPMENT	63	-0.569625	-1.64662	0.00257005	0.0318405	0.02543	1197	tags=24%, list=9%, signal=22%	RBPJ/MED12/LRP6/AXIN2/ATM/ALDH1A2/SMO/MEOX1/SIX4/EP300/SMAD4/PPP2R3A/FRZB/MIB1/BMPR1A
GO_MACROAUTOPHAGY	292	0.403778	1.39057	0.0026075	0.0321319	0.0256627	2169	tags=24%, list=16%, signal=20%	DYNLL1/ATP6V0B/EMC6/CAPNS1/TOMM40/LAMTOR2/POLDIP2/TOMM6/GBA/MVB12A/GAPDH/PHB2/VPS25/ATP6V0E2/TCIRG1/SNF8/LAMTOR1/TOMM5/TEX264/VPS4A/QSOX1/CAPN1/ATP6V0C/PAFAH1B2/ATP6V0D1/ATP13A2/CDC37/TOMM7/UBXN6/DDRGK1/CHMP6/PINK1/SNAPIN/ATP6V0E1/MAP1LC3A/ATP6V1H/RAB1B/CDK5/ATP6V1D/PRKAG1/RNF5/TP53/MLST8/WDR45/RRAGA/TOMM22/HGS/CHMP4A/CHMP2A/ATP6V1E1/TSG101/PGAM5/HTRA2/IKBKG/AUP1/SCFD1/SNAP29/BAG3/TP53INP2/VAMP8/…
GO_POSITIVE_REGULATION_OF_CELL_PROJECTION_ORGANIZATION	325	-0.384102	-1.35539	0.00260778	0.0321319	0.0256627	1631	tags=21%, list=12%, signal=19%	SLIT2/RREB1/EFNA5/LPAR1/HDAC4/NFE2L2/RNF157/RRN3/SYT1/FNBP1L/LRP1/ITSN1/C21orf91/ATF1/MEGF8/CAPRIN2/PLXNC1/SCN1B/CEP120/RUFY3/RAB8B/IST1/ZMYND8/ISLR2/NCK1/FZD1/AUTS2/PAK3/CUL7/FZD4/RND2/ITGA2/TMEM30A/KIDINS220/WASL/NTRK1/ATP8A2/BBS4/SETX/DLG4/PTPRD/DHX36/PAK1/EP300/SCARB2/SERPINF1/BMP5/ADNP/MACF1/APOE/ROBO2/ENPP2/F2RL1/PLAA/NRP1/SHOX2/DPYSL3/DZIP1/VEGFA/CNTN1/FGFR1/CBFA2T2/NTN1/PTN/HGF/RGS2/CX3CL…
GO_SECONDARY_PALATE_DEVELOPMENT	19	-0.75539	-1.75112	0.00261492	0.0321323	0.025663	936	tags=37%, list=7%, signal=34%	FZD1/SMAD2/SMAD4/TSHZ1/TGFBR2/TGFBR3/TGFB3
GO_AMYLOID_BETA_METABOLIC_PROCESS	40	-0.639894	-1.72511	0.00263342	0.0322719	0.0257746	871	tags=22%, list=6%, signal=21%	PRNP/SP1/ACE/APOE/CLU/ADAM10/MME/SPON1/APP
GO_SYNAPSE_ASSEMBLY	115	-0.48557	-1.54125	0.00265403	0.0323422	0.0258307	2135	tags=34%, list=16%, signal=29%	PTEN/MEF2C/SLIT1/PCDHB14/MDGA1/PCDHB10/AMIGO1/PCDHB5/FLRT3/NLGN3/EFNA5/ADGRL1/LRFN5/GAP43/RYK/GPC6/FZD1/VPS35/NRXN2/ADGRB2/EPHB2/NLGN2/SETD5/NTRK1/PTPRD/SIX4/FLRT2/LRP4/ADNP/CLSTN3/ROBO2/PTPRS/TPBG/NRCAM/NTN1/SRPX2/GPC4/EPHB3/APP
GO_NEUROMUSCULAR_JUNCTION_DEVELOPMENT	41	-0.643788	-1.73586	0.00266145	0.0323422	0.0258307	1581	tags=37%, list=12%, signal=32%	NEDD4/COL4A5/UNC13B/UTRN/F2R/TNC/SIX4/LRRK2/ALS2/LRP4/CHRNA1/PDZRN3/ANK3/PTN/APP
GO_REGULATION_OF_EXTENT_OF_CELL_GROWTH	95	-0.51513	-1.58868	0.00266438	0.0323422	0.0258307	1777	tags=28%, list=13%, signal=25%	DRAXIN/SEMA4C/SEMA6D/EFNA5/LRP1/RYK/MEGF8/ABL1/RUFY3/IST1/ISLR2/ULK2/SPART/RND2/SEMA6A/TTL/SIN3A/PAK1/ADNP/MACF1/APOE/PTPRS/NRCAM/NRP1/VEGFA/NTN1/SEMA3A
GO_POSITIVE_REGULATION_OF_RUFFLE_ASSEMBLY	12	0.837481	1.69359	0.00266776	0.0323422	0.0258307	480	tags=25%, list=4%, signal=24%	PFN1/DEF8/HRAS
GO_RESPONSE_TO_INTERLEUKIN_7	27	0.709195	1.7293	0.00277913	0.0336022	0.026837	1532	tags=22%, list=11%, signal=20%	IL7R/ATP5F1B/GIPC1/ATIC/PDIA3/P4HB
GO_REGULATION_OF_NERVOUS_SYSTEM_PROCESS	84	-0.522	-1.5835	0.00283151	0.0341443	0.0272699	2432	tags=33%, list=18%, signal=27%	FMR1/TMEM98/HOMER1/NPTX1/PTEN/TNFRSF1B/DICER1/NLGN3/SLC9A1/ABAT/UNC13B/WASF3/ZMYND8/BEGAIN/NLGN2/F2R/ITGA2/EIF2AK3/STX1B/DLG4/LRRK2/NTSR1/HGF/EGR2/TMEM100/TNFRSF21/TENM4/APP
GO_NEGATIVE_REGULATION_OF_PHOSPHORYLATION	383	-0.373427	-1.34085	0.00285313	0.0343082	0.0274009	2135	tags=24%, list=16%, signal=21%	SOCS4/RAPGEF1/PTPN22/GPD1L/PRKDC/PTEN/DUSP10/PDE12/IPO7/SPRED3/TAF7/PKIA/KLF4/TERF2IP/BMP4/TNFAIP3/FBLN1/HNRNPU/PRDM15/PLPP3/SOCS3/PTPRH/PMEPA1/CDKN1B/SLIT2/CBL/LATS1/PDPK1/HDAC4/NDRG2/CDKN1C/DNAJC3/TRIB1/ANGPT1/DNAJA1/CTDSP2/KIRREL1/FLCN/ABL1/PER1/SPRY4/NCK1/SIRT1/HMGCR/ZMYND11/LRP6/SPRED2/KAT2B/PRNP/PPP2CA/GPER1/EPHB2/SEMA6A/SMCR8/HIPK3/PDE4D/NR2F2/PDCD4/PAK2/DUSP16/ERRFI1/LRRK2/DUSP7/SH2B3/IRA…
GO_CHONDROCYTE_DIFFERENTIATION	91	-0.516349	-1.58484	0.00286082	0.0343082	0.0274009	1985	tags=31%, list=15%, signal=26%	BMP4/ECM1/WNT9A/MAPK14/SOX9/GLI2/CHSY1/SULF2/LNPK/SNAI2/TRIP11/GLI3/PTPN11/TRPS1/MEX3C/BMPR1B/GLG1/AXIN2/CHST11/CTNNB1/EIF2AK3/TGFBR2/SHOX2/FGFR1/BMPR1A/ACVRL1/MAF/IFT80
GO_RIBONUCLEOSIDE_MONOPHOSPHATE_BIOSYNTHETIC_PROCESS	31	0.679438	1.71051	0.00286787	0.0343082	0.0274009	2554	tags=45%, list=19%, signal=37%	APRT/PRPS1/UCK2/NUDT2/ADSL/IMPDH1/ATIC/UCKL1/ADK/IMPDH2/DHODH/UMPS/HPRT1/LHPP
GO_REGULATION_OF_CELLULAR_RESPONSE_TO_HYPOXIA	13	0.816889	1.69008	0.00297108	0.0354492	0.0283121	1468	tags=46%, list=11%, signal=41%	CHCHD2/AJUBA/DDAH1/ENO1/PINK1/HYOU1
GO_PURINE_CONTAINING_COMPOUND_METABOLIC_PROCESS	374	0.387915	1.36437	0.00299132	0.0355967	0.0284299	2317	tags=25%, list=17%, signal=22%	ALDOA/EIF6/APRT/ATP5MC1/HACD1/PRPS1/NME2/TPI1/NME1/ATP5F1C/SLC25A1/COX5B/RAN/GAPDH/ATP5F1B/NUDT18/ATP5MF/NUDT2/HINT1/ATP5MC2/NT5C/CYC1/ATP5MC3/DGUOK/ENO1/NME4/ADSL/ABHD14B/ATP5F1E/PFKP/SLC2A6/STOML2/BAD/IMPDH1/SLC35B2/ITPA/ACSF3/GSTZ1/ACOT7/MPC2/PINK1/HACD2/COX2/ATP5PB/ATP5PF/LDHA/DNAJC30/GPX1/PDHB/ATP5PO/PEMT/GUK1/ACOT8/DNPH1/ATIC/ELOVL1/ATP5ME/ATP5F1D/PRKAG1/TGFB1/COASY/AK1/ATP5PD/GCDH/JMJD8/AT…
GO_CRANIAL_SKELETAL_SYSTEM_DEVELOPMENT	51	-0.600071	-1.6936	0.00300698	0.0356892	0.0285038	3094	tags=57%, list=23%, signal=44%	COLEC10/TBX15/TP63/RDH10/IFT140/WDR19/INSIG1/NDST1/RUNX2/GNAS/MEF2C/BMP4/MMP16/NIPBL/SH3PXD2B/MEGF8/GLI3/MED12/SETD2/CHST11/CTNNB1/SIX4/PRRX1/SMAD2/FREM1/TGFBR2/MMP14/PDGFRA/TGFB3
GO_ERBB_SIGNALING_PATHWAY	120	-0.486884	-1.55393	0.00302154	0.0357526	0.0285545	1723	tags=27%, list=13%, signal=23%	REPS2/SOX9/CBL/PDPK1/PIK3C2A/KIF16B/AREG/RBPJ/ABL1/PTPN11/PTPN12/SHC3/SOS1/RPS6KA5/AFAP1L2/GPER1/MAPK1/ERBIN/EPS15/ADRA2A/ERRFI1/GAREM1/GAB1/PIK3CA/CEACAM1/SPRY2/ADAM17/SH3KBP1/PLCG1/PIK3R1/SPRY1/APP
GO_CELL_CELL_SIGNALING_BY_WNT	438	-0.357871	-1.30048	0.00302814	0.0357526	0.0285545	2258	tags=26%, list=17%, signal=22%	RAPGEF1/LEO1/PPP3R1/LIMD1/USP47/DKK2/FZD3/PTEN/RNF213/ADGRA2/AGO4/TNRC6C/EDA/USP34/PKD2/KLF4/TNFAIP3/WNT9A/PRDM15/HBP1/PLPP3/PPP3CB/DRAXIN/FZD7/VPS26A/CCNY/TLE1/MAPK14/SOX9/MDFIC/ESR1/LATS1/GID8/TMEM64/NDRG2/BCL9/DCDC2/SCYL2/MDFI/TNKS/HIC1/AGO1/LRP1/SULF2/RYK/RSPO3/PPP3CA/SNAI2/SENP2/CAPRIN2/GLI3/RBPJ/ZBTB33/MED12/FOXO3/ABL1/WNT6/LRP6/GPC6/PLEKHA4/CSNK1G3/FZD1/SOX4/MARK1/G3BP1/PPM1B/VPS35/TMEM131…
GO_REGULATION_OF_SYNAPTIC_VESICLE_ENDOCYTOSIS	16	-0.792902	-1.75722	0.00304481	0.0358558	0.0286369	1799	tags=44%, list=13%, signal=38%	PPP3CB/BTBD9/VAMP4/SLC17A7/LRRK2/SYT7/DNM1
GO_OUTFLOW_TRACT_SEPTUM_MORPHOGENESIS	20	-0.757498	-1.76837	0.00312769	0.0367361	0.02934	404	tags=30%, list=3%, signal=29%	ROBO2/SMAD4/NRP1/TGFBR2/BMPR1A/ROBO1
GO_EMBRYONIC_DIGIT_MORPHOGENESIS	47	-0.604192	-1.67216	0.00318062	0.0372515	0.0297516	2483	tags=36%, list=18%, signal=30%	TRAF3IP1/HDAC2/ECE1/BMP4/CREBBP/GLI2/LNPK/GLI3/CHST11/LMBR1/MSX1/CTNNB1/LRP4/TBX3/SMAD4/BCL2L11/BMPR1A
GO_AMINO_ACID_TRANSMEMBRANE_TRANSPORT	59	-0.570339	-1.62544	0.00319225	0.0372515	0.0297516	1488	tags=24%, list=11%, signal=21%	LRRC8A/SLC1A2/PER2/SLC36A4/SLC1A3/SLC16A2/PDPN/SLC7A14/SLC17A7/SLC6A15/NTSR1/SLC7A2/RGS2/SLC7A8
GO_REGULATION_OF_WNT_SIGNALING_PATHWAY	312	-0.387728	-1.36615	0.00319628	0.0372515	0.0297516	1777	tags=23%, list=13%, signal=21%	DRAXIN/FZD7/CCNY/TLE1/MAPK14/SOX9/MDFIC/ESR1/LATS1/GID8/TMEM64/DCDC2/SCYL2/MDFI/TNKS/HIC1/LRP1/SULF2/RSPO3/SNAI2/SENP2/CAPRIN2/GLI3/RBPJ/FOXO3/ABL1/LRP6/PLEKHA4/CSNK1G3/FZD1/SOX4/G3BP1/PPM1B/VPS35/TMEM131L/SKI/VGLL4/PPP2CA/SPIN1/AXIN2/GPRC5B/MCC/FZD4/CTNNB1/DACT3/YAP1/LRRK2/UBR5/RNF146/CBFB/TLE2/USP8/LRP4/KREMEN1/MACF1/NFKB1/APOE/APCDD1L/VANGL2/JUP/TNKS2/CSNK1A1/PTPRU/APCDD1/CDK14/FRZB/EGR1/WNK1/…
GO_CELL_CELL_ADHESION_VIA_PLASMA_MEMBRANE_ADHESION_MOLECULES	156	-0.44653	-1.47302	0.00325673	0.0378584	0.0302363	1929	tags=30%, list=14%, signal=26%	PCDHB14/MDGA1/PCDHGA7/PCDHB10/AMIGO1/PCDHB5/FLRT3/PCDHGA9/MAPK14/PCDHGA11/EFNA5/ADGRL1/LRFN5/PCDHGB1/MPZ/PCDHGA4/PCDHGA6/CLDN11/KIFAP3/GPC6/PCDHGA2/TRO/PCDHGC5/PCDHGA12/SPARCL1/PTPRD/PCDHGB5/NTNG1/PCDHGB6/PCDHGA10/CLSTN3/ACVR1/MILR1/CEACAM1/ROBO2/PTPRS/PCDH18/TGFBR2/CDH11/PCDHGB7/GPC4/WNK1/HMCN1/CX3CL1/ROBO1/TENM4/DCHS1
GO_RESPONSE_TO_MECHANICAL_STIMULUS	147	-0.451053	-1.47837	0.00328622	0.0381033	0.0304319	2031	tags=27%, list=15%, signal=23%	PKD2/PTGS2/PTCH1/GJA1/SLC9A1/MAPK14/SOX9/WHRN/HDAC4/XPC/SUN1/CASP8/FOXP2/SLC1A3/CASP2/PTPN11/LRP11/COL3A1/NRXN2/BTG2/ITGA2/TNC/NTRK1/ATP8A2/PTGER4/NFKB1/JUP/STRA6/STAT1/TGFBR2/MMP14/CHI3L1/PTN/DCN/TMEM150C/ETV1/AQP1/PPL/JUN
GO_MUCOPOLYSACCHARIDE_METABOLIC_PROCESS	89	-0.516192	-1.57896	0.00339053	0.0391502	0.031268	1832	tags=24%, list=14%, signal=21%	GNS/B4GALT5/SLC9A1/B3GNT7/CHSY1/ANGPT1/EGFLAM/CSGALNACT2/LUM/CHST11/OGN/NFKB1/OMD/B4GALT6/CSGALNACT1/CHST2/CHST1/XYLT1/HGF/DCN/GLCE
GO_REGULATION_OF_HEART_GROWTH	48	-0.612093	-1.70522	0.00339382	0.0391502	0.031268	2135	tags=35%, list=16%, signal=30%	PTEN/MEF2C/SAV1/GJA1/MAPK14/RBPJ/ACACB/VGLL4/MAPK1/YAP1/PAK1/TGFBR2/FGFR1/BMPR1A/RGS2/TGFBR3/DUSP6
GO_REGULATION_OF_AMYLOID_BETA_FORMATION	26	-0.702042	-1.7473	0.00342176	0.039372	0.0314452	871	tags=23%, list=6%, signal=22%	PRNP/SP1/APOE/CLU/SPON1/APP
GO_MYELOID_LEUKOCYTE_DIFFERENTIATION	145	-0.455997	-1.48968	0.00343779	0.039456	0.0315123	1985	tags=26%, list=15%, signal=22%	BMP4/PRXL2A/GAB2/PPARGC1B/NOTCH2/MAPK14/EIF2AK1/TMEM64/NRROS/TRIB1/CASP8/RBPJ/GPR137B/IREB2/SIRT1/TNFSF11/CTNNB1/LRRC17/CD4/TOB2/CREB1/L3MBTL3/IFI16/CEACAM1/F2RL1/CD109/TGFBR2/SH3PXD2A/ZFP36L1/ZBTB46/VEGFA/CSF1/SP3/PIK3R1/MAFB/JUN/APP
GO_NEGATIVE_REGULATION_OF_TRANSMEMBRANE_RECEPTOR_PROTEIN_SERINE_THREONINE_KINASE_SIGNALING_PATHWAY	96	-0.508489	-1.57051	0.00345317	0.0395322	0.0315732	1588	tags=34%, list=12%, signal=31%	PDPK1/NRROS/RASL11B/HIPK2/CHRD/CILP/ABL1/ASPN/SIRT1/GLG1/FZD1/SPART/SPRED2/HTRA3/SKI/CHST11/NBL1/LTBP1/ZNF451/MTMR4/LEMD3/PRDM16/ACVR1/SMAD2/SPRY2/CD109/TGFBR2/ADAM17/SPRED1/TGFBR3/IL17RD/SPRY1/TGFB3
GO_NEUROTRANSMITTER_RECEPTOR_TRANSPORT	36	-0.643804	-1.71056	0.00348449	0.0397901	0.0317791	1649	tags=31%, list=12%, signal=27%	ARHGAP44/ATAD1/NUMB/GRIP2/VPS35/SNAP25/STX1B/EPS15/USP46/GRASP/DNM1
GO_REGULATION_OF_LYMPHOCYTE_ACTIVATION	285	-0.393644	-1.37673	0.00350208	0.0398902	0.031859	1241	tags=14%, list=9%, signal=13%	MSH2/GLI3/ABL1/PTPN11/NCK1/TNFSF11/SOS1/SOX4/NFKBIZ/TMEM131L/PRNP/PAK3/SOCS6/ZMIZ1/MARCHF7/ATM/CTNNB1/PAK2/CD4/PIK3R6/PAK1/CBFB/DPP4/MERTK/PIK3CA/CEACAM1/TGFBR2/MMP14/ZFP36L1/SH3KBP1/YES1/EGR3/TNFRSF21/PIK3R1/ZBTB1/ICOSLG/GPNMB/ZEB1/ITPKB/PRKAR1A
GO_CELLULAR_RESPONSE_TO_PEPTIDE	301	-0.383177	-1.3451	0.00353275	0.0401385	0.0320573	1854	tags=24%, list=14%, signal=21%	GJA1/OPA1/SOCS3/SLC9A1/CACNA2D1/GDF15/MBD5/STAT6/KLF11/PDPK1/NFE2L2/FOXO4/DENND4C/AHCYL1/LRP1/PIK3C2A/TLR6/CPS1/PTPRA/INSRR/OGT/FOXO3/SMARCC1/PTPN11/RAB8B/NCK1/TBC1D4/SIRT1/APPL1/SOS1/NAMPT/KAT2B/RAB31/PRKACB/ARID1B/PRNP/PDK4/PPP1R9B/SIK2/SP1/RARRES2/GPER1/MAX/KLF3/OSBPL8/EIF4EBP2/ERRFI1/C2CD5/PAK1/GAB1/CREB1/PRKAR2B/NFKB1/PIK3CA/CEACAM1/LPIN1/SRSF5/STAT1/PIK3R3/ATP2B1/ZFP36L1/APPL2/SESN3/PID1/BC…
GO_SPECIFICATION_OF_ANIMAL_ORGAN_IDENTITY	24	-0.722688	-1.77006	0.003566	0.0403188	0.0322013	1217	tags=42%, list=9%, signal=38%	GLI3/RBPJ/AXIN2/CTNNB1/FRS2/AR/ROBO2/FGFR1/ROBO1/SPRY1
GO_EMBRYONIC_HEART_TUBE_MORPHOGENESIS	43	-0.613641	-1.66049	0.00356646	0.0403188	0.0322013	2473	tags=47%, list=18%, signal=38%	NPHP3/AHI1/ARL13B/MEF2C/PKD2/TEAD2/NOTCH2/SUFU/CCDC40/IFT57/MEGF8/SETDB2/SMO/BBS4/YAP1/ACVR1/TBX3/VANGL2/TGFBR2/MIB1
GO_MITOCHONDRIAL_CYTOCHROME_C_OXIDASE_ASSEMBLY	21	0.731741	1.68199	0.00358037	0.0403752	0.0322464	2720	tags=67%, list=20%, signal=53%	COA4/COX14/COA1/COA3/SURF1/COX20/COX17/SCO1/COA8/TACO1/COX16/PET100/SMIM20/BCS1L
GO_NEURON_PROJECTION_ARBORIZATION	23	-0.722587	-1.75619	0.00361912	0.0407106	0.0325143	771	tags=39%, list=6%, signal=37%	FZD4/DLG4/LRRK2/NTNG1/MACF1/PHACTR1/NRP1/PTN/SEMA3A
GO_DIGESTIVE_TRACT_MORPHOGENESIS	34	-0.6708	-1.75613	0.00363615	0.0408007	0.0325862	3143	tags=53%, list=23%, signal=41%	BCL2/TP63/GLI1/EGFR/SFRP1/RBPMS2/AHI1/BMP4/NIPBL/GLI2/GLI3/CTNNB1/SMAD2/VANGL2/STRA6/SHOX2/PDGFRA/EPHB3
GO_TERMINATION_OF_RNA_POLYMERASE_I_TRANSCRIPTION	31	0.672986	1.69427	0.0036876	0.0412756	0.0329655	2298	tags=39%, list=17%, signal=32%	POLR2L/ERCC2/POLR2E/CAVIN1/POLR2F/CD3EAP/POLR2K/GTF2H5/POLR2H/CCNH/MNAT1/TWISTNB
GO_POSITIVE_REGULATION_OF_VASCULATURE_DEVELOPMENT	140	-0.468691	-1.52644	0.00375329	0.0418599	0.0334322	1617	tags=26%, list=12%, signal=23%	STIM1/ZNF304/PDPK1/NFE2L2/PIK3C2A/HIPK2/PDGFD/ERAP1/ABL1/ANGPTL4/SIRT1/SP1/RIN2/GPER1/AGGF1/PIK3R6/GAB1/BTG1/RAPGEF3/CEACAM1/JUP/SASH1/NRP1/TGFBR2/JCAD/CHI3L1/EGR1/VEGFA/HGF/SRPX2/PLCG1/TMEM100/CX3CL1/ACVRL1/SMAD1/AQP1
GO_MAMMARY_GLAND_EPITHELIUM_DEVELOPMENT	57	-0.586532	-1.67204	0.00375832	0.0418599	0.0334322	2310	tags=37%, list=17%, signal=31%	ZNF703/ETV5/PRLR/PTCH1/STAT6/GLI2/ESR1/RREB1/LATS1/AREG/LRP6/TNFSF11/MAPK1/MSX1/SMO/AR/TBX3/CSF1/NTN1/JAK2/ROBO1
GO_AXONAL_FASCICULATION	16	-0.787361	-1.74494	0.00383909	0.0424794	0.0339269	1249	tags=50%, list=9%, signal=45%	AMIGO1/MEGF8/EPHB2/NRCAM/NRP1/TNFRSF21/EPHB3/SEMA3A
GO_REGULATION_OF_LONG_TERM_SYNAPTIC_POTENTIATION	35	-0.662519	-1.75291	0.00383909	0.0424794	0.0339269	1182	tags=29%, list=9%, signal=26%	STAU1/ABL1/PRNP/FAM107A/EPHB2/CREB1/APOE/PTN/MME/APP
GO_NEGATIVE_REGULATION_OF_MAPK_CASCADE	140	-0.467944	-1.52401	0.00384212	0.0424794	0.0339269	1191	tags=21%, list=9%, signal=20%	FLCN/ABL1/PER1/SPRY4/HMGCR/ZMYND11/SPRED2/PPP2CA/GPER1/EPHB2/SEMA6A/HIPK3/PDCD4/DUSP16/ERRFI1/DUSP7/SH2B3/IRAK3/ASH1L/APOE/SMAD4/F2RL1/SPRY2/SPRED1/ARRB1/EIF3A/RGS2/TIMP3/SPRY1/DUSP6
GO_BODY_MORPHOGENESIS	43	-0.610466	-1.6519	0.00391346	0.043052	0.0343842	2034	tags=35%, list=15%, signal=30%	ASPH/PHLDB1/NIPBL/CLASP1/PTPN11/LRP6/SKI/CLASP2/MSX1/EP300/STRA6/CRISPLD1/MMP2/PDGFRA/TGFB3
GO_MULTICELLULAR_ORGANISMAL_HOMEOSTASIS	343	-0.373664	-1.32622	0.00392051	0.043052	0.0343842	2159	tags=27%, list=16%, signal=24%	LRRK1/NF1/PPARGC1A/ADAM8/NCDN/PRKAA1/NPHP3/KDM3A/AMPD2/HOMER1/VPS54/WDR36/ITGB3/GNAS/NOD2/MDM1/CROCC/TRPV1/PLCL1/DIO2/PRLR/PTGS2/ACACA/S1PR1/TNFAIP3/ADCY7/PDGFC/POC1B/GJA1/JAM3/LNPEP/PPARGC1B/TJP1/SOX9/KDM6B/ABAT/WHRN/STAT6/MRAP2/TMEM64/GIGYF2/BTBD9/ANGPT1/MYO5B/PER2/THRA/SLC12A2/EBF2/NOVA1/OGT/RBPJ/FLCN/GPR137B/PTPN11/ACACB/LDB2/MEX3C/TNFSF11/PRKACB/PDK4/ACP5/CUBN/F2R/MAP2K6/CTNNB1/LAMA2/SMO/SLC…
GO_PROTEIN_TRANSMEMBRANE_TRANSPORT	57	0.589071	1.65687	0.00392247	0.043052	0.0343842	2134	tags=44%, list=16%, signal=37%	TIMM17B/SEC61G/TIMM23/TOMM40/PEX16/PAM16/ROMO1/SEC61A1/TIMM50/SEC61B/TOMM7/TIMM44/DNAJC15/TIMM17A/PEX14/TOMM22/DNAJC19/GRPEL1/HSPA8/RTN2/DNLZ/CHCHD4/PEX10/AIFM1/SEC62
GO_POSITIVE_REGULATION_OF_NOTCH_SIGNALING_PATHWAY	40	-0.632133	-1.70418	0.00396017	0.0433605	0.0346306	1197	tags=38%, list=9%, signal=34%	EPN2/NOD2/CREBBP/DLL4/RBPJ/KAT2B/TSPAN5/TSPAN14/MAML2/ZMIZ1/YAP1/EP300/ROBO2/MAML3/ROBO1
GO_PYRIMIDINE_NUCLEOSIDE_TRIPHOSPHATE_BIOSYNTHETIC_PROCESS	17	0.771686	1.69805	0.00399756	0.0436642	0.0348732	1837	tags=47%, list=14%, signal=41%	NME2/NME1/UCK2/NME4/DTYMK/TYMS/NME3/UCKL1
GO_POSTTRANSLATIONAL_PROTEIN_TARGETING_TO_ENDOPLASMIC_RETICULUM_MEMBRANE	13	0.806521	1.66863	0.00404285	0.0440525	0.0351833	2134	tags=62%, list=16%, signal=52%	SEC61G/SGTA/SEC61A1/SEC61B/CHMP4A/CHMP4B/GET3/SEC62
GO_POSITIVE_REGULATION_OF_SYNAPTIC_TRANSMISSION	112	-0.490861	-1.54983	0.00422472	0.0458949	0.0366548	1437	tags=26%, list=11%, signal=23%	SYT1/PRKCE/SLC4A8/UNC13B/SLC1A3/STAU1/ABL1/GRIN2A/PRNP/GPER1/FAM107A/MAPK1/EPHB2/NLGN2/SNAP25/NTRK1/LAMA2/STX1B/DLG4/CREB1/CLSTN3/APOE/GLUL/PTN/NTSR1/TSHZ3/SYT7/MME/APP
GO_CHEMICAL_SYNAPTIC_TRANSMISSION_POSTSYNAPTIC	64	-0.553111	-1.60597	0.00424239	0.0458949	0.0366548	2137	tags=27%, list=16%, signal=22%	TRPV1/PTEN/MEF2C/NLGN3/ABAT/UNC13B/PPP3CA/GRIN2A/ZMYND8/NLGN2/STX1B/SLC17A7/DLG4/LRRK2/CHRNA1/NTSR1/APP
GO_POSITIVE_REGULATION_OF_ENDOTHELIAL_CELL_PROLIFERATION	75	-0.53298	-1.57847	0.00424239	0.0458949	0.0366548	1046	tags=19%, list=8%, signal=17%	SIRT1/SP1/AGGF1/NRP1/JCAD/ADAM17/ARNT/VEGFA/FGFR1/PLCG1/EGR3/ACVRL1/SCG2/JUN
GO_REGULATION_OF_B_CELL_RECEPTOR_SIGNALING_PATHWAY	14	-0.798953	-1.71409	0.00428656	0.0461255	0.036839	542	tags=36%, list=4%, signal=34%	PTPN22/CBFB/ELF2/PLCL2/ELF1
GO_MUSCLE_STRUCTURE_DEVELOPMENT	481	-0.355796	-1.30528	0.00428684	0.0461255	0.036839	1072	tags=16%, list=8%, signal=15%	FXR1/SGCD/SIRT1/HMGCR/LARGE1/UTRN/BTBD1/FHOD3/OBSCN/POU6F1/FZD1/COL3A1/SKI/VGLL4/GPER1/RXRA/MAPK1/MSX1/BTG2/NR2F2/CTNNB1/LAMA2/SMO/FRS2/CCNT2/PDCD4/H3-3B/YAP1/BOC/SIX4/PAX3/PAK1/SOX8/EP300/BTG1/CREB1/CHRNA1/TMEM119/DDX17/ACVR1/SYNE1/TBX3/KLHL41/VANGL2/TCF12/SMAD4/MEGF10/MYH10/STRA6/PDGFRB/TGFBR2/QKI/PAXBP1/MMP14/ZFP36L1/SHOX2/NR1D2/EGR1/VEGFA/FGFR1/PDGFRA/EGR2/DCN/EVC/SPAG9/MRTFB/BMPR1A/EGR3/RGS2…
GO_NEGATIVE_REGULATION_OF_NEURON_APOPTOTIC_PROCESS	114	-0.47191	-1.49615	0.0042943	0.0461255	0.036839	2112	tags=30%, list=16%, signal=25%	MEF2C/AMBRA1/RASA1/MAP3K12/DRAXIN/AARS1/PDPK1/LIG4/SYNGAP1/ANGPT1/NES/LRP1/FOXQ1/ITSN1/KDM2B/HIPK2/MSH2/UNC5B/BTG2/F2R/NTRK1/OXR1/SIX4/ADNP/PIK3CA/APOE/NRP1/JAK2/AGAP2/ARRB1/CX3CL1/TGFB3/FAIM2/JUN
GO_PHOSPHATIDYLINOSITOL_METABOLIC_PROCESS	148	-0.44652	-1.46124	0.0043197	0.0462883	0.036969	2266	tags=24%, list=17%, signal=20%	ITPKA/SOCS4/EFR3B/PTEN/MTMR3/MTM1/PITPNM3/RUFY1/EFR3A/PIP4K2B/PLEKHA3/MTMR12/SOCS3/SMG1/PIP4K2A/PIK3C2A/PLA2G4A/PLEKHA4/INPP4A/SOCS6/ATM/MTMR4/PIK3R6/PIP4P2/MTMR11/PIK3CA/PDGFRB/PIK3R3/PGAP1/PLCD4/PIKFYVE/AGAP2/PTPN13/PIK3R1/ITPKB
GO_REGULATION_OF_ENDOTHELIAL_CELL_MIGRATION	135	-0.457315	-1.47999	0.00434582	0.0464582	0.0371047	2121	tags=30%, list=16%, signal=25%	ADGRA2/MEF2C/KLF4/PTGS2/ADAMTS9/BMP4/DLL4/PLPP3/SLIT2/PDPK1/NFE2L2/ANGPT1/PIK3C2A/ABL1/MMRN2/SIRT1/SP1/RIN2/NR2F2/SH3BP1/SERPINF1/STC1/CEACAM1/APOE/AMOTL1/JUP/VASH1/SASH1/GLUL/NRP1/JCAD/ADAM17/SPRED1/VEGFA/FGFR1/PTN/SRPX2/DCN/PLCG1/ACVRL1
GO_EPITHELIAL_CELL_DIFFERENTIATION	426	-0.362693	-1.31189	0.00435708	0.0464687	0.0371131	1009	tags=15%, list=8%, signal=14%	GDF7/C1GALT1/FZD1/SOX4/SPRED2/ADAM9/PDPN/RXRA/KIAA1109/ITGA2/PDE4D/NR2F2/ST14/NTRK1/CTNNB1/SMO/FRS2/AR/NCOA3/YAP1/ERRFI1/SOX8/CBFB/BTG1/CREB1/AKR1C2/SH3BP1/BMP5/STC1/AKR1C1/RAPGEF3/ACVR1/CEACAM1/ETV4/TBX3/NR0B1/PTPRS/SMAD4/JUP/F2RL1/AQP3/STAT1/SPRY2/CD109/NRP1/FNDC3A/ZFP36L1/SPRED1/FRZB/VEGFA/FGFR1/CBFA2T2/PTN/TMEM100/ACVRL1/MAF/CTSK/SPRY1/ZEB1/PPL/JUN/WWTR1
GO_CELLULAR_RESPONSE_TO_STEROID_HORMONE_STIMULUS	159	-0.441493	-1.45514	0.00437014	0.0464983	0.0371367	2000	tags=33%, list=15%, signal=28%	SAFB/RNF6/AKR1C3/TAF7/UFM1/BMP4/EIF4E/HNRNPU/PMEPA1/PPARGC1B/STRN3/ESR1/LATS1/NEDD4/PIAS2/CREBRF/KDM5D/FOXO3/PER1/SIRT1/TMF1/KMT2D/GPER1/FAM107A/RXRA/ZMIZ1/CRY2/AR/YAP1/ERRFI1/PAK1/EP300/UBR5/CBFB/PAQR8/KANK2/USP8/SERPINF1/STC1/DDX17/SSTR2/NR0B1/NR3C1/ABHD2/ATP2B1/TRERF1/ZFP36L1/TRIM68/BCL2L11/JAK2/DDX5/AQP1
GO_RRNA_MODIFICATION	39	0.639292	1.68092	0.00447946	0.0475496	0.0379763	2982	tags=38%, list=22%, signal=30%	NOP10/TSR3/RPUSD1/NSUN5/NHP2/BUD23/EMG1/RPUSD3/TRMT112/METTL5/RPUSD2/MRM3/TFB2M/GAR1/DKC1
GO_VESICLE_MEDIATED_TRANSPORT_IN_SYNAPSE	151	-0.454172	-1.4967	0.00452697	0.0479413	0.0382892	1861	tags=25%, list=14%, signal=21%	PRRT2/PPP3CB/NLGN3/NAPB/PREPL/FCHO2/BTBD9/SYT1/ATAD1/AMPH/SLC4A8/ITSN1/UNC13B/NUMB/CANX/STON1/CADPS2/GRIP2/VAMP4/TRIM9/VAMP1/VPS35/KIAA1109/NLGN2/RAB27B/SNAP25/CTNNB1/STX1B/EPS15/USP46/SLC17A7/LRRK2/BLOC1S6/PLAA/APBA1/SYT7/DNM1
GO_DEVELOPMENTAL_MATURATION	192	-0.423961	-1.4266	0.00457096	0.0482725	0.0385537	694	tags=14%, list=5%, signal=13%	GDF11/RBPJ/FOXO3/ANKS1A/BLOC1S5/ALDH1A2/CTNNB1/SLC17A7/DLG4/LRRK2/SOX8/CBFB/L3MBTL3/BLOC1S6/B4GALT6/NRCAM/ABHD2/MMP2/VEGFA/FGFR1/XYLT1/CX3CL1/ACVRL1/APP/DCHS1/IFT80
GO_DENDRITE_MORPHOGENESIS	124	-0.472914	-1.51532	0.00458641	0.0482725	0.0385537	2569	tags=30%, list=19%, signal=24%	CAPRIN1/MEF2A/RBFOX2/FBXO31/ARHGAP33/ITPKA/PTEN/ABI1/KNDC1/TANC2/OPA1/NLGN3/ARHGAP44/NEDD4/ZNF365/DCDC2/PPP3CA/TRAK2/CAPRIN2/DOCK10/PAK3/CUL7/EPHB2/KIDINS220/WASL/RAP2A/DLG4/PTPRD/DHX36/LRRK2/LRP4/PHACTR1/NRP1/PTN/ADAM10/EPHB3/SEMA3A
GO_TRICARBOXYLIC_ACID_CYCLE	33	0.657018	1.68289	0.00459026	0.0482725	0.0385537	1786	tags=33%, list=13%, signal=29%	IDH2/FH/MDH2/SDHB/SUCLG1/IDH3B/PDHB/SDHC/SDHAF2/IDH3G/MDH1
GO_REGULATION_OF_STEM_CELL_PROLIFERATION	45	-0.615474	-1.68769	0.00460408	0.0483054	0.03858	2307	tags=47%, list=17%, signal=39%	HMGA2/NF1/N4BP2L2/EIF2AK2/FZD3/ATXN1L/FBLN1/HNRNPU/GJA1/SNAI2/GLI3/CTNNB1/SMO/YAP1/LRRK2/ACE/TBX3/ZFP36L1/VEGFA/PTN/CX3CL1
GO_NEGATIVE_REGULATION_OF_NEURON_DEATH	165	-0.437316	-1.4513	0.00464641	0.0485438	0.0387704	1667	tags=24%, list=12%, signal=21%	AARS1/CBL/PDPK1/LIG4/SYNGAP1/ANGPT1/NES/LRP1/FOXQ1/ITSN1/KDM2B/HIPK2/MSH2/UNC5B/SIRT1/FZD1/VPS35/BTG2/F2R/NTRK1/CTNNB1/OXR1/SIX4/LRRK2/CREB1/SERPINF1/ADNP/PIK3CA/APOE/NRP1/CSF1/JAK2/AGAP2/ARRB1/CX3CL1/TGFB3/FAIM2/GPNMB/JUN
GO_NEURON_DEATH	285	-0.390479	-1.36567	0.00464827	0.0485438	0.0387704	1777	tags=21%, list=13%, signal=19%	DRAXIN/NLRP1/SLC9A1/TP53BP2/AARS1/CBL/PDPK1/HDAC4/LIG4/SYNGAP1/ANGPT1/CASP8/NES/LRP1/FOXQ1/ITSN1/THRB/KDM2B/TLR6/HIPK2/MSH2/FOXO3/CASP2/ABL1/UNC5B/SIRT1/FZD1/NAMPT/VPS35/PRNP/PAK3/MAX/BTG2/F2R/ATM/NTRK1/CTNNB1/OXR1/SIX4/LRRK2/CREB1/SERPINF1/ADNP/PIK3CA/APOE/NRP1/CLU/EGR1/TRIM2/CSF1/BCL2L11/JAK2/AGAP2/ARRB1/TNFRSF21/CX3CL1/TGFB3/FAIM2/GPNMB/JUN/APP
GO_VIRAL_BUDDING_VIA_HOST_ESCRT_COMPLEX	20	0.732119	1.66068	0.00468413	0.0487509	0.0389358	2005	tags=45%, list=15%, signal=38%	MVB12A/SNF8/VPS4A/CHMP1A/CHMP6/CHMP4A/CHMP2A/TSG101/CHMP4B
GO_HEPARAN_SULFATE_PROTEOGLYCAN_BIOSYNTHETIC_PROCESS	21	-0.726268	-1.72748	0.00468966	0.0487509	0.0389358	1787	tags=38%, list=13%, signal=33%	EXTL3/HS3ST3B1/CTNNB1/VANGL2/CSGALNACT1/XYLT1/GLCE/HS2ST1
GO_NEGATIVE_REGULATION_OF_LONG_TERM_SYNAPTIC_POTENTIATION	10	-0.852556	-1.70066	0.00472832	0.048966	0.0391076	1159	tags=60%, list=9%, signal=55%	ABL1/PRNP/FAM107A/APOE/PTN/APP
GO_GLIOGENESIS	218	-0.409976	-1.39911	0.00473201	0.048966	0.0391076	1914	tags=25%, list=14%, signal=22%	LGI4/PLAG1/DICER1/RNF112/B4GALT5/BMERB1/NLGN3/SOX9/LPAR1/IFNGR1/ZNF365/SUN1/NRROS/SUZ12/LRP1/SRGAP2C/GAP43/METTL14/DTX1/PHGDH/GLI3/AREG/WASF3/MED12/ABL1/PTPN11/SYNE2/PPP1CC/SOX4/SKI/MAPK1/ZMIZ1/CTNNB1/LAMA2/SMO/SOX8/PRDM8/PRX/CREB1/B4GALT6/IL33/APCDD1/CLU/MMP14/NAB1/CSF1/PTN/EGR2/SRGAP2/ADAM22/TNFRSF21/LAMB1/CX3CL1/TENM4/APP
GO_AXON_EXTENSION	108	-0.471315	-1.47622	0.00477747	0.0493002	0.0393745	1799	tags=28%, list=13%, signal=24%	RNF6/SEMA4B/SLIT1/PPP3CB/DRAXIN/NLGN3/SEMA4C/SEMA6D/SLIT2/LRP1/RYK/MEGF8/ABL1/RUFY3/ISLR2/ULK2/AUTS2/SEMA6A/TTL/SIN3A/PAK1/ADNP/MACF1/APOE/PTPRS/NRCAM/NRP1/VEGFA/NTN1/SEMA3A
GO_LEUKOCYTE_MEDIATED_CYTOTOXICITY	57	0.582485	1.63835	0.00478611	0.0493002	0.0393745	783	tags=14%, list=6%, signal=13%	NECTIN2/PVR/TSTA3/IL7R/STXBP2/RASGRP1/TUSC2/TUBB4B
GO_PHOSPHATIDYLINOSITOL_3_KINASE_SIGNALING	108	-0.470524	-1.47375	0.00485643	0.0498222	0.0397914	1912	tags=28%, list=14%, signal=24%	KLF4/PDGFC/PIP4K2B/SOX9/CBL/NEDD4/PIP4K2A/ANGPT1/PIK3C2A/PDGFD/DIPK2A/UNC5B/SIRT1/GPER1/MAPK1/F2R/NTRK1/GAB1/PIK3CA/CEACAM1/F2RL1/PDGFRB/ZFP36L1/FGFR1/PDGFRA/JAK2/HGF/DCN/PTPN13/PIK3R1
GO_POSITIVE_REGULATION_OF_ERK1_AND_ERK2_CASCADE	113	-0.463513	-1.46756	0.00485882	0.0498222	0.0397914	1479	tags=22%, list=11%, signal=20%	ANGPT1/LRP1/PDGFD/AKAP12/ABL1/PTPN11/HMGCR/TNFSF11/GPER1/F2R/NTRK1/CD4/GAREM1/APOE/F2RL1/PDGFRB/SPRY2/NRP1/CHI3L1/PDGFRA/ARRB1/CX3CL1/GPNMB/JUN/APP
GO_REGULATION_OF_INTEGRIN_MEDIATED_SIGNALING_PATHWAY	15	0.786172	1.68307	0.00488403	0.0499674	0.0399074	11	tags=13%, list=0%, signal=13%	LIMS2/FLNA

## Sheet: Table S5
ID	setSize	enrichmentScore	NES	pvalue	p.adjust	qvalues	rank	leading_edge	core_enrichment
KEGG_OXIDATIVE_PHOSPHORYLATION	117	0.809945	2.52809	3.63741392016157e-21	6.43822263868599e-19	5.01580235306491e-19	1639	tags=60%, list=12%, signal=53%	COX8A/ATP5MC1/COX6A1/UQCR10/NDUFA4/NDUFB2/NDUFS8/ATP6V0B/NDUFA11/COX5A/NDUFV2/NDUFC1/NDUFS7/NDUFA7/NDUFB10/NDUFB7/UQCR11/COX7A2/ATP5F1C/NDUFA2/NDUFA8/UQCRQ/NDUFB6/COX5B/NDUFS6/NDUFB8/NDUFA1/ATP5F1B/ATP6V0E2/TCIRG1/COX7C/COX7A1/ATP5MF/NDUFB1/ATP5MC2/UQCRFS1/NDUFB9/NDUFS5/CYC1/ATP5MC3/NDUFA10/ATP6V0C/NDUFB3/COX4I1/ATP5F1E/NDUFAB1/UQCRC1/ATP6V0D1/NDUFS4/NDUFB4/SDHB/COX2/ATP5PB/ATP5PF/ATP6V0E1/ATP5PO…
KEGG_PARKINSONS_DISEASE	116	0.774769	2.42558	5.93855195021198e-17	5.2556184759376e-15	4.09447529198826e-15	1639	tags=54%, list=12%, signal=48%	COX8A/ATP5MC1/COX6A1/UQCR10/NDUFA4/NDUFB2/NDUFS8/COX5A/NDUFV2/NDUFC1/NDUFS7/NDUFA7/SLC25A4/NDUFB10/NDUFB7/UQCR11/COX7A2/ATP5F1C/NDUFA2/NDUFA8/UQCRQ/NDUFB6/COX5B/NDUFS6/NDUFB8/NDUFA1/ATP5F1B/COX7C/COX7A1/NDUFB1/ATP5MC2/UQCRFS1/NDUFB9/NDUFS5/CYC1/ATP5MC3/NDUFA10/NDUFB3/COX4I1/SLC25A5/ATP5F1E/NDUFAB1/UQCRC1/NDUFS4/NDUFB4/PINK1/SDHB/COX2/ATP5PB/ATP5PF/UBE2L3/ATP5PO/UQCRH/SDHC/PARK7/ATP5F1D/ATP5PD/UBE…
KEGG_RIBOSOME	85	0.808883	2.42609	3.67480538287644e-16	2.1681351758971e-14	1.68912107072566e-14	1984	tags=74%, list=15%, signal=64%	RPL35A/RPS29/UBA52/RPL32/RPL26L1/RPS5/RPLP0/RPL27A/RPSA/RPL28/RPL35/RPL8/RPL36/RPS12/RPLP1/RPS2/RPS21/RPL37/RPS26/RPL15/RPS13/RPL39/RPS15/RPL23A/RPL18A/RPL37A/RPL10A/RPS15A/RPL7A/RPL38/RPS28/RPLP2/RPL30/RPL18/FAU/RPS16/RPS19/RPL31/RPL21/RPS27L/RPL13/RPL22L1/RPL27/RPL24/RPL29/RPL36AL/RPL12/RPS18/RPS8/RPL36A/RPS9/RPL10/RPL41/RPS25/RPL17/RPS10/RPL34/RPL19/MRPL13/RPS3/RPS24/RPL23/RPS27A
KEGG_HUNTINGTONS_DISEASE	161	0.703263	2.30244	2.334302040073e-15	1.0329286527323e-13	8.04719913814638e-14	1518	tags=46%, list=11%, signal=41%	COX8A/ATP5MC1/COX6A1/UQCR10/NDUFA4/NDUFB2/NDUFS8/CLTB/POLR2L/COX5A/POLR2J/NDUFV2/NDUFC1/NDUFS7/NDUFA7/POLR2E/SLC25A4/NDUFB10/NDUFB7/UQCR11/COX7A2/ATP5F1C/NDUFA2/NDUFA8/CREB3/UQCRQ/NDUFB6/COX5B/NDUFS6/CREB3L1/NDUFB8/NDUFA1/ATP5F1B/COX7C/COX7A1/POLR2F/NDUFB1/ATP5MC2/UQCRFS1/AP2S1/NDUFB9/NDUFS5/CYC1/ATP5MC3/NDUFA10/NDUFB3/COX4I1/SLC25A5/ATP5F1E/NDUFAB1/UQCRC1/NDUFS4/POLR2K/POLR2I/POLR2G/NDUFB4/SDHB/…
KEGG_ALZHEIMERS_DISEASE	144	0.635922	2.05399	2.61160482409618e-09	9.24508107730047e-08	7.2025311990863e-08	1231	tags=40%, list=9%, signal=37%	COX8A/ATP5MC1/COX6A1/UQCR10/NDUFA4/NDUFB2/NDUFS8/PSENEN/COX5A/NDUFV2/NDUFC1/NDUFS7/NDUFA7/HSD17B10/NDUFB10/NDUFB7/UQCR11/COX7A2/ATP5F1C/NDUFA2/NDUFA8/UQCRQ/NDUFB6/COX5B/NDUFS6/NDUFB8/GAPDH/NDUFA1/ATP5F1B/COX7C/COX7A1/NDUFB1/ATP5MC2/UQCRFS1/NDUFB9/NDUFS5/CYC1/ATP5MC3/NDUFA10/CAPN1/NDUFB3/COX4I1/ATP5F1E/NDUFAB1/UQCRC1/NDUFS4/BAD/NDUFB4/SDHB/COX2/CALM2/ATP5PB/ATP5PF/ATP5PO/UQCRH/CDK5/SDHC/ATP5F1D
KEGG_CARDIAC_MUSCLE_CONTRACTION	48	0.753924	2.04095	2.80250874761106e-06	8.26740080545264e-05	6.44085343749209e-05	1116	tags=40%, list=8%, signal=36%	TPM1/COX8A/COX6A1/UQCR10/COX5A/UQCR11/CACNG4/COX7A2/TPM2/UQCRQ/COX5B/COX7C/COX7A1/UQCRFS1/CYC1/COX4I1/UQCRC1/COX2/UQCRH
KEGG_PROTEASOME	41	0.750223	1.97165	6.48997603751426e-06	0.000164104	0.000127848	1445	tags=49%, list=11%, signal=44%	PSMB2/PSMB6/POMP/PSMB5/PSMB1/PSMD8/PSME2/PSMA7/PSMA5/PSMB3/PSMD2/PSMB4/PSMC4/PSMA6/PSMD13/PSMA1/PSMA2/PSMB10/PSME4/PSMB7
KEGG_PYRIMIDINE_METABOLISM	90	0.596749	1.80241	0.000173342	0.0038352	0.00298788	1837	tags=34%, list=14%, signal=30%	POLR2L/POLR2J/NME2/POLR2E/NME1/UCK2/POLR2F/NUDT2/NT5C/TXNRD2/POLD4/NME4/POLR2K/DUT/POLR2I/ITPA/POLE4/POLR2G/TK1/POLD2/POLD1/POLR1D/DTYMK/POLR2H/POLR3K/POLA2/TYMS/PRIM2/TYMP/NME3/UCKL1
KEGG_CITRATE_CYCLE_TCA_CYCLE	28	0.728739	1.79311	0.00061107	0.0120177	0.00936259	1786	tags=39%, list=13%, signal=34%	IDH2/PCK2/FH/MDH2/SDHB/SUCLG1/IDH3B/PDHB/SDHC/IDH3G/MDH1
KEGG_PURINE_METABOLISM	130	0.502179	1.58475	0.000975102	0.0162725	0.0126773	1562	tags=24%, list=12%, signal=21%	APRT/POLR2L/POLR2J/PRPS1/NME2/POLR2E/NME1/POLR2F/NUDT2/NT5C/POLD4/DGUOK/NME4/ADSL/POLR2K/IMPDH1/POLR2I/ITPA/POLE4/POLR2G/POLD2/PDE1C/GUK1/ATIC/POLD1/AK1/POLR1D/POLR2H/POLR3K/POLA2/NUDT5
KEGG_CYTOKINE_CYTOKINE_RECEPTOR_INTERACTION	123	-0.500747	-1.6002	0.00101128	0.0162725	0.0126773	484	tags=15%, list=4%, signal=15%	IL1R1/BMPR1B/TNFSF11/TNFSF10/ACVR1/PDGFRB/TGFBR2/VEGFA/CSF1/PDGFRA/ACVR1B/HGF/LIFR/BMPR1A/TNFRSF21/CX3CL1/ACVRL1/TNFRSF19/TGFB3
KEGG_PATHWAYS_IN_CANCER	271	-0.416227	-1.44691	0.00142953	0.0201516	0.0156995	2164	tags=25%, list=16%, signal=21%	STK36/FZD3/FAS/PTEN/PTGS2/BMP4/PTCH1/LAMA1/CREBBP/WNT9A/FZD7/PTCH2/RASSF5/COL4A2/GLI2/CDKN1B/CBL/SUFU/PIAS2/RALB/CASP8/FGF7/MSH2/GLI3/ABL1/WNT6/CUL2/RUNX1T1/APPL1/MSH6/SOS1/FZD1/AXIN2/MAX/RXRA/FZD4/MAPK1/ITGA2/COL4A6/NTRK1/CTNNB1/LAMA2/SMO/AR/EP300/CCNA1/NFKB1/PIK3CA/SMAD2/SMAD4/JUP/PDGFRB/STAT1/TGFBR2/PIK3R3/MMP2/ARNT/VEGFA/FGFR1/PDGFRA/HGF/PLCG1/PIK3R1/LAMB1/FZD8/TGFB3/JUN
KEGG_NUCLEOTIDE_EXCISION_REPAIR	43	0.654376	1.73489	0.00148006	0.0201516	0.0156995	2678	tags=47%, list=20%, signal=37%	ERCC2/RBX1/POLD4/POLE4/POLD2/GTF2H5/POLD1/RPA3/DDB1/RFC2/RAD23A/CCNH/POLE2/MNAT1/RFC3/ERCC5/PCNA/POLE3/CUL4B/CUL4A
KEGG_PROTEIN_EXPORT	23	0.75277	1.77255	0.00169017	0.0213685	0.0166475	2134	tags=39%, list=16%, signal=33%	SEC61G/SPCS1/SEC61A1/SEC11C/SEC61B/SRP19/SPCS3/SRP14/SEC62
KEGG_AXON_GUIDANCE	104	-0.527847	-1.6397	0.0018319	0.0216164	0.0168406	2080	tags=32%, list=15%, signal=27%	SEMA4B/PLXNA1/SLIT1/RASA1/PPP3CB/SEMA4C/SEMA6D/SLIT2/EFNA5/EFNB3/NFAT5/PPP3CA/PLXNC1/ABL1/UNC5B/NCK1/PAK3/SRGAP3/EPHB4/MAPK1/EPHB2/SEMA6A/PAK2/ARHGEF12/PAK1/NTNG1/ROBO2/NRP1/NTN1/SRGAP2/EPHB3/SEMA3A/ROBO1
KEGG_GLYOXYLATE_AND_DICARBOXYLATE_METABOLISM	14	0.817264	1.72566	0.00213064	0.0235702	0.0183627	1786	tags=57%, list=13%, signal=50%	GRHPR/MDH2/PGP/MTHFD1L/GLYCTK/HYI/MTHFD2/MDH1
KEGG_COLORECTAL_CANCER	58	-0.597715	-1.69999	0.00233743	0.0243368	0.01896	962	tags=24%, list=7%, signal=23%	MSH2/APPL1/MSH6/AXIN2/MAPK1/CTNNB1/PIK3CA/SMAD2/SMAD4/TGFBR2/PIK3R3/PIK3R1/TGFB3/JUN
KEGG_JAK_STAT_SIGNALING_PATHWAY	88	-0.512614	-1.55662	0.00271566	0.026704	0.0208042	2136	tags=28%, list=16%, signal=24%	SOCS4/STAT2/PRLR/CREBBP/SOCS3/STAT6/OSMR/CBL/IFNGR1/PIAS2/PTPN11/SPRY4/SOS1/SPRED2/EP300/CCND2/PIK3CA/STAT1/SPRY2/PIK3R3/SPRED1/JAK2/LIFR/PIK3R1/SPRY1
KEGG_PHOSPHATIDYLINOSITOL_SIGNALING_SYSTEM	64	-0.552275	-1.57964	0.003418	0.0318414	0.0248065	1554	tags=19%, list=12%, signal=17%	PIP4K2A/PIK3C2A/ITPR2/INPP4A/ITPR1/PIK3CA/PIK3R3/PLCD4/PIKFYVE/PLCG1/PIK3R1/ITPKB
KEGG_TYPE_II_DIABETES_MELLITUS	30	-0.675962	-1.67867	0.00484429	0.0428719	0.0334001	2533	tags=30%, list=19%, signal=24%	MTOR/SOCS4/SOCS3/PRKCE/MAPK1/PIK3CA/PIK3R3/CACNA1G/PIK3R1

## Sheet: Table S6
ID	setSize	enrichmentScore	NES	pvalue	p.adjust	qvalues	rank	leading_edge	core_enrichment
WP_ELECTRON_TRANSPORT_CHAIN_OXPHOS_SYSTEM_IN_MITOCHONDRIA	101	0.823091	2.47907	1.13591489934494e-19	5.0775396000719e-17	3.92189565247518e-17	1639	tags=64%, list=12%, signal=57%	COX8A/ATP5MC1/COX6A1/UQCR10/NDUFA4/NDUFB2/NDUFS8/COX5A/NDUFA12/NDUFV2/NDUFC1/NDUFS7/NDUFA7/SLC25A4/NDUFB10/NDUFB7/UQCR11/COX7A2/ATP5F1C/NDUFA2/NDUFA8/UQCRQ/NDUFB6/COX5B/NDUFS6/NDUFB8/NDUFA1/ATP5F1B/ATP5IF1/COX7C/COX7A1/ATP5MF/NDUFB1/ATP5MC2/UQCRFS1/NDUFB9/NDUFS5/ATP5MC3/NDUFA10/NDUFB3/COX4I1/SLC25A5/ATP5F1E/NDUFAB1/UQCRC1/NDUFS4/NDUFB4/SDHB/COX2/ATP5PB/ATP5PF/ATP5PO/SURF1/UQCRH/SDHC/ATP5ME/ATP5F1…
WP_CYTOPLASMIC_RIBOSOMAL_PROTEINS	87	0.783718	2.30436	7.6416752207444e-14	1.70791441183637e-11	1.31919445916009e-11	1984	tags=69%, list=15%, signal=59%	RPL35A/RPS29/UBA52/RPL32/RPS5/RPLP0/RPL27A/RPS6KB2/RPSA/RPL28/RPL35/RPL8/RPL36/RPS12/RPLP1/RPS2/RPS21/RPL37/RPS26/RPL15/RPS13/RPL39/RPS15/RPL23A/RPL18A/RPL37A/RPL10A/RPS15A/RPL7A/RPL38/RPS28/RPLP2/RPL30/RPL18/FAU/RPS16/RPS19/RPL31/RPL21/RPS14/RPL13/RPL27/RPL24/RPL29/RPL12/RPS18/RPS8/RPL36A/RPS9/RPL10/RPL41/RPS25/RPL17/RPS10/RPL34/RPL19/RPS3/RPS24/RPL23/RPS27A
WP_OXIDATIVE_PHOSPHORYLATION	59	0.815725	2.2596	8.12634854682814e-12	1.21082593347739e-09	9.35242920477064e-10	1606	tags=64%, list=12%, signal=57%	ATP5MC1/NDUFA4/NDUFB2/NDUFS8/NDUFA11/NDUFV2/NDUFC1/NDUFS7/NDUFA7/NDUFB10/NDUFB7/NDUFA2/NDUFA8/NDUFB6/NDUFS6/NDUFB8/ATP5F1B/ATP5MF/NDUFB1/ATP5MC2/NDUFB9/NDUFS5/ATP5MC3/NDUFA10/ATP5F1E/NDUFAB1/NDUFS4/NDUFB4/ATP5PB/ATP5PF/ATP5PO/ATP5ME/ATP5F1D/ATP5PD/ATP5MG/NDUFC2/NDUFA9/ND3
WP_MITOCHONDRIAL_COMPLEX_I_ASSEMBLY_MODEL_OXPHOS_SYSTEM	56	0.802842	2.20734	3.30708062753692e-10	3.69566260127251e-08	2.85453275218976e-08	910	tags=48%, list=7%, signal=45%	NDUFB2/NDUFA12/NDUFV2/NDUFC1/NDUFA7/NDUFB11/NDUFB10/NDUFB7/NDUFA2/NDUFA8/NDUFB6/NDUFS6/NDUFB8/NDUFA1/NDUFAF3/NDUFB1/NDUFB9/NDUFS5/NDUFA10/ECSIT/NDUFB3/NDUFAB1/NDUFS4/NDUFA13/NDUFB4/COA1/DMAC1
WP_NONALCOHOLIC_FATTY_LIVER_DISEASE	140	0.6386	2.00638	6.0380673859365e-09	5.39803224302723e-07	4.16944442649931e-07	1236	tags=36%, list=9%, signal=33%	COX8A/COX6A1/UQCR10/NDUFA4/NDUFB2/NDUFS8/NDUFA11/COX5A/NDUFA12/NDUFV2/NDUFC1/NDUFS7/NDUFA7/NDUFB11/NDUFB10/NDUFB7/UQCR11/COX7A2/NDUFA2/NDUFA8/UQCRQ/NDUFB6/COX5B/NDUFS6/NDUFB8/NDUFA1/BAK1/MLXIP/COX7C/COX7A1/IL6/NDUFB1/UQCRFS1/NDUFB9/NDUFS5/CYC1/CCL2/NDUFA10/NDUFB3/COX4I1/NDUFAB1/UQCRC1/NDUFS4/NDUFA13/NDUFB4/SDHB/COX2/UQCRH/SDHC/PRKAG1/TGFB1
WP_OSTEOBLAST_DIFFERENTIATION	88	-0.650739	-2.00168	1.20693063711117e-06	8.99163324647819e-05	6.94514471881514e-05	2250	tags=43%, list=17%, signal=36%	HEY1/PRKDC/FZD3/BMP4/PTCH1/DLL4/WNT9A/MAPK6/NOTCH2/FZD7/MAPK14/SOX9/GLI2/SMAD9/FGF7/PRKCE/PIK3C2A/GLI3/RBPJ/WNT6/LRP6/BMPR1B/FZD1/FZD4/MAPK1/CTNNB1/SMO/SMAD5/PIK3R6/PIK3CA/SMAD4/STAT1/PIK3R3/FGFR1/BMPR1A/PIK3R1/FZD8/SMAD1
WP_NEURAL_CREST_CELL_MIGRATION_DURING_DEVELOPMENT	33	-0.800568	-2.05045	3.3292486364824e-06	0.000212596	0.00016421	836	tags=39%, list=6%, signal=37%	PAK3/EPHB4/EPHB2/PAK2/PIK3R6/PAK1/PIK3CA/F2RL2/PIK3R3/MMP2/CDH11/EPHB3/JUN
WP_NEURAL_CREST_CELL_MIGRATION_IN_CANCER	36	-0.786827	-2.06146	3.97409837888606e-06	0.000222053	0.000171514	836	tags=39%, list=6%, signal=37%	PAK3/EPHB4/EPHB2/KIDINS220/PAK2/PIK3R6/PAK1/PIK3CA/F2RL2/PIK3R3/MMP2/CDH11/EPHB3/JUN
WP_EPITHELIAL_TO_MESENCHYMAL_TRANSITION_IN_COLORECTAL_CANCER	125	-0.561281	-1.78451	1.56411497272588e-05	0.000754093	0.000582462	1919	tags=31%, list=14%, signal=27%	DLL4/WNT9A/NOTCH2/FZD7/MAPK14/COL4A2/TJP1/GDF15/COL4A5/TUSC3/SUZ12/FOXQ1/SNAI2/RBPJ/CLDN11/WNT6/LRP6/SOS1/FZD1/FZD4/MAPK1/COL4A6/MAP2K6/CTNNB1/NR2C2/PAK1/PIK3CA/SMAD2/SMAD4/JUP/TGFBR2/PIK3R3/MMP2/RBBP4/PIK3R1/FZD8/TGFB3/FMNL2/ZEB1
WP_PROTEASOME_DEGRADATION	59	0.680906	1.88615	1.68700932834466e-05	0.000754093	0.000582462	3252	tags=61%, list=24%, signal=46%	PSMB2/PSMB6/PSMB5/PSMB1/PSMD8/PSME2/PSMA7/PSMA5/PSMB3/PSMD2/PSMB4/PSMC4/UCHL3/PSMD9/PSMA6/PSMD13/PSMA1/PSMA2/PSMB10/H2AX/PSMB7/PSME1/PSMD1/H2AZ1/RPN2/PSMD6/PSMA3/UBA1/PSMA4/UBE2B/PSMC1/UBC/PSMC3/PSMD4/PSMD7/UCHL1
WP_MITOCHONDRIAL_CIV_ASSEMBLY	34	0.774381	1.94077	1.88995420018709e-05	0.000768009	0.000593211	2142	tags=65%, list=16%, signal=55%	COX8A/COX6A1/NDUFA4/COX5A/COX7A2/COX5B/COX7C/COX4I1/COX14/PNKD/COX2/COA3/SURF1/COX20/COX17/CMC1/COX6C/HIGD1A/TACO1/COX16/COX7B/PET100
WP_MESODERMAL_COMMITMENT_PATHWAY	113	-0.55945	-1.7555	6.08301124652605e-05	0.00226592	0.0017502	2396	tags=35%, list=18%, signal=29%	VAV3/ZNF462/PBX1/MTF2/WDFY2/CTBP2/TRIM5/PHF6/TEAD2/KLF4/BCORL1/ACACA/BMP4/LATS1/BHLHE40/NFE2L2/CHRD/MBTD1/DIP2A/PARP8/PPP2CA/AXIN2/SETD2/FZD4/YAP1/UBR5/MACF1/ELK4/ACVR1/SMAD2/TBX3/SMAD4/TRERF1/FGFR1/JAK2/BMPR1A/FZD8/SMAD1/PRKAR1A/TCF4
WP_ECTODERM_DIFFERENTIATION	113	-0.556425	-1.74601	6.67357712986679e-05	0.00229468	0.00177242	1439	tags=25%, list=11%, signal=22%	EDA2R/STX16/OGT/GLI3/CLDN11/PLCXD3/RAB8B/LDB2/C1GALT1/PDE7A/ELOVL4/FZD4/RGMA/NR2F2/CTNNB1/PHF8/ZBTB2/BOC/PAX3/STC1/SMAD4/JUP/SPRY2/TSC22D1/BMPR1A/PTPN13/MAFB/FZD8
WP_NEURAL_CREST_DIFFERENTIATION	66	-0.638017	-1.85557	9.67862920705272e-05	0.00309025	0.00238691	2398	tags=30%, list=18%, signal=25%	SOX5/HDAC2/CTBP2/FZD3/BMP4/DLL4/NOTCH2/SOX9/HDAC4/MPZ/SNAI2/RBPJ/AXIN2/MSX1/CTNNB1/PAX3/NFKB1/FGFR1/SMAD1/TCF4
WP_PYRIMIDINE_METABOLISM	78	0.617087	1.7893	0.000137638	0.0041016	0.00316808	2484	tags=45%, list=18%, signal=37%	POLR2L/POLR2J/NME2/POLR2E/NME1/UCK2/NT5C/POLD4/NME4/POLR2K/DUT/POLR2I/POLE4/POLR2G/TK1/DCTPP1/POLD2/POLD1/POLR1D/DTYMK/POLR2H/POLR3K/POLA2/TYMS/PRIM2/TYMP/NME3/UCKL1/POLE2/POLR3H/TWISTNB/DHODH/UMPS/CDA/POLE3
WP_NEOVASCULARISATION_PROCESSES	32	-0.727987	-1.83244	0.000373281	0.0104285	0.008055	784	tags=38%, list=6%, signal=35%	DLL4/SMAD9/ANGPT1/EPHB4/MAPK1/EPHB2/SMAD5/NFKB1/SMAD2/ACVRL1/SMAD1/TGFB3
WP_AGERAGE_PATHWAY	58	-0.61606	-1.75916	0.000454529	0.0119514	0.00923129	1732	tags=22%, list=13%, signal=20%	MAPK14/FOXO4/CASP8/PLA2G4A/SP1/MAPK1/NFKB1/SMAD2/STAT1/MMP2/MMP14/JAK2/JUN
WP_ESC_PLURIPOTENCY_PATHWAYS	89	-0.551338	-1.68803	0.000543603	0.0128679	0.00993919	1140	tags=26%, list=8%, signal=24%	PTPN11/WNT6/LRP6/BMPR1B/SOS1/FZD1/FZD4/MAPK1/MAP2K6/CTNNB1/SMAD5/GAB1/SELENOP/ACVR1/SMAD4/PDGFRB/FGFR1/PDGFRA/LIFR/BMPR1A/FZD8/SMAD1/JUN
WP_GASTRIN_SIGNALING_PATHWAY	102	-0.530648	-1.64289	0.000546958	0.0128679	0.00993919	2112	tags=28%, list=16%, signal=24%	MEF2C/RPS6KB1/KLF4/PTGS2/SLC9A1/MAPK14/TJP1/CDKN1B/PRKCE/FOXO3/PTPN11/SOS1/SP1/MAPK1/CTNNB1/PAK1/CREB1/NFKB1/PIK3CA/PIK3R3/EGR1/VEGFA/JAK2/YES1/ARRB1/PLCG1/PIK3R1/JUN/TCF4
WP_HAIR_FOLLICLE_DEVELOPMENT_CYTODIFFERENTIATION_PART_3_OF_3	49	-0.628752	-1.7385	0.000636099	0.0142168	0.0109811	936	tags=39%, list=7%, signal=36%	NOTCH2/SOX9/GLI2/FOXQ1/RBPJ/FZD1/MSX1/CTNNB1/NFKB1/SMAD4/NR3C1/ADAM17/EGR2/BMPR1A/SMAD1/PHLDA1/LRIG1/JUN/TCF4
WP_MITOCHONDRIAL_CIII_ASSEMBLY	16	0.83636	1.79885	0.000672417	0.0143129	0.0110553	1116	tags=50%, list=8%, signal=46%	UQCR10/UQCR11/UQCRQ/UQCRFS1/CYC1/UQCC2/UQCRC1/UQCRH
WP_INTEGRATED_BREAST_CANCER_PATHWAY	145	-0.477333	-1.53658	0.000735489	0.0145575	0.0112443	1405	tags=22%, list=10%, signal=20%	CASP8/ATF1/HIPK2/MSH2/ABL1/PPP4R3B/ZMYND8/SIRT1/HMGCR/MSH6/SP1/MAX/MAPK1/ZMIZ1/ATM/CTNNB1/AR/NCOA3/PAK1/EP300/CREB1/NFKB1/SMAD2/SMAD4/STAT1/BACH1/TGFBR2/NAB1/VEGFA/BMPR1A/SMAD1/JUN
WP_ANGIOGENESIS	21	-0.76915	-1.77404	0.000749046	0.0145575	0.0112443	765	tags=57%, list=6%, signal=54%	CREBBP/MAPK14/ANGPT1/MAPK1/TIMP2/PIK3CA/ARNT/VEGFA/PDGFRA/PLCG1/TIMP3/SMAD1
WP_WNT_SIGNALING_PATHWAY_AND_PLURIPOTENCY	78	-0.56569	-1.7075	0.000805995	0.0150117	0.011595	1396	tags=29%, list=10%, signal=27%	PLAU/CTBP2/FZD3/CREBBP/FZD7/PRKCE/PPM1J/ZBTB33/WNT6/LRP6/FZD1/PPP2CA/AXIN2/FZD4/CTNNB1/LRRK2/EP300/CCND2/PPP2R2A/NFYA/PPP2R3A/FZD8/JUN
WP_PATHWAYS_AFFECTED_IN_ADENOID_CYSTIC_CARCINOMA	59	-0.599447	-1.7182	0.000886386	0.0158486	0.0122415	2212	tags=47%, list=16%, signal=40%	PRKDC/PTEN/CMTR2/JMJD1C/BRD1/BCORL1/CREBBP/ARID4B/TLK1/KDM6B/FOXP2/SMARCE1/UHRF1/INSRR/FOXO3/MGA/SETD2/MAX/SRCAP/ATM/ERBIN/EP300/KAT6A/KMT2C/PIK3CA/SMARCA2/MAML3/IL17RD
WP_TCA_CYCLE_AKA_KREBS_OR_CITRIC_ACID_CYCLE	18	0.799141	1.77431	0.00109389	0.0188065	0.0145262	1304	tags=44%, list=10%, signal=40%	IDH2/FH/MDH2/SDHB/SUCLG1/IDH3B/SDHC/IDH3G
WP_RETT_SYNDROME_CAUSING_GENES	40	-0.661416	-1.7611	0.00131721	0.0213331	0.0164777	1542	tags=28%, list=11%, signal=24%	MEF2C/RHOBTB2/SATB2/SYNGAP1/SYNE2/GRIN2A/HIVEP2/SMARCA2/SMARCA1/TRRAP/TCF4
WP_MBDNF_AND_PROBDNF_REGULATION_OF_GABA_NEUROTRANSMISSION	23	-0.748378	-1.75214	0.0013363	0.0213331	0.0164777	529	tags=26%, list=4%, signal=25%	CREB1/PIK3CA/PIK3R3/JAK2/PLCG1/PIK3R1
WP_NUCLEOTIDE_EXCISION_REPAIR	44	0.647161	1.70251	0.00145928	0.0224931	0.0173737	2678	tags=45%, list=20%, signal=37%	ERCC2/RBX1/POLD4/POLE4/POLD2/GTF2H5/POLD1/RPA3/DDB1/RFC2/RAD23A/CCNH/POLE2/MNAT1/RFC3/ERCC5/PCNA/POLE3/CUL4B/CUL4A
WP_PURINE_METABOLISM	12	0.84197	1.68718	0.00193007	0.0286678	0.0221431	1147	tags=58%, list=9%, signal=53%	APRT/PRPS1/DGUOK/ADSL/IMPDH1/ITPA/ATIC
WP_CORI_CYCLE	13	0.827998	1.70753	0.00211214	0.0286678	0.0221431	1045	tags=46%, list=8%, signal=43%	ALDOA/TPI1/GAPDH/PFKP/TALDO1/LDHA
WP_ENDODERM_DIFFERENTIATION	109	-0.495399	-1.54271	0.00217809	0.0286678	0.0221431	2892	tags=36%, list=22%, signal=28%	SESN1/APC/SFRP1/AHDC1/CDYL/CEP250/VAV3/ZNF462/PBX1/MTF2/WDFY2/CTBP2/LEO1/CAND1/TRIM5/PHF6/TNRC6C/BCORL1/ACACA/GLI2/RFX7/MBTD1/BPTF/DIP2A/PARP8/KDM4A/CTNNB1/PAX3/UBR5/ELK4/SMAD2/SMAD4/BTAF1/NR3C1/STAT1/TRERF1/BMPR1A/APP/TCF4
WP_ENDOCHONDRAL_OSSIFICATION	52	-0.614107	-1.71948	0.00218055	0.0286678	0.0221431	2413	tags=42%, list=18%, signal=35%	RUNX2/SOX5/PLAU/MEF2C/HMGCS1/PTCH1/SOX9/HDAC4/CDKN1C/THRA/GLI3/COL10A1/CHST11/CAB39/DDR2/STAT1/FRZB/VEGFA/FGFR1/BMPR1A/TIMP3/ADAMTS4
WP_ENDOCHONDRAL_OSSIFICATION_WITH_SKELETAL_DYSPLASIAS	52	-0.614107	-1.71948	0.00218055	0.0286678	0.0221431	2413	tags=42%, list=18%, signal=35%	RUNX2/SOX5/PLAU/MEF2C/HMGCS1/PTCH1/SOX9/HDAC4/CDKN1C/THRA/GLI3/COL10A1/CHST11/CAB39/DDR2/STAT1/FRZB/VEGFA/FGFR1/BMPR1A/TIMP3/ADAMTS4
WP_WNT_SIGNALING	89	-0.514819	-1.57622	0.00242507	0.0309717	0.0239225	2278	tags=27%, list=17%, signal=23%	CAMK2D/PLAU/CTBP2/PPP3R1/DKK2/FZD3/PPP3CB/FZD7/RYK/PPP3CA/SENP2/WNT6/LRP6/FZD1/CTNNB1/PRICKLE2/SERPINF1/KREMEN1/CCND2/VANGL2/CSNK1A1/GPC4/FZD8/JUN
WP_HEDGEHOG_SIGNALING_PATHWAY	37	-0.656027	-1.72698	0.00300057	0.0369881	0.0285696	2505	tags=46%, list=19%, signal=37%	GAS1/FBXL17/SPOPL/PTCH1/PTCH2/GLI2/SUFU/GLI3/CSNK1G3/PRKACB/SMO/BOC/CCND2/EVC2/CSNK1A1/EVC/ARRB1
WP_B_CELL_RECEPTOR_SIGNALING_PATHWAY	76	-0.541952	-1.62378	0.00306165	0.0369881	0.0285696	2258	tags=28%, list=17%, signal=23%	RAPGEF1/MEF2C/GAB2/BCL6/MAPK14/GTF2I/KLF11/CBL/PDPK1/PTPN11/NCK1/SOS1/MAX/MAPK1/MAP2K6/GAB1/CREB1/NFKB1/PLCG1/PIK3R1/JUN
WP_REGULATION_OF_WNTBCATENIN_SIGNALING_BY_SMALL_MOLECULE_COMPOUNDS	15	-0.799221	-1.70788	0.00334739	0.0393759	0.030414	1762	tags=53%, list=13%, signal=46%	FZD7/TNKS/LRP1/FZD1/CTNNB1/CSNK1A1/FZD8/TCF4
WP_EUKARYOTIC_TRANSCRIPTION_INITIATION	42	0.632119	1.64584	0.00377962	0.0433203	0.0334606	2226	tags=38%, list=17%, signal=32%	POLR2J/ERCC2/POLR2E/POLR2F/ILK/POLR2K/POLR2I/POLR2G/POLR1D/POLR2H/POLR3K/CCNH/TAF9/GTF2A2/MNAT1/POLR3H
WP_METABOLIC_REPROGRAMMING_IN_COLON_CANCER	40	0.613546	1.58187	0.00417408	0.0463421	0.0357947	2535	tags=52%, list=19%, signal=43%	IDH2/SLC16A3/FH/GAPDH/SLC1A5/MDH2/ENO1/GOT2/PSAT1/TALDO1/SDHB/PYCR1/LDHA/PDHB/PSPH/PYCR2/PGAM1/SLC2A1/TKT/PFKL/PDHA1
WP_MET_IN_TYPE_1_PAPILLARY_RENAL_CELL_CARCINOMA	54	-0.574002	-1.60961	0.00430974	0.0463421	0.0357947	1140	tags=26%, list=8%, signal=24%	PTPN11/SOS1/PAK3/MAPK1/STRN/PAK2/PAK1/GAB1/PIK3CA/PIK3R3/HGF/PLCG1/PIK3R1/JUN
WP_TGFBETA_RECEPTOR_SIGNALLING_IN_SKELETAL_DYSPLASIAS	50	-0.588086	-1.63042	0.00435429	0.0463421	0.0357947	1199	tags=30%, list=9%, signal=27%	ZFYVE9/ADAMTS10/SKI/CTNNB1/LTBP1/SMAD5/EP300/NFKB1/SMAD2/SMAD4/STAT1/TGFBR2/TGFBR3/SMAD1/JUN
WP_NUCLEAR_RECEPTORS_METAPATHWAY	208	-0.406732	-1.37167	0.00475042	0.0493823	0.0381429	1999	tags=21%, list=15%, signal=18%	PTGS2/NCOA2/TNFAIP3/GSTM5/NCOA1/SLC39A11/ESR1/CDKN1B/BHLHE40/NFE2L2/CDKN1C/SOD3/LRRC8A/GCC1/ACADM/SNAI2/PGD/SERTAD2/ANGPTL4/KAT2B/SLC39A6/PDK4/SP1/FKBP5/RXRA/SLC5A3/NCOA3/EP300/B3GNT5/NR3C1/ABHD2/TGFBR2/SLC6A15/GPR153/ARNT/EGR1/HGF/SRPX2/SMARCA1/RGS2/TGFBR3/PLTP/SPRY1/JUN

## Sheet: Table S7
ID	Description	setSize	enrichmentScore	NES	pvalue	p.adjust	qvalues	rank	leading_edge	core_enrichment
HALLMARK_OXIDATIVE_PHOSPHORYLATION	HALLMARK_OXIDATIVE_PHOSPHORYLATION	200	0.734616	2.40943	6.5343868772421e-23	3.26719343862105e-21	1.85714153353196e-21	2187	tags=57%, list=16%, signal=49%	COX8A/ATP5MC1/COX6A1/TIMM13/UQCR10/NDUFA4/NDUFB2/NDUFS8/ATP6V0B/TIMM8B/MRPS11/COX5A/NDUFV2/NDUFC1/NDUFS7/NDUFA7/HSD17B10/SLC25A4/ECI1/NDUFB7/ECHS1/UQCR11/COX7A2/ATP5F1C/NDUFA2/IDH2/NDUFA8/UQCRQ/NDUFB6/COX5B/NDUFS6/FH/NDUFB8/NDUFA1/ATP5F1B/PHB2/TCIRG1/COX7C/MRPS15/MRPL11/POLR2F/MDH2/ATP5MF/MRPS12/NDUFB1/ATP5MC2/UQCRFS1/CYC1/ATP5MC3/SLC25A11/SLC25A3/ATP6V0C/NDUFB3/COX4I1/SLC25A5/ATP5F1E/NDUFAB1/UQC…
HALLMARK_MYC_TARGETS_V1	HALLMARK_MYC_TARGETS_V1	200	0.662514	2.17294	1.24074284900425e-14	3.10185712251062e-13	1.76316089069025e-13	2543	tags=47%, list=19%, signal=39%	PPIA/AIMP2/CCT3/COX5A/SRM/TXNL4A/EPRS1/RPS5/PSMB2/RPLP0/RUVBL2/EIF2S2/NME1/CCT2/RPS2/RRP9/RAN/PHB/PRDX4/PHB2/LSM7/C1QBP/NOP16/CYC1/SLC25A3/PSMD8/MRPL23/NDUFAB1/TUFM/RPL18/SNRPG/DUT/PRDX3/GOT2/PSMA7/NHP2/PSMB3/RANBP1/POLD2/PSMC4/EIF4A1/EIF3J/LDHA/EEF1B2/SNRPA/SSBP1/UBE2L3/SNRPD2/NOP56/PA2G4/SRSF2/PSMA6/SNRPD3/PSMA1/CDC45/PSMA2/KARS1/CDC20/MCM5/SNRPB2/KPNA2/HDDC2/CCT7/DDX21/XRCC6/RPS10/TRIM28/RPL34…
HALLMARK_KRAS_SIGNALING_UP	HALLMARK_KRAS_SIGNALING_UP	149	-0.64627	-2.11559	2.40656805433286e-10	4.01094675722143e-09	2.27990657778902e-09	1225	tags=30%, list=9%, signal=28%	GUCY1A1/SCN1B/AKAP12/CAB39L/ANGPTL4/CFB/RGS16/HSD11B1/GPRC5B/EPHB2/ITGA2/STRN/SNAP25/ALDH1A2/ANKH/SPARCL1/ACE/PRRX1/VWA5A/CCND2/TMEM158/ETV4/ALDH1A3/TRIB2/JUP/CFH/F2RL1/ST6GAL1/IL33/SPRY2/NRP1/SATB1/GFPT2/ADAM17/CTSS/CMKLR1/EPB41L3/TMEM100/MAFB/CPE/ETV1/GPNMB/DUSP6/SPON1/APOD
HALLMARK_DNA_REPAIR	HALLMARK_DNA_REPAIR	148	0.610174	1.92793	6.05306240161485e-08	7.56632800201857e-07	4.30086012746319e-07	2175	tags=39%, list=16%, signal=33%	EDF1/APRT/POLR2J/ERCC2/POLR2E/NME1/TAF10/RBX1/POLR2F/SUPT4H1/NT5C/MRPL40/NELFE/POLD4/SEC61A1/DGUOK/BCAM/ADRM1/NME4/GPX4/POLR2K/MPG/DUT/POLR2I/ITPA/POLE4/POLR2G/ALYREF/RAD51/MPC2/GTF2H5/SURF1/GUK1/POLD1/TARBP2/AK1/TP53/COX17/RPA3/DDB1/POLR1D/POLR2H/ZWINT/TSG101/RFC2/POLA2/DAD1/TYMS/NME3/BOLA2/POLL/NELFB/TAF9/GTF2A2/FEN1/RFC3/ERCC5
HALLMARK_E2F_TARGETS	HALLMARK_E2F_TARGETS	198	0.547718	1.78983	8.93429600679118e-07	8.18513190589056e-06	4.65260129387463e-06	2527	tags=38%, list=19%, signal=32%	PRPS1/NME1/RAN/NAA38/PRDX4/MYBL2/UBE2S/TUBG1/DUT/POP7/POLE4/TK1/SNRPB/DCTPP1/RANBP1/POLD2/CENPM/NOP56/PA2G4/SRSF2/CDCA3/TBRG4/TACC3/JPT1/POLD1/AURKB/TOP2A/GINS3/TP53/RPA3/CDC20/MCM5/H2AX/KPNA2/CDCA8/ASF1B/TRIP13/PLK1/RFC2/AURKA/POLA2/CDKN3/CSE1L/CDKN2A/XRCC6/SPC24/CCNB2/MTHFD2/PRIM2/CCNE1/RAD1/MXD3/KIF2C/KIF22/BIRC5/PTTG1/SPAG5/SUV39H1/DIAPH3/H2AZ1/HMGB3/MAD2L1/LYAR/RFC3/GINS1/CKS1B/DDX39A/CDK1/M…
HALLMARK_MYC_TARGETS_V2	HALLMARK_MYC_TARGETS_V2	58	0.729868	2.05973	9.82215828706867e-07	8.18513190589056e-06	4.65260129387463e-06	1731	tags=47%, list=13%, signal=41%	AIMP2/SRM/RRP9/PHB/MRTO4/NOP16/TMEM97/IPO4/IMP4/PES1/DCTPP1/PPAN/WDR74/NOP56/PA2G4/TBRG4/SLC19A1/EXOSC5/PUS1/DUSP2/MCM5/BYSL/PLK1/NOC4L/FARSA/TCOF1/MYBBP1A
HALLMARK_MTORC1_SIGNALING	HALLMARK_MTORC1_SIGNALING	196	0.48502	1.58594	0.000289922	0.00207087	0.00117713	2700	tags=33%, list=20%, signal=26%	ALDOA/ATP5MC1/PPIA/EPRS1/TPI1/TOMM40/EIF2S2/RRP9/GAPDH/PSMB5/FKBP2/SLC7A5/SLC1A5/SDF2L1/EEF1E1/TMEM97/SLC1A4/ENO1/TUBG1/CALR/NMT1/ASNS/SLC9A3R1/LGMN/PSAT1/PSMC4/LDHA/PSMG1/PSMD13/YKT6/ATP6V1D/MAP2K3/PLOD2/PSPH/CCT6A/SERPINH1/PLK1/AURKA/EBP/GOT1/MTHFD2/PRDX1/BCAT1/SLC7A11/IFI30/NUPR1/COPS5/M6PR/CCNF/DDX39A/CTH/HSP90B1/PSMA3/SLC2A1/BUB1/PFKL/WARS1/SERP1/HPRT1/POLR3G/NFKBIB/PSMA4/DHFR/CDKN1A
HALLMARK_ANGIOGENESIS	HALLMARK_ANGIOGENESIS	29	-0.722642	-1.81647	0.000725037	0.00453148	0.00257579	902	tags=34%, list=7%, signal=32%	LUM/COL3A1/MSX1/STC1/CCND2/NRP1/VEGFA/FGFR1/TNFRSF21/APP
HALLMARK_REACTIVE_OXYGEN_SPECIES_PATHWAY	HALLMARK_REACTIVE_OXYGEN_SPECIES_PATHWAY	48	0.637416	1.74135	0.0011252	0.00625109	0.00355325	1938	tags=40%, list=14%, signal=34%	PDLIM1/ATOX1/ERCC2/PRDX4/STK25/TXNRD2/PRDX6/PFKP/GPX4/NDUFB4/TXN/HMOX2/SELENOS/SOD1/PRDX2/PRDX1/GPX3/MGST1/GLRX2
HALLMARK_UNFOLDED_PROTEIN_RESPONSE	HALLMARK_UNFOLDED_PROTEIN_RESPONSE	112	0.504399	1.5637	0.00194042	0.0092339	0.00524874	1977	tags=30%, list=15%, signal=26%	EIF4EBP1/YIF1A/EIF4G1/STC2/TUBB2A/RRP9/SLC7A5/LSM4/SPCS1/BANF1/CHAC1/CCL2/SLC1A4/EXOSC4/CALR/TARS1/ATP6V0D1/ASNS/NHP2/RPS14/PSAT1/EIF4A1/NOP56/EXOSC5/DCTN1/H2AX/HYOU1/SPCS3/PREB/MTHFD2/POP4/BAG3/IMP3/LSM1
HALLMARK_TNFA_SIGNALING_VIA_NFKB	HALLMARK_TNFA_SIGNALING_VIA_NFKB	178	-0.448208	-1.49233	0.00203146	0.0092339	0.00524874	2020	tags=23%, list=15%, signal=20%	KLF4/PTGS2/TNFAIP3/CCNL1/PLPP3/BCL6/B4GALT5/SOCS3/PMEPA1/KDM6B/BHLHE40/NFE2L2/TRIB1/NFAT5/PFKFB3/AREG/TANK/PER1/NAMPT/BTG2/TNC/ZBTB10/BTG1/PTGER4/NFKB1/ABCA1/F2RL1/ATP2B1/GFPT2/TSC22D1/KYNU/EGR1/VEGFA/CSF1/EGR2/EGR3/GEM/TNFAIP6/PHLDA1/ICOSLG/JUN
HALLMARK_GLYCOLYSIS	HALLMARK_GLYCOLYSIS	172	0.460283	1.48541	0.00221681	0.0092367	0.00525033	1786	tags=26%, list=13%, signal=22%	ALDOA/HAX1/TSTA3/PPIA/PGLS/CITED2/MIF/STC2/PRPS1/TPI1/B4GALT2/UGP2/B4GALT7/SLC16A3/ALG1/MDH2/QSOX1/SLC25A10/ENO1/PFKP/GOT2/CYB5A/TALDO1/PSMC4/LDHA/B4GALT1/TXN/GMPPA/GALE/B4GALT4/SDHC/GMPPB/MPI/GYS1/PLOD2/SOD1/POLR3K/CLN6/AURKA/GOT1/NSDHL/MET/P4HA2/MDH1
HALLMARK_FATTY_ACID_METABOLISM	HALLMARK_FATTY_ACID_METABOLISM	134	0.474252	1.4881	0.00402222	0.0154701	0.00879351	2146	tags=31%, list=16%, signal=26%	ALDOA/GRHPR/PTS/MIF/HSD17B10/ECI1/ECHS1/LGALS1/FH/MDH2/PRDX6/PCBD1/ADSL/GSTZ1/SUCLG1/IDH3B/LDHA/PDHB/ACOT8/UROD/SDHC/IDH3G/GCDH/HCCS/MGLL/NSDHL/NCAPH2/SMS/ACOT2/MDH1/UROS/YWHAH/ODC1/TP53INP2/HMGCL/ACADS/PSME1/OSTC/H2AZ1/ACAA1/CCDC58
HALLMARK_APOPTOSIS	HALLMARK_APOPTOSIS	144	-0.463793	-1.51377	0.00544949	0.0194625	0.0110629	902	tags=24%, list=7%, signal=23%	H1-0/CDKN1B/IFNGR1/DNAJC3/CASP8/DNAJA1/CASP2/IGF2R/LUM/BMF/BTG2/F2R/RNASEL/CTNNB1/ANKH/PDCD4/PAK1/DPYD/TNFSF10/TIMP2/CCND2/CCNA1/PDGFRB/MMP2/SATB1/CLU/BCL2L11/HGF/DCN/SLC20A1/EGR3/TGFBR3/TIMP3/JUN/APP
HALLMARK_UV_RESPONSE_DN	HALLMARK_UV_RESPONSE_DN	142	-0.449555	-1.46313	0.0119373	0.0382793	0.0217588	2183	tags=32%, list=16%, signal=27%	ATP2C1/YTHDC1/PTEN/ATRN/MMP16/NIPBL/GJA1/PLPP3/CELF2/NOTCH2/MAPK14/TJP1/CDKN1B/LPAR1/BHLHE40/AMPH/PRKCE/SNAI2/RASA2/TOGARAM1/WDR37/COL3A1/PTPN21/TENT4A/RXRA/ZMIZ1/LTBP1/AGGF1/PRKAR2B/NFKB1/SYNE1/SCAF8/NR3C1/PDGFRB/PHF3/PTGFR/NRP1/TGFBR2/PIK3R3/ATP2B1/ADGRL2/NR1D2/ADD3/BMPR1A/TGFBR3
HALLMARK_IL2_STAT5_SIGNALING	HALLMARK_IL2_STAT5_SIGNALING	160	-0.416051	-1.37573	0.0125976	0.0382793	0.0217588	2125	tags=22%, list=16%, signal=19%	GABARAPL1/TNFRSF1B/IKZF4/PTGER2/PTCH1/CDCP1/ECM1/HUWE1/PLIN2/IFNGR1/BHLHE40/CDKN1C/SNX9/HIPK2/IGF2R/SPRY4/RGS16/TNFSF11/SPRED2/NFKBIZ/PRNP/AHNAK/COL6A1/NCOA3/TNFSF10/CCND2/ETV4/F2RL2/NRP1/CSF1/GALM/GUCY1B1/TNFRSF21/WLS/PHLDA1/LRIG1
HALLMARK_APICAL_SURFACE	HALLMARK_APICAL_SURFACE	32	-0.613335	-1.56306	0.0136087	0.0382793	0.0217588	2159	tags=41%, list=16%, signal=34%	CROCC/SRPX/MDGA1/EFNA5/DCBLD2/SULF2/AFAP1L2/EPHB4/NTNG1/CRYBG1/CX3CL1/ADAM10/APP
HALLMARK_ANDROGEN_RESPONSE	HALLMARK_ANDROGEN_RESPONSE	92	-0.461511	-1.39776	0.0139616	0.0382793	0.0217588	1225	tags=23%, list=9%, signal=21%	GUCY1A1/AKAP12/HMGCR/BMPR1B/PTPN21/FKBP5/APPBP2/ZMIZ1/ANKH/ZBTB10/CDC14B/SELENOP/MERTK/ELK4/RPS6KA3/ALDH1A3/ABHD2/TSC22D1/LIFR/ACSL3/MAF
HALLMARK_ADIPOGENESIS	HALLMARK_ADIPOGENESIS	188	0.417246	1.36262	0.0145462	0.0382793	0.0217588	2099	tags=29%, list=16%, signal=25%	ALDOA/COX8A/COX6A1/UQCR10/CD151/NDUFB7/ECHS1/UQCR11/UQCRQ/SLC25A1/CAVIN1/SLC1A5/MDH2/CYC1/SLC25A10/ARAF/ABCB8/NDUFAB1/UQCRC1/TST/NMT1/GPX4/RAB34/PRDX3/TALDO1/SDHB/SUCLG1/MGST3/DNAJC15/ATP5PO/PEMT/SLC19A1/CHCHD10/SDHC/PEX14/IDH3G/DHRS7B/SOD1/MRPL15/MTCH2/FAH/PREB/MGLL/COQ9/ESYT1/GRPEL1/MYLK/SAMM50/GPX3/VEGFB/ACADS/SCARB1/AIFM1/COX7B
HALLMARK_HEDGEHOG_SIGNALING	HALLMARK_HEDGEHOG_SIGNALING	31	-0.621913	-1.57051	0.0195243	0.0488108	0.0277451	310	tags=45%, list=2%, signal=44%	CDK5R1/LDB1/GLI1/NF1/HEY1/SLIT1/PTCH1/RASA1/TLE1/NRCAM/NRP1/VEGFA/AMOT/SCG2
